# Supplementary material for: Analysis of ancient and modern horse genomes reveals the critical impact of lncRNA-mediated epigenetic regulation on horse domestication
Source: Front Genet. 2022 Oct 5;13:944933. doi: 10.3389/fgene.2022.944933 (PMC9579347; doi:10.3389/fgene.2022.944933)
Supplement: Supplementary file 1 [file DataSheet3.zip]

Archive with 19 entries (18 files):
- code/
- code/8_blast_all.py
- __MACOSX/code/._8_blast_all.py
- code/6_runLongTarget.py
- __MACOSX/code/._6_runLongTarget.py
- code/.DS_Store
- __MACOSX/code/._.DS_Store
- code/2_get_modern_horse_lnc_by_using_GFF_file.py
- __MACOSX/code/._2_get_modern_horse_lnc_by_using_GFF_file.py
- code/1_get_ancient_horse_lnc_by_using_gff_and_paleomix_vcf_to_fasta.py
- __MACOSX/code/._1_get_ancient_horse_lnc_by_using_gff_and_paleomix_vcf_to_fasta.py
- code/7_extract_dbs_all.py
- __MACOSX/code/._7_extract_dbs_all.py
- code/5_get_candicate_gene_of_PH.py
- __MACOSX/code/._5_get_candicate_gene_of_PH.py
- code/4_get_candicate_gene_of_modern_donkey.py
- __MACOSX/code/._4_get_candicate_gene_of_modern_donkey.py
- code/3_get_candicate_gene_of_modern_horse.py
- __MACOSX/code/._3_get_candicate_gene_of_modern_horse.py
