# Supplementary material for: Analysis of ancient and modern horse genomes reveals the critical impact of lncRNA-mediated epigenetic regulation on horse domestication
Source: Front Genet. 2022 Oct 5;13:944933. doi: 10.3389/fgene.2022.944933 (PMC9579347; doi:10.3389/fgene.2022.944933)
Supplement: Supplementary file 1 [file DataSheet3.zip › code/8_blast_all.py]

import os
import sys
import re
import csv
import pysam
import time
import string
from Bio.Blast.Applications import NcbimakeblastdbCommandline
from Bio.Blast.Applications import NcbiblastnCommandline

####get sequence from fasta file
def get_seq(your_fasta_filename, chr_id, start, end):
    fasta_open = pysam.Fastafile(your_fasta_filename)
    ref = fasta_open.references[0]
    sub_seq = fasta_open.fetch(ref,start, end)
    fasta_open.close()
    return sub_seq


#blast type
blast_type = "donkey2horse"   #horse2PH horse2donkey ///  donkey2PH donkey2horse   ////PH2donkey PH2horse

####Directory 
donkey_blast_db_Dir = "~/blast_db/"
donkey_blast_output_Dir = "~/blast_output/"
ttsDir = "~/locfiles/60/"
tts_gene_Dir = "~/dbs_targetgene/"
log_file = "~/logblast_"

###source dbs
if (blast_type.find('horse') == 0):
    ttsDir = ttsDir + "loc_files_horse/"    #horse
    tts_gene_Dir = tts_gene_Dir + "files_horse/"   #horse
elif (blast_type.find('donkey') == 0):
    ttsDir = ttsDir + "loc_files_donkey/"    #donkey
    tts_gene_Dir = tts_gene_Dir + "files_donkey/"   #donkey
elif (blast_type.find('PH') == 0):
    ttsDir = ttsDir + "loc_files_PH/"    #PH
    tts_gene_Dir = tts_gene_Dir + "files_PH/"   #PH

###target tts
if (blast_type.find('horse') > 0):
    donkey_blast_db_Dir = donkey_blast_db_Dir + "modern_horse_gene_seq/"#horse
elif (blast_type.find('donkey') > 0):
    donkey_blast_db_Dir = donkey_blast_db_Dir + "modern_donkey_gene_seq/"  #donkey
elif (blast_type.find('PH') > 0):
    donkey_blast_db_Dir = donkey_blast_db_Dir + "PH_gene_seq/"  #PH


###result directory
donkey_blast_output_Dir = donkey_blast_output_Dir + blast_type  + "/" #horse

###log file 
log_file = log_file + blast_type +".log"


count_all = 0
sum_t_all=0.0
time_start_all = time.time()

####Files traverse  of locfile
lncs_files = os.listdir(ttsDir)
for lncsfile in lncs_files:
    table_content = csv.reader(open(ttsDir+lncsfile,'r'))
    count_row=-1
    count_no_dbfile=0
    print(lncsfile+'\n')

    tts_filename = lncsfile.replace('csv', 'fa')
    index = lncsfile.find('_') 
    loc_name = lncsfile[index+1:len(lncsfile)-4]

    sum_t=0.0
    time_start = time.time()

    try:
        Errorlog = 'NULL'
        fp_log = open(log_file,"a")
        
        ####get TTS file name info from locfile
        for lncs_row in table_content:
            count_row = count_row +1
            if count_row < 1:
                continue

            target_gene = lncs_row[0]
            tts_start = int(lncs_row[1])
            tts_end = int(lncs_row[2])
            target_gene_chr  = lncs_row[7]
            
            ####source file name 
            tts_gene_filename = loc_name+'_'+target_gene+'_'+target_gene_chr+'_'+str(tts_start)+'_'+str(tts_end)
            tts_filename = tts_gene_Dir+tts_gene_filename+'.fa'

            count_all =count_all +1
            
            ####target file name and output file name
            db_file = donkey_blast_db_Dir+target_gene
            blast_output_file = donkey_blast_output_Dir + tts_gene_filename + '.xml'

            ####check target file 
            if not(os.path.exists(blast_output_file)):
                with open(db_file, 'r') as result_handle:
                    lines = result_handle.readlines()

                    lenthDBfile = len(lines)
                    if lenthDBfile < 1:
                        Errorlog = 'ERROR---NUll-DBfile:'+db_file+'\n'
                        continue
                ####make blast
                makedb = NcbimakeblastdbCommandline(dbtype = 'nucl',input_file = db_file,out = db_file)
                stdout,stderr = makedb()
                blastn = NcbiblastnCommandline(query = tts_filename, db = db_file,outfmt = 5, out = blast_output_file)
                stdout,stderr = blastn()
                
                ####log file record
                File_progress = '---TTSfile:'+tts_gene_filename+'---DBfile:'+target_gene+'\n'
                print(File_progress)
                fp_log.write(File_progress+'#####'+Errorlog)
        
        ###time used 
        time_end = time.time()
        sum_t=(time_end - time_start)+sum_t 
        sum_t_all=(time_end - time_start_all)+sum_t_all 
        progress_log = lncsfile+':'+'Count:'+str(count_row)+'-Time:'+str(sum_t/60)+'-AllTime:'+str(sum_t_all/3600)+'-AllCount:'+str(count_all)+"\n"
        print(progress_log)    
        
        fp_log.close()

    except IOError:
        print("Fail to create file:"+File_progress)
        fp_log.close()

print('PH Prgram End'+':CountALL:'+str(count_all)+'\n')
