# Supplementary material for: Analysis of ancient and modern horse genomes reveals the critical impact of lncRNA-mediated epigenetic regulation on horse domestication
Source: Front Genet. 2022 Oct 5;13:944933. doi: 10.3389/fgene.2022.944933 (PMC9579347; doi:10.3389/fgene.2022.944933)
Supplement: Supplementary file 1 [file DataSheet3.zip › code/6_runLongTarget.py]

import os
import subprocess
import time

lncs = set(os.listdir('horse-lncSeq/')) & set(os.listdir('horse-promoterSeq/'))

cmd_pre='''#!/bin/bash
APP_NAME=FN_long
NP=32
NP_PER_NODE=32
RUN="RAW"
MALLOC_CHECK_=1 ～/BatchLongTarget -f1 horse-promoterSeq/%s -f2 horse-lncSeq/%s -r 0 -ds 15 -lg 50'''

lsfPath = "lsf/"
if not os.path.exists(lsfPath):
	os.mkdir(lsfPath)

f_jobNumber=open("jobNum",'w')
for lncID in lncs:
	cmd = cmd_pre % (lncID, lncID)
	
	lsf_file = lsfPath+"%s.lsf" % lncID
	if os.path.exists(lsf_file):
		continue
	f_lsf=open(lsf_file,'w')
	f_lsf.write(cmd)
	f_lsf.close()
	
	subprocess.Popen("chmod 755 %s" % lsf_file,shell=True).wait()
	ps=subprocess.Popen("bsub %s" % lsf_file,shell=True,stdout=subprocess.PIPE,stderr=subprocess.PIPE)
	time.sleep(3)
	f_jobNumber.write("#"*10+'\n'+lncID+'\n'+ps.stdout.readline()+'\n')

f_jobNumber.close()
