# Supplementary material for: Analysis of ancient and modern horse genomes reveals the critical impact of lncRNA-mediated epigenetic regulation on horse domestication
Source: Front Genet. 2022 Oct 5;13:944933. doi: 10.3389/fgene.2022.944933 (PMC9579347; doi:10.3389/fgene.2022.944933)
Supplement: Supplementary file 1 [file DataSheet3.zip › code/2_get_modern_horse_lnc_by_using_GFF_file.py]

##
##
##
'''
Get modern horse lnc:

'''
import time
import pdb
import os
import subprocess
import multiprocessing
import re

start = time.clock()

def initialize_input_path():
	input_path = raw_input("Please input your path where containing GFF3 file or other files as input file that you want to get the lncRNA address:\n")
	if input_path[-1] != "/":
		input_path += "/"
	return input_path

def initialize_output_path():
	output_path = raw_input("Please input your path in which you want to write result :\n")
	if output_path[-1] != "/":
		output_path += "/"
	return output_path

def initialize_genome_path():
	genome_path = raw_input("Please input your path where containing all genome files:\n")
	if genome_path[-1] != "/":
		genome_path += "/"
	return genome_path

def transform_chr_name(name):
	name_dict = {}

	with open (name) as name_file:
		for line in name_file:
			if line[0] == "#":
				continue
			
			column = line.split("\t")
			key = column[1]
			value = column[0]			
			
			name_dict[key] = value  
	return name_dict

def merge(address_list):
	address_list.sort()
 
	merged_address_list = []
	for chromNum, exon_start, exon_end, strand in address_list:
		if not merged_address_list:
			merged_address_list.append((chromNum, exon_start, exon_end, strand))
		else:
			pre_start = merged_address_list[-1][1]
			pre_end = merged_address_list[-1][2]

			if exon_start>pre_end:
				merged_address_list.append((chromNum, exon_start, exon_end, strand))
			elif exon_start<=pre_end:
				merged_start = min(pre_start,pre_end,exon_start,exon_end)
				merged_end = max(pre_start,pre_end,exon_start,exon_end)
				
				merged_address_list[-1] = (chromNum, merged_start,  merged_end, strand)
	return merged_address_list

def get_chrom_dict(genome_path):
	chr_list = os.listdir(genome_path)
	
	chrom_dict = {}
	
	for chr_file in chr_list:
		if chr_file[0:3] == "chr":
			chr_file_with_path = genome_path + chr_file
			with open(chr_file_with_path) as f_chr_file_with_path:
				f_chr_file_with_path.readline()
				value = f_chr_file_with_path.read().replace("\n","")
				key = chr_file[chr_file.find("chr") + 3 : chr_file.find(".fa")]
			
				chrom_dict[key] = value
			
	return chrom_dict
	
def slice_sequence(chr_number, exon_start, exon_end, chrom_dict):
	chrom_dict[chr_number][exon_start - 1:exon_end]
	
	return chrom_dict[chr_number][exon_start - 1:exon_end]
		
	
def exon_address(gff, name_dict, output_path, chrom_dict):
	with open(gff) as gff_file:
		
		lnc_RNA_flag = 0
		lncRNA_name = ''
	
		for line in gff_file:
			if line[0] == "#":
				continue

			if "\tgene\t" in line and "gene_biotype=lncRNA" in line:	
				lnc_RNA_flag = 1
				gene_column = line.split("\t")

				lnc_start = gene_column[3]
				lnc_end = gene_column[4]
		
				lncRNA_name = re.search(";Name=(.+?);",line)
				if lncRNA_name:
					lncRNA_name = lncRNA_name.group(1)
				else:
					lncRNA_name = re.search("\tID=(.+?);",line)
			
				lncRNA_address_list = []	
				
			elif "\texon\t" in line and lnc_RNA_flag == 1:
				exon_column = line.split("\t")
				if exon_column[0] not in name_dict:
					lnc_RNA_flag = 0
					continue
				else:
					chr_number = name_dict[exon_column[0]]
				
				strand = exon_column[6] 
				exon_start = int(exon_column[3])
				exon_end = int(exon_column[4])
				lncRNA_address_list.append((chr_number, exon_start, exon_end, strand))	

			elif "\texon\t" not in line and lncRNA_name not in line and lncRNA_name != '':#### indicalte this lncRNA is closed
				
				if lnc_RNA_flag == 1:
					lncRNA_address_list = merge(lncRNA_address_list)

					lncRNA_transcript = ''
					for chr_number, exon_start, exon_end, strand in lncRNA_address_list:
#						outputfile = open(output_path + "temp_bed","w")
#						exon_start = exon_start -1
#						exon_start = str(exon_start)
#						exon_end = str(exon_end)
#						outputfile.write(chr_number + "\t" + exon_start + "\t" + exon_end + "\t" + "chr" + chr_number + "\t" + "0" + "\t" + "+")
#						outputfile.close()
#						subprocess.Popen("paleomix vcf_to_fasta --genotype " + vcf_path +"chr"+ chr_number + ".vcf.gz" +"  --intervals " + output_path + "temp_bed" + "> " + output_path +"exon.fa"  ,shell = True).wait()
#						with open(output_path + "exon.fa") as exon:
#							exon.readline()
#							exon_seq = exon.read().replace("\n", "")

						exon_seq = slice_sequence(chr_number, exon_start, exon_end, chrom_dict)

						lncRNA_transcript += exon_seq
					
					lncRNA_transcript = lncRNA_transcript.upper()
					if strand == "-":
						lncRNA_seq = lncRNA_transcript[::-1]
						lncRNA_seq = lncRNA_seq.replace("A", "t")
						lncRNA_seq = lncRNA_seq.replace("T", "A")
						lncRNA_seq = lncRNA_seq.replace("G", "c")
						lncRNA_seq = lncRNA_seq.replace("C", "G")
						lncRNA_seq = lncRNA_seq.upper()
						lncRNA_transcript = lncRNA_seq
					outputfile_1 = open(output_path + "chr" + chr_number +"_" + lncRNA_name + ".fa","w")
					outputfile_1.write(">" + lncRNA_name + "|" + "chr" + chr_number + ":" + lnc_start + "-" + lnc_end + "\n" + lncRNA_transcript)	
					outputfile_1.close()	
		
				if "gene_biotype=lncRNA" not in line:								
					lnc_RNA_flag = 0
				else:
					gene_column = line.split("\t")

					lnc_start = gene_column[3]
					lnc_end = gene_column[4]
					lncRNA_name = re.search(";Name=(.+?);",line)

					if lncRNA_name:
						lncRNA_name = lncRNA_name.group(1)
					else:
						lncRNA_name = re.search("\tID=(.+?);",line)
					lncRNA_address_list = []
												
def main():
	input_path = initialize_input_path()
	genome_path = initialize_genome_path()
	output_path = initialize_output_path()
	
	chrom_dict = get_chrom_dict(genome_path)
	
	input_file_list = os.listdir(input_path)
	
	for name in input_file_list:
		name = input_path + name
		
		if name[-3:] == "3.0":
			name_dict = transform_chr_name(name) 
			
	for gff in input_file_list:
		gff = input_path + gff
		
		if gff[-5:] == ".gff3":
			exon_address(gff, name_dict, output_path, chrom_dict)

if __name__ == "__main__":
	main()
end = time.clock()
print "Running time is : %s seconds !" %(end - start)
