# Supplementary material for: Analysis of ancient and modern horse genomes reveals the critical impact of lncRNA-mediated epigenetic regulation on horse domestication
Source: Front Genet. 2022 Oct 5;13:944933. doi: 10.3389/fgene.2022.944933 (PMC9579347; doi:10.3389/fgene.2022.944933)
Supplement: Supplementary file 1 [file DataSheet3.zip › code/1_get_ancient_horse_lnc_by_using_gff_and_paleomix_vcf_to_fasta.py]

##
##
##
'''
Get ancient horse lnc:
[1]get the first lnc exon address from modern horse GFF3 3.0;
[2]get the first lnc exon bed file corresponding exon in [1];
[3]run paleomix vcf_to_fasta to get first exon FASTA sequence;
[4]add lnc exon sequence in right direction one by one;
[5]for entir file to get the final result;
'''
import time
import pdb
import os
import subprocess
import multiprocessing
import re

start = time.clock()

def initialize_input_path():
	input_path = raw_input("Please input your path where containing GFF3 file or other files as input file that you want to get the lncRNA address:\n")
	if input_path[-1] != "/":
		input_path += "/"
	return input_path

def initialize_output_path():
	output_path = raw_input("Please input your path in which you want to write result :\n")
	if output_path[-1] != "/":
		output_path += "/"
	return output_path

def initialize_vcf_path():
	vcf_path = raw_input("Please input your path where containing all vcf files:\n")
	if vcf_path[-1] != "/":
		vcf_path += "/"
	return vcf_path

def transform_chr_name(name):
	name_dict = {}

	with open (name) as name_file:
		for line in name_file:
			if line[0] == "#":
				continue
			
			column = line.split("\t")
			key = column[1]
			value = column[0]			
			
			name_dict[key] = value  
	return name_dict

def merge(address_list):
	address_list.sort()
 
	merged_address_list = []
	for chromNum, exon_start, exon_end, strand in address_list:
		if not merged_address_list:
			merged_address_list.append((chromNum, exon_start, exon_end, strand))
		else:
			pre_start = merged_address_list[-1][1]
			pre_end = merged_address_list[-1][2]

			if exon_start>pre_end:
				merged_address_list.append((chromNum, exon_start, exon_end, strand))
			elif exon_start<=pre_end:
				merged_start = min(pre_start,pre_end,exon_start,exon_end)
				merged_end = max(pre_start,pre_end,exon_start,exon_end)
				
				merged_address_list[-1] = (chromNum, merged_start,  merged_end, strand)
	return merged_address_list
	
	
def exon_address(gff, name_dict, vcf_path, output_path):
	with open(gff) as gff_file:
		
		lnc_RNA_flag = 0
		lncRNA_name = ''
	
		for line in gff_file:
			if line[0] == "#":
				continue

			if "\tgene\t" in line and "gene_biotype=lncRNA" in line:	
				lnc_RNA_flag = 1
				gene_column = line.split("\t")

				lnc_start = gene_column[3]
				lnc_end = gene_column[4]
		
				lncRNA_name = re.search(";Name=(.+?);",line)
				if lncRNA_name:
					lncRNA_name = lncRNA_name.group(1)
				else:
					lncRNA_name = re.search("\tID=(.+?);",line)
			
				lncRNA_address_list = []	
				
			elif "\texon\t" in line and lnc_RNA_flag == 1:
				exon_column = line.split("\t")
				if exon_column[0] not in name_dict:
					lnc_RNA_flag = 0
					continue
				else:
					chr_number = name_dict[exon_column[0]]
				
				strand = exon_column[6] 
				exon_start = int(exon_column[3])
				exon_end = int(exon_column[4])
				lncRNA_address_list.append((chr_number, exon_start, exon_end, strand))	

			elif "\texon\t" not in line and lncRNA_name not in line and lncRNA_name != '':#### indicalte this lncRNA is closed
				
				if lnc_RNA_flag == 1:
					lncRNA_address_list = merge(lncRNA_address_list)

					lncRNA_transcript = ''
					for chr_number, exon_start, exon_end, strand in lncRNA_address_list:
						outputfile = open(output_path + "temp_bed","w")
						exon_start = exon_start -1
						exon_start = str(exon_start)
						exon_end = str(exon_end)
						outputfile.write(chr_number + "\t" + exon_start + "\t" + exon_end + "\t" + "chr" + chr_number + "\t" + "0" + "\t" + "+")
						outputfile.close()
						subprocess.Popen("paleomix vcf_to_fasta --genotype " + vcf_path +"chr"+ chr_number + ".vcf.gz" +"  --intervals " + output_path + "temp_bed" + "> " + output_path +"exon.fa"  ,shell = True).wait()
						with open(output_path + "exon.fa") as exon:
							exon.readline()
							exon_seq = exon.read().replace("\n", "")
						lncRNA_transcript += exon_seq
					
					lncRNA_transcript = lncRNA_transcript.upper()
					if strand == "-":
						lncRNA_seq = lncRNA_transcript[::-1]
						lncRNA_seq = lncRNA_seq.replace("A", "t")
						lncRNA_seq = lncRNA_seq.replace("T", "A")
						lncRNA_seq = lncRNA_seq.replace("G", "c")
						lncRNA_seq = lncRNA_seq.replace("C", "G")
						lncRNA_seq = lncRNA_seq.upper()
						lncRNA_transcript = lncRNA_seq
					outputfile_1 = open(output_path + "chr" + chr_number +"_" + lncRNA_name + ".fa","w")
					outputfile_1.write(">" + lncRNA_name + "|" + "chr" + chr_number + ":" + lnc_start + "-" + lnc_end + "\n" + lncRNA_transcript)	
					outputfile_1.close()	
		
				if "gene_biotype=lncRNA" not in line:								
					lnc_RNA_flag = 0
				else:
					gene_column = line.split("\t")

					lnc_start = gene_column[3]
					lnc_end = gene_column[4]
					lncRNA_name = re.search(";Name=(.+?);",line)

					if lncRNA_name:
						lncRNA_name = lncRNA_name.group(1)
					else:
						lncRNA_name = re.search("\tID=(.+?);",line)
					lncRNA_address_list = []
												
def main():
	input_path = initialize_input_path()
	vcf_path = initialize_vcf_path()
	output_path = initialize_output_path()
	
	input_file_list = os.listdir(input_path)
	
	for name in input_file_list:
		name = input_path + name
		
		if name[-3:] == "3.0":
			name_dict = transform_chr_name(name) 
			
	for gff in input_file_list:
		gff = input_path + gff
		
		if gff[-5:] == ".gff3":
			exon_address(gff, name_dict, vcf_path, output_path)

if __name__ == "__main__":
	main()
end = time.clock()
print "Running time is : %s seconds !" %(end - start)
