# Supplementary material for: Analysis of ancient and modern horse genomes reveals the critical impact of lncRNA-mediated epigenetic regulation on horse domestication
Source: Front Genet. 2022 Oct 5;13:944933. doi: 10.3389/fgene.2022.944933 (PMC9579347; doi:10.3389/fgene.2022.944933)
Supplement: Supplementary file 1 [file DataSheet3.zip › code/7_extract_dbs_all.py]

import os
import pdb
import csv


def get_dbs(dbsDir, triplexNum_cutoff=2, affinity_cutoff=60):
	dbs = {}
	lncs = os.listdir(dbsDir)
	for lnc in lncs:
		dbs[lnc] = {}
		this_dbsDir = dbsDir+lnc+'/'
		for file in [file for file in os.listdir(this_dbsDir) if 'TFOsorted' in file]:
			targetGene = file[:file.find(lnc)-1]
			triplexes = []
			with open(this_dbsDir+file) as f:
				f.readline()
				for line in f:
					columns = line.split('\t')
					tfoClass = columns[13]
					if tfoClass == '1':
						start = int(columns[5])
						end = int(columns[6])
						identity = float(columns[8])*0.01
						tfoStartInSeq = int(columns[0])
						tfoEndInSeq = int(columns[1])
						triplexNum = 1
						triplexes.append([start, end, identity, tfoStartInSeq, tfoEndInSeq, triplexNum])
			if triplexes:
				triplexes.sort()
				merged_triplexes = [triplexes[0]]
				for start, end, identity, tfoStartInSeq, tfoEndInSeq, triplexNum in triplexes[1:]:
					if start>merged_triplexes[-1][1]:
						merged_triplexes.append([start, end, identity, tfoStartInSeq, tfoEndInSeq, triplexNum])
					else:
						merged_triplexes[-1][1] = max(merged_triplexes[-1][1], end)
						merged_triplexes[-1][2] += identity
						merged_triplexes[-1][3] = min(merged_triplexes[-1][3], tfoStartInSeq)
						merged_triplexes[-1][4] = max(merged_triplexes[-1][4], tfoEndInSeq)
						merged_triplexes[-1][5] += 1
				
				qulified_triplexes = []
				for start, end, identity, tfoStartInSeq, tfoEndInSeq, triplexNum in merged_triplexes:
					mean_identity = identity / triplexNum
					affinity = int(mean_identity * (end-start+1))
					if affinity > affinity_cutoff and triplexNum > triplexNum_cutoff:
						qulified_triplexes.append((start, end, affinity, tfoStartInSeq, tfoEndInSeq, triplexNum))
				
				if qulified_triplexes:
					if targetGene not in dbs[lnc]:
						dbs[lnc][targetGene] = []
					for start, end, affinity, tfoStartInSeq, tfoEndInSeq, triplexNum in qulified_triplexes:
						dbs[lnc][targetGene].append((start, end, affinity, tfoStartInSeq, tfoEndInSeq, triplexNum))
	return dbs

def cal_locresults(horse_dbs,locresult_file,locs):

    fieldnames = ['lncRNA nane', 'average of dbs_length', 'average of bingding affinity', 'quantity of dbs', 'quantity of target gene', 'highest affinity', 'highest affinity gene']    
  
    fp = open(locresult_file,"w+")  
    if fieldnames is not None:
        item = [str(i) for i in fieldnames]
        fp.write(','.join(item)+"\n")

    for c in horse_dbs:
        count = 0

        #if (loc_type == 'horse'):
        locname= c.replace('_asinus', '')
        locname= locname.replace('_PH', '')    
        chr_name = locs.get(locname)
        loc_filename = chr_name + '_' + c + '.csv'

        if(chr_name):
            loc_name = chr_name + '_' + c
            #loc_filename = loc_name + '.csv'
            avof_bingaffin = 0

            set_targetgen = set()
            max_affin = list()
            affin_gene = list()    
            avof_dbslen = list()         

            try:
                for  t,v  in horse_dbs[c].items():
                    for s in v:
                        affin_gene.append(t)
                        set_targetgen.add(t)
                        avof_dbslen.append(s[1]-s[0])
                        avof_bingaffin = avof_bingaffin + s[2]
                        max_affin.append(s[2])
                        count = count + 1 
                
                if(count == 0):
                    continue
                quantof_dbs = count
                quantof_targetgene = len(set_targetgen)
                average_dbslen = round(sum(avof_dbslen)/len(avof_dbslen))
                avof_bingaffin = round(avof_bingaffin/quantof_dbs)         
                
                max_affin_v = max(max_affin)
                highest_affin = max_affin.index(max_affin_v)
                highest_affingene = affin_gene[highest_affin]
                item = loc_name +','+ str(average_dbslen) +','+ str(avof_bingaffin)+','+ str(quantof_dbs)+','+str(quantof_targetgene)+','+ str(max_affin_v) +','+ highest_affingene + '\n' 
                fp.write(item)
            except IOError:
                print("Fail to create file")

        else:
            print("ERR:Find no chr name\n")
    
    fp.close()


def print_hist(h):
    countloc = 0
    for c in h:
        print(c)
        for t,v in (h[c].items()):
            item = [str(i) for i in v]
            for b in item:
                item = str(t)+','+((b).strip('(')).strip(')')+"\n" 
                print(item)
        countloc=countloc+1
    print(countloc)


def write_locfiles(horse_dbs,locfiles_Dir,loc_type,genechr_dict,locs):
    countloc = 0
    countall = 0

    fieldnames = ['target gene', 'dbs_start', 'dbs_end', 'affinity', 'tfoStartInSeq', 'tfoEndInSeq', 'triplexNum', 'target gene chr']


    for c in horse_dbs:
        print(c)
        locname= c.replace('_asinus', '')
        locname= locname.replace('_PH', '')        
        chr_name = locs.get(locname)
        loc_filename = chr_name + '_' + locname + '.csv'

        if(chr_name):

            try:
                fp = open(locfiles_Dir+loc_filename,"w+")
                if fieldnames is not None:
                    item = [str(i) for i in fieldnames]
                    fp.write(','.join(item)+"\n")

                for  t,v  in horse_dbs[c].items():
                    item = [str(i) for i in v]
                    for b in item:
                        chrname = chrdict.get(str(t))
                        item = str(t)+','+((b).strip('(')).strip(')')+','+chrname+"\n"  #horse 
                             
                        fp.write(item)
                        countall +=1
    
                fp.close()
            except IOError:
                print("Fail to create file")
	
        else:
            print("ERR:Find no chr name\n")

        countloc=countloc+1
    print(f'countloc={countloc},countall={countall}')


def readFromCsv(fileName):
    fo = open(fileName)
    ls = []
    chrdict ={}
    count = 0
    for line in fo:
        count = count+1

        line = line.replace('\n', '')
        ls.append(line.split(','))
    fo.close()
    
    for a in ls:
        chrdict.update({a[1]:a[2]})
    return chrdict


def read_filelist(locsDir,loc_type):
    locsfile = {}
    for root, dirs, files in os.walk(locsDir):

        for f in files:
            temp = f.split('_')
            if (loc_type == 'horse'):
                locsfile.update({temp[1].strip('.fa'):temp[0]})
            elif (loc_type == 'donkey') :
                loc_name = temp[5].strip('.ntiosq').strip('.fa')
                loc_name = loc_name.strip('.nt').strip('.fa')
                locsfile.update({loc_name:temp[4]})
            elif (loc_type == 'PH'):            
                locsfile.update({temp[5].strip('.fa'):temp[4]})


    return locsfile

def get_genechr_dict(gene_chr_file):
    genechr_dict = {}
    name_list = []

    with open(gene_chr_file) as f_gene_chr_file:
        f_gene_chr_file.readline()
        for line in f_gene_chr_file:
            column_list = line.strip("\r\n").split(",")
            geneID = column_list[0].upper()
            chr = column_list[1]
            
            genechr_dict[geneID] = chr
            name_list.append(chr)
       
    return genechr_dict, name_list 

#threshold
threshold = '60'
loc_type = 'horse' #horse donkey PH

##################	horse


locfiles_Dir = "~/"+threshold+"/loc_files_"+loc_type+"/"
loc_reuslt_file = "~/"+threshold+"/calhorse_locresults_"+loc_type+"_"+threshold + ".csv"
chrdict={}

if (loc_type == 'horse'):
    horse_dbsDir = "/~/horse_longTarget2/"
    locsDir = "~/horse_lnc_final/"
    file_csv = "~/horse_gene_to chr.csv"
    chrdict = readFromCsv(file_csv)
elif (loc_type == 'donkey') :
    horse_dbsDir = "~/modern_donkey_longTarget/"
    locsDir = "~/asinus_lnc_output/"
    file_csv = "~/donkey_gene_name_to_chr.csv"
    chrdict,name_list = get_genechr_dict(file_csv)
elif (loc_type == 'PH'):
    horse_dbsDir = "~/PH_longTarget/"
    locsDir = "~/PH_lnc_final/"
    file_csv = "~/PH_gene_to_chr.csv"
    chrdict,name_list = get_genechr_dict(file_csv)

locs = read_filelist(locsDir,loc_type)

horse_dbs = get_dbs(horse_dbsDir, 2, int(threshold))  #threshold 60 

write_locfiles(horse_dbs,locfiles_Dir,loc_type,chrdict,locs)
#cal_locresults(horse_dbs,loc_reuslt_file,locs)

print('End')
