# Supplementary material for: Analysis of ancient and modern horse genomes reveals the critical impact of lncRNA-mediated epigenetic regulation on horse domestication
Source: Front Genet. 2022 Oct 5;13:944933. doi: 10.3389/fgene.2022.944933 (PMC9579347; doi:10.3389/fgene.2022.944933)
Supplement: Supplementary file 1 [file DataSheet3.zip › code/4_get_candicate_gene_of_modern_donkey.py]

"""
"""


import pdb
import re


def get_geneid_genecoordicateList_dict(modern_donkey_GTF_file):
    
    geneid_genecoordicateList_dict = {}
    geneName_genecoordicateList_dict = {}
    
    with open(modern_donkey_GTF_file) as f_modern_donkey_GTF_file:
        
        for line in f_modern_donkey_GTF_file:
            
            if line[0] == "#":
                continue
                
            if "\tgene\t" in line:
                
                column_list = line.split("\t")
                
                chr, gene_start, gene_end, strand = column_list[0], int(column_list[3]), int(column_list[4]), column_list[6]
                geneID = re.search('gene_id "(.+?)";', line).group(1)
                
                if "gene_name" in line:
                    name = re.search('gene_name "(.+?)";', line).group(1)
                    geneName_genecoordicateList_dict[name.upper()] = [chr, gene_start, gene_end, strand]

                geneid_genecoordicateList_dict[geneID] = [chr, gene_start, gene_end, strand]
  
    return geneid_genecoordicateList_dict, geneName_genecoordicateList_dict    

    

def get_chr_seq_dict(modern_donkey_FASTA_file):
    
    chr_seq_dict = {}
    chr_length_dict = {}
        
    all_seq = open(modern_donkey_FASTA_file).read()
    
    chrSeq_list = all_seq.strip(">").split("\n>")
    
    for chrSeq in chrSeq_list:
        
        chr = chrSeq[ :chrSeq.find(" ")]
        seq = chrSeq[chrSeq.find("\n") + 1:].replace("\n", "").upper()
        
        chr_seq_dict[chr] = seq
        chr_length_dict[chr] = len(seq)

    return chr_seq_dict, chr_length_dict


def ouput_result(domesticated_gene_list, NCC_gene_list, ouput_path, \
                 geneName_genecoordicateList_dict,geneid_genecoordicateList_dict, name_list, chr_seq_dict):
    
    for domesticated_gene in name_list:
        
        if domesticated_gene in geneName_genecoordicateList_dict:
            
            chr, gene_start, gene_end, strand = geneName_genecoordicateList_dict[domesticated_gene]
            
            out = open(ouput_path + domesticated_gene, "w")            
            out.write("%s|%s:%s-%s|%s\n" % (domesticated_gene, chr, gene_start, gene_end, strand))
            if strand == "+":
                seq = chr_seq_dict[chr][int(gene_start) -5000 -1 : int(gene_end)]
            elif strand == "-":
                seq = chr_seq_dict[chr][int(gene_start) -1 : int(gene_end) + 5000]
            else:
                print "please check!"
            out.write(seq)
            out.close()
        else:
            print domesticated_gene
    print "#"*100
    for NCC_gene in NCC_gene_list:
        
        if NCC_gene in geneName_genecoordicateList_dict:
            
            chr, gene_start, gene_end, strand = geneName_genecoordicateList_dict[NCC_gene]
            
            out = open(ouput_path + NCC_gene, "w")
            out.write("%s|%s:%s-%s|%s\n" % (NCC_gene, chr, gene_start, gene_end, strand))
            if strand == "+":
                seq = chr_seq_dict[chr][int(gene_start) -5000 -1 : int(gene_end)]
            elif strand == "-":
                seq = chr_seq_dict[chr][int(gene_start) -1 : int(gene_end) + 5000]
            else:
                print "please check!"
                
            out.write(seq)
            out.close()           
        else:
            print NCC_gene
            


def get_domesticated_gene_list(domesticated_gene_file):

    domesticated_gene_list = []
    name_list = []
    
    with open(domesticated_gene_file) as f_domesticated_gene_file:
        
        f_domesticated_gene_file.readline()
        for line in f_domesticated_gene_file:
            
            column_list = line.strip("\r\n").split("\t")
            geneID = column_list[1]
            name = column_list[2].upper()
            
            domesticated_gene_list.append(geneID)
            name_list.append(name)
       
    return domesticated_gene_list, name_list 
                
            

def get_NCC_gene_list(NCC_gene_file):
                
    NCC_gene_list = []
    
    with open(NCC_gene_file) as f_NCC_gene_file:
        
        for line in f_NCC_gene_file:
            
            NCC_gene = line.strip().upper()
            NCC_gene_list.append(NCC_gene)

    return NCC_gene_list
    
    
    
def get_chr_seq_dict(modern_donkey_FASTA_file):
    
    chr_seq_dict = {}
    chr_length_dict = {}
        
    all_seq = open(modern_donkey_FASTA_file).read()
    
    chrSeq_list = all_seq.strip(">").split("\n>")
    
    for chrSeq in chrSeq_list:
        
        chr = chrSeq[ :chrSeq.find(" ")]
        seq = chrSeq[chrSeq.find("\n") + 1:].replace("\n", "").upper()
        
        chr_seq_dict[chr] = seq
        chr_length_dict[chr] = len(seq)

    return     chr_seq_dict, chr_length_dict


    
def main():

    #step<1>
    modern_donkey_GTF_file = "～/Equus_asinus_asinus.ASM303372v1.99.gtf"
    modern_donkey_FASTA_file = "～/Equus_asinus_asinus.ASM303372v1.dna.toplevel.fasta"
    NCC_gene_file = "～/305_get_candicate_gene_of_modern_donkey/NCC_genes.txt"
    domesticated_gene_file = "～/125_genes_undergoing_positive_selection_during_domestication.txt.xls"
    ouput_path = "～/modern_donkey_gene_seq/"
    
    #step<2>
    domesticated_gene_list, name_list = get_domesticated_gene_list(domesticated_gene_file)
    NCC_gene_list = get_NCC_gene_list(NCC_gene_file)

    geneid_genecoordicateList_dict,\
    geneName_genecoordicateList_dict = get_geneid_genecoordicateList_dict(modern_donkey_GTF_file)
    chr_seq_dict, chr_length_dict = get_chr_seq_dict(modern_donkey_FASTA_file)

    
    #step<3>
    ouput_result(domesticated_gene_list, NCC_gene_list, ouput_path, \
                 geneName_genecoordicateList_dict,geneid_genecoordicateList_dict, name_list, chr_seq_dict)


if __name__ == "__main__":
    main()
    
    
