# Supplementary material for: Analysis of ancient and modern horse genomes reveals the critical impact of lncRNA-mediated epigenetic regulation on horse domestication
Source: Front Genet. 2022 Oct 5;13:944933. doi: 10.3389/fgene.2022.944933 (PMC9579347; doi:10.3389/fgene.2022.944933)
Supplement: Supplementary file 1 [file DataSheet3.zip › code/3_get_candicate_gene_of_modern_horse.py]

"""
"""


import re
import pdb


def get_domesticated_gene_list(domesticated_gene_file):

    domesticated_gene_list = []
    name_list = []
    
    with open(domesticated_gene_file) as f_domesticated_gene_file:
        
        f_domesticated_gene_file.readline()
        for line in f_domesticated_gene_file:
            
            column_list = line.strip("\r\n").split("\t")
            geneID = column_list[1]
            name = column_list[2]
            
            domesticated_gene_list.append(geneID)
            name_list.append(name)
            
    return domesticated_gene_list, name_list 
                
            

def get_NCC_gene_list(NCC_gene_file):
                
    NCC_gene_list = []
    
    with open(NCC_gene_file) as f_NCC_gene_file:
        
        for line in f_NCC_gene_file:
            
            NCC_gene = line.strip().upper()
            NCC_gene_list.append(NCC_gene)

    return NCC_gene_list
    
    

def get_geneid_genecoordicateList_dict(horse_gtf_file):
    
    geneid_genecoordicateList_dict = {}
    geneName_genecoordicateList_dict = {}

    with open(horse_gtf_file) as f_horse_gtf_file:
        
        for line in f_horse_gtf_file:
            
            if line[0] == "#":
                continue
            elif "\tgene\t" in line:
                
                column_list = line.split("\t")
                
                chr, gene_start, gene_end, strand = column_list[0], column_list[3], column_list[4], column_list[6]
                geneID = re.search('gene_id "(.+?)";', line).group(1)
                
                if "gene_name" in line:
                    name = re.search('gene_name "(.+?)";', line).group(1)
                    geneName_genecoordicateList_dict[name.upper()] = [chr, gene_start, gene_end, strand]

                geneid_genecoordicateList_dict[geneID] = [chr, gene_start, gene_end, strand]
  
    return geneid_genecoordicateList_dict, geneName_genecoordicateList_dict
    
                    

def get_accession_chr_dict(temp_file):

	accession_chr_dict = {}
	
	with open(temp_file) as f_temp_file:
		for line in f_temp_file:
		
			column = line.split(" ")
		
			key = column[0].strip(">")
			value = column[8]
			
			accession_chr_dict[key] = value

	return accession_chr_dict
    
    

def get_chr_seq_dict(accession_chr_dict, genome_file):
    
    chr_seq_dict = {}
    
    with open(genome_file) as f_genome_file:
		
        list = f_genome_file.read().split("\n>")
		
        for i in list:
            chr = i[:i.find(" ")].strip(">")
			
            key = accession_chr_dict[chr]
            value = i[i.find("\n"):].replace("\n","")
			
            chr_seq_dict[key] = value
	
    return chr_seq_dict    
    
    
def ouput_result(domesticated_gene_list, NCC_gene_list, ouput_path, \
                 geneName_genecoordicateList_dict,geneid_genecoordicateList_dict, name_list, chr_seq_dict):
                 
                 
    for domesticated_gene in domesticated_gene_list:
        
        if domesticated_gene in geneid_genecoordicateList_dict:
            
            chr, gene_start, gene_end, strand = geneid_genecoordicateList_dict[domesticated_gene]
            
            out = open(ouput_path + domesticated_gene, "w")
            if strand == "+":
                proStart = int(gene_start)-3500
                proEnd = int(gene_start)+1500
                seq = chr_seq_dict[chr][proStart-1: proEnd]
            elif strand == "-":
                proStart = int(gene_end)-1500
                proEnd = int(gene_end)+3500
                seq = chr_seq_dict[chr][proStart -1 : proEnd]
            else:
                print "please check!"
			out.write(">%s|%s|%d-%d\n" % (domesticated_gene, chr, proStart, proEnd))
            out.write(seq)
            out.close()
    
    for NCC_gene in NCC_gene_list:
        
        if NCC_gene in geneName_genecoordicateList_dict:
            
            chr, gene_start, gene_end, strand = geneName_genecoordicateList_dict[NCC_gene]
            
            out = open(ouput_path + NCC_gene, "w")
            if strand == "+":
                proStart = int(gene_start)-3500
                proEnd = int(gene_start)+1500
                seq = chr_seq_dict[chr][proStart-1: proEnd]
            elif strand == "-":
                proStart = int(gene_end)-1500
                proEnd = int(gene_end)+3500
                seq = chr_seq_dict[chr][proStart -1 : proEnd]
            else:
                print "please check!"
			out.write(">%s|%s|%d-%d\n" % (NCC_gene, chr, proStart, proEnd))
            out.write(seq)
            out.close()           
        else:
            print NCC_gene
    
    
def main():
    
    #step<1>
    domesticated_gene_file = "～/2014-Schubert-125_genes_undergoing_positive_selection_during_domestication.txt.xls"
    NCC_gene_file = "～/NCC_genes.txt"
    horse_gtf_file = "～/Equus_caballus.EquCab3.0.101.gtf"
    genome_file = "～/Equus_caballus_3.0.fasta"
    temp_file = "～/temp"
    ouput_path = "～/gene_seq_125genes_and_NCC_gene_v3/"
    
    
    #step<2>
    domesticated_gene_list, name_list = get_domesticated_gene_list(domesticated_gene_file)
    NCC_gene_list = get_NCC_gene_list(NCC_gene_file)
    
    geneid_genecoordicateList_dict,\
    geneName_genecoordicateList_dict = get_geneid_genecoordicateList_dict(horse_gtf_file)
    
    accession_chr_dict = get_accession_chr_dict(temp_file)
    chr_seq_dict = get_chr_seq_dict(accession_chr_dict, genome_file)
    
    #step<3>
    ouput_result(domesticated_gene_list, NCC_gene_list, ouput_path, \
                 geneName_genecoordicateList_dict,geneid_genecoordicateList_dict, name_list, chr_seq_dict)


if __name__ == "__main__":
    main()
    
    
