# Supplementary material for: Analysis of ancient and modern horse genomes reveals the critical impact of lncRNA-mediated epigenetic regulation on horse domestication
Source: Front Genet. 2022 Oct 5;13:944933. doi: 10.3389/fgene.2022.944933 (PMC9579347; doi:10.3389/fgene.2022.944933)
Supplement: Supplementary file 2 [file DataSheet2.zip]

Archive with 20 entries (17 files):
- DBS-data/__MACOSX/
- DBS-data/__MACOSX/._dbs
- DBS-data/__MACOSX/dbs/
- DBS-data/__MACOSX/dbs/._.DS_Store
- DBS-data/__MACOSX/dbs/._DBS_list_BER09.csv
- DBS-data/__MACOSX/dbs/._DBS_list_Botai.csv
- DBS-data/__MACOSX/dbs/._DBS_list_donkey.csv
- DBS-data/__MACOSX/dbs/._DBS_list_horse(modern group).csv
- DBS-data/__MACOSX/dbs/._DBS_list_modern_horse(ancient group).csv
- DBS-data/__MACOSX/dbs/._DBS_list_PH.csv
- DBS-data/__MACOSX/dbs/._DBS_lsit_CGG10022.csv
- DBS-data/dbs/
- DBS-data/dbs/.DS_Store
- DBS-data/dbs/SuppData1--DBS_lsit_CGG10022.csv
- DBS-data/dbs/SuppData2--DBS_list_Botai.csv
- DBS-data/dbs/SuppData3--DBS_list_BER09.csv
- DBS-data/dbs/SuppData4--DBS_list_horse (the ancient group).csv
- DBS-data/dbs/SuppData5--DBS_list_horse (the modern group).csv
- DBS-data/dbs/SuppData6--DBS_list_donkey.csv
- DBS-data/dbs/SuppData7--DBS_list_PH.csv
