# Supplementary material for: Analysis of ancient and modern horse genomes reveals the critical impact of lncRNA-mediated epigenetic regulation on horse domestication
Source: Front Genet. 2022 Oct 5;13:944933. doi: 10.3389/fgene.2022.944933 (PMC9579347; doi:10.3389/fgene.2022.944933)
Supplement: Supplementary file 2 [file DataSheet2.zip › DBS-data/dbs/SuppData1--DBS_lsit_CGG10022.csv]

lncRNA name	target gene	target gene chr	dbs_start	dbs_end	affinity
LOC111773515	chr1	XM_014732969.1	183545	183654	67.1
LOC111773515	chr1	XM_005602168.3	8631302	8631398	60.14
LOC111773515	chr1	XM_001489690.4	8631302	8631398	60.14
LOC111773515	chr1	XM_023637462.1	8631302	8631398	60.14
LOC111773515	chr1	XM_023637480.1	8631302	8631398	60.14
LOC111773515	chr1	XM_023640514.1	28404248	28404361	70.68
LOC111773515	chr1	XM_001499535.5	28404248	28404361	70.68
LOC111773515	chr1	XM_023640519.1	28404248	28404361	70.68
LOC111773515	chr1	XM_001500627.5	29867312	29867413	65.28
LOC111773515	chr1	XM_005602317.3	31437632	31437746	69
LOC111773515	chr1	XM_023641287.1	31437632	31437746	69
LOC111773515	chr1	XM_001501230.5	31437632	31437746	69
LOC111773515	chr1	XM_023641856.1	33385230	33385333	62.4
LOC111773515	chr1	XM_023641852.1	33385230	33385333	62.4
LOC111773515	chr1	XM_023641847.1	33385230	33385333	62.4
LOC111773515	chr1	XM_023641837.1	33385230	33385333	62.4
LOC111773515	chr1	XM_023641863.1	33385230	33385333	62.4
LOC111773515	chr1	XM_023641830.1	33385230	33385333	62.4
LOC111773515	chr1	XM_023641820.1	33385230	33385333	62.4
LOC111773515	chr1	XM_023641834.1	33385230	33385333	62.4
LOC111773515	chr1	XM_023641842.1	33385230	33385333	62.4
LOC111773515	chr1	XM_023641813.1	33385230	33385333	62.4
LOC111773515	chr1	XR_002808316.1	33385230	33385333	62.4
LOC111773515	chr1	XR_002808306.1	33385230	33385333	62.4
LOC111773515	chr1	XR_002808313.1	33385230	33385333	62.4
LOC111773515	chr1	XR_002808312.1	33385230	33385333	62.4
LOC111773515	chr1	XR_002808314.1	33385230	33385333	62.4
LOC111773515	chr1	XR_002808310.1	33385230	33385333	62.4
LOC111773515	chr1	XR_002808307.1	33385230	33385333	62.4
LOC111773515	chr1	XR_002808309.1	33385230	33385333	62.4
LOC111773515	chr1	XR_002808311.1	33385230	33385333	62.4
LOC111773515	chr1	XR_001378933.2	33385230	33385333	62.4
LOC111773515	chr1	XR_002804796.1	70839943	70840046	64.48
LOC111773515	chr1	XM_023646716.1	71490611	71490720	69.3
LOC111773515	chr1	XR_002804805.1	77336883	77337004	74.42
LOC111773515	chr1	XR_002811326.1	111309850	111309945	60.48
LOC111773515	chr1	XR_002811316.1	111309850	111309945	60.48
LOC111773515	chr1	XR_002811321.1	111309850	111309945	60.48
LOC111773515	chr1	XR_002811310.1	111309850	111309945	60.48
LOC111773515	chr1	XR_002811317.1	111309850	111309945	60.48
LOC111773515	chr1	XR_002811323.1	111309850	111309945	60.48
LOC111773515	chr1	XR_002811306.1	111309850	111309945	60.48
LOC111773515	chr1	XR_002811305.1	111309850	111309945	60.48
LOC111773515	chr1	XM_005602849.3	111309850	111309945	60.48
LOC111773515	chr1	XM_005602850.3	111309850	111309945	60.48
LOC111773515	chr1	XM_005602851.3	111309850	111309945	60.48
LOC111773515	chr1	XM_005602848.3	111309850	111309945	60.48
LOC111773515	chr1	XR_002811332.1	111516191	111516298	65.88
LOC111773515	chr1	XR_002811337.1	111516191	111516298	65.88
LOC111773515	chr1	XR_002811333.1	111516191	111516298	65.88
LOC111773515	chr1	XR_002811331.1	111516191	111516298	65.88
LOC111773515	chr1	XR_002811336.1	111516191	111516298	65.88
LOC111773515	chr1	XR_002811335.1	111516191	111516298	65.88
LOC111773515	chr1	XM_005602900.3	119433102	119433200	60.39
LOC111773515	chr1	XM_001502069.3	157461796	157461900	65.1
LOC111773515	chr1	XR_002802573.1	158729362	158729470	68.67
LOC111773515	chr1	XM_003363550.4	163112188	163112283	61.44
LOC111773515	chr1	XM_001493292.4	182306844	182306961	71.98
LOC111773515	chr1	XM_023624521.1	182306844	182306961	71.98
LOC111773515	chr1	XM_005603452.3	182306844	182306961	71.98
LOC111773515	chr1	XM_023624539.1	182306844	182306961	71.98
LOC111773515	chr1	XM_023624534.1	182306844	182306961	71.98
LOC111773515	chr1	XM_023624545.1	182306844	182306961	71.98
LOC111773515	chr1	XM_023624529.1	182306844	182306961	71.98
LOC111773515	chr1	XM_023624519.1	182306844	182306961	71.98
LOC111773515	chr1	XM_023624504.1	182306844	182306961	71.98
LOC111773515	chr1	XM_023624508.1	182306844	182306961	71.98
LOC111773515	chr1	XM_023624493.1	182306844	182306961	71.98
LOC111773515	chr1	XM_023624500.1	182306844	182306961	71.98
LOC111773515	chr1	XM_014734159.2	182306844	182306961	71.98
LOC111773515	chr2	XR_002804012.1	5362989	5363088	63
LOC111773515	chr2	XR_002804014.1	5362989	5363088	63
LOC111773515	chr2	XM_023630106.1	7889462	7889562	64.64
LOC111773515	chr2	XM_023636809.1	11866769	11866866	62.72
LOC111773515	chr2	XM_014737659.2	47970351	47970465	72.45
LOC111773515	chr3	XM_014738429.2	30309450	30309563	71.82
LOC111773515	chr3	XM_014738431.2	30309450	30309563	71.82
LOC111773515	chr3	XM_023637460.1	34705155	34705259	64.05
LOC111773515	chr3	XM_023637524.1	36557759	36557875	70.2
LOC111773515	chr3	XM_023637548.1	36877979	36878079	64.64
LOC111773515	chr4	XR_002807354.1	13025682	13025809	78.08
LOC111773515	chr4	XM_001916546.4	61628827	61628946	78
LOC111773515	chr4	XR_002807566.1	78605033	78605127	61.75
LOC111773515	chr4	XM_023639610.1	82688117	82688215	61.38
LOC111773515	chr5	XR_002807784.1	186676	186796	75.02
LOC111773515	chr5	XM_005609849.3	29979105	29979207	62.83
LOC111773515	chr5	XM_005610108.3	40574391	40574500	69.3
LOC111773515	chr5	XM_001491710.4	42743878	42743984	66.34
LOC111773515	chr5	XM_005610388.3	57166717	57166834	70.8
LOC111773515	chr5	XR_002808294.1	90564429	90564528	61
LOC111773515	chr6	XR_002808616.1	33940867	33940986	74.4
LOC111773515	chr6	XM_023643029.1	35074557	35074654	60.76
LOC111773515	chr6	XR_002808623.1	35315419	35315521	63.86
LOC111773515	chr6	XR_002808704.1	57016725	57016821	61.11
LOC111773515	chr6	XM_014740805.2	74223683	74223805	75.03
LOC111773515	chr7	XM_023644866.1	25342862	25342974	71.19
LOC111773515	chr7	XR_002809069.1	25737506	25737612	65.27
LOC111773515	chr7	XM_001501664.3	32071219	32071319	63.63
LOC111773515	chr7	XM_023645089.1	35698049	35698158	67.1
LOC111773515	chr7	XM_001915495.4	50626046	50626152	67.41
LOC111773515	chr7	XM_001493187.5	68743667	68743781	70.15
LOC111773515	chr7	XM_001494505.5	68974593	68974698	65.72
LOC111773515	chr7	XM_001499275.1	76909515	76909613	61.38
LOC111773515	chr7	XM_001504602.3	77819345	77819442	61.74
LOC111773515	chr7	XR_002809359.1	86158126	86158237	70.56
LOC111773515	chr7	XR_002809358.1	86158126	86158237	70.56
LOC111773515	chr7	XR_002809357.1	86158126	86158237	70.56
LOC111773515	chr8	XR_002809798.1	28403956	28404049	60.16
LOC111773515	chr8	XR_002810167.1	31721960	31722058	61.38
LOC111773515	chr8	XM_023647447.1	36703543	36703670	76.8
LOC111773515	chr8	XM_023647446.1	36703543	36703670	76.8
LOC111773515	chr8	XM_023647445.1	36703543	36703670	76.8
LOC111773515	chr9	XM_023648368.1	2800898	2800994	61.11
LOC111773515	chr9	XR_002810590.1	49758693	49758790	60.76
LOC111773515	chr9	XR_001377482.2	71518425	71518521	60.14
LOC111773515	chr9	XM_023648989.1	75984570	75984673	64.48
LOC111773515	chr9	XM_001498799.6	75984570	75984673	64.48
LOC111773515	chr9	XM_005613294.3	76246151	76246270	75.6
LOC111773515	chr9	XM_005613300.3	80506410	80506523	69.54
LOC111773515	chr9	XM_014728097.2	80506410	80506523	69.54
LOC111773515	chr9	XR_002810525.1	80506410	80506523	69.54
LOC111773515	chr10	XM_023651249.1	9044850	9044972	76.26
LOC111773515	chr10	XM_023649865.1	15430699	15430803	67.2
LOC111773515	chr10	XM_014741939.2	15430699	15430803	67.2
LOC111773515	chr10	XM_023649866.1	15430699	15430803	67.2
LOC111773515	chr10	XM_023649864.1	15430699	15430803	67.2
LOC111773515	chr10	XR_001378322.2	24120316	24120516	124.62
LOC111773515	chr10	XR_001378321.2	24120316	24120429	71.82
LOC111773515	chr10	XM_003362301.2	26023458	26023574	71.37
LOC111773515	chr10	XM_005596616.3	28359235	28359339	64.05
LOC111773515	chr10	XM_014731347.2	28391730	28391880	93.62
LOC111773515	chr10	XM_014731336.2	28391730	28391880	93.62
LOC111773515	chr10	XM_023651551.1	28391730	28391880	93.62
LOC111773515	chr10	XM_014731331.2	28391730	28391880	93.62
LOC111773515	chr10	XM_014731343.2	28391730	28391880	93.62
LOC111773515	chr10	XM_014731339.1	28391730	28391880	93.62
LOC111773515	chr10	XM_014731346.1	28391730	28391880	93.62
LOC111773515	chr10	XM_001501202.5	49426672	49426773	63.24
LOC111773515	chr10	XR_002810908.1	58714310	58714410	65.65
LOC111773515	chr10	XM_001502682.4	66152727	66152864	85.56
LOC111773515	chr11	XR_002811296.1	3031604	3031722	73.78
LOC111773515	chr11	XR_002811297.1	3031604	3031722	73.78
LOC111773515	chr11	XM_023651905.1	4109912	4110004	61.38
LOC111773515	chr11	XM_005597349.3	19517664	19517783	73.2
LOC111773515	chr11	XM_005597387.2	20937112	20937224	72.32
LOC111773515	chr11	XM_001495382.5	20937112	20937224	72.32
LOC111773515	chr11	XM_005597391.3	20937112	20937224	72.32
LOC111773515	chr11	XM_014741029.2	25297630	25297768	87.57
LOC111773515	chr11	XM_005597510.3	32756724	32756830	65.27
LOC111773515	chr11	XM_023652867.1	32756724	32756830	65.27
LOC111773515	chr11	XM_023652892.1	33049914	33050021	65.88
LOC111773515	chr11	XM_023652890.1	33049914	33050021	65.88
LOC111773515	chr11	XM_023652891.1	33049914	33050021	65.88
LOC111773515	chr11	XM_001504345.6	45943394	45943494	64.64
LOC111773515	chr11	XM_014727972.2	47516977	47517076	61
LOC111773515	chr11	XM_014728153.2	48522962	48523060	60.39
LOC111773515	chr11	XR_002811669.1	48522962	48523060	60.39
LOC111773515	chr11	XM_001502782.5	48522962	48523060	60.39
LOC111773515	chr11	XM_023653306.1	48522962	48523060	60.39
LOC111773515	chr11	XR_002811709.1	55694805	55694919	70.15
LOC111773515	chr12	XM_023654137.1	24106414	24106516	63.86
LOC111773515	chr12	XM_023654728.1	35407524	35407625	63.24
LOC111773515	chr12	XM_023654907.1	35451373	35451520	88.8
LOC111773515	chr13	XM_023655254.1	5370617	5370715	60.39
LOC111773515	chr13	XM_023655253.1	5370617	5370715	60.39
LOC111773515	chr13	XM_014729919.2	11042302	11042408	66.34
LOC111773515	chr13	XR_002799236.1	21239481	21239578	61.74
LOC111773515	chr13	XM_023616118.1	24940017	24940124	68.04
LOC111773515	chr13	XM_023616119.1	24940017	24940124	68.04
LOC111773515	chr13	XM_023616302.1	32187076	32187224	90.89
LOC111773515	chr13	XR_002799333.1	32317412	32317527	69.6
LOC111773515	chr13	XM_014730185.2	39739125	39739234	68.2
LOC111773515	chr14	XM_001496777.3	1000963	1001093	79.91
LOC111773515	chr14	XM_014730512.2	5584474	5584667	122.22
LOC111773515	chr14	XM_001503537.5	20920337	20920451	73.6
LOC111773515	chr14	XM_001503885.4	30565049	30565146	60.76
LOC111773515	chr15	XR_002800019.1	16171925	16172071	89.67
LOC111773515	chr15	XR_002800020.1	16171925	16172071	89.67
LOC111773515	chr15	XR_002800074.1	32799125	32799222	60.76
LOC111773515	chr15	XM_023619294.1	66917840	66917961	74.42
LOC111773515	chr15	XM_023619293.1	66917840	66917961	74.42
LOC111773515	chr15	XM_014731228.2	66917840	66917961	74.42
LOC111773515	chr15	XM_023619572.1	85220390	85220500	68.82
LOC111773515	chr16	XM_023619915.1	4922468	4922578	69.93
LOC111773515	chr16	XM_014731418.2	6775113	6775211	63.36
LOC111773515	chr16	XM_003363033.4	6775113	6775211	63.36
LOC111773515	chr16	XM_023619746.1	7998550	7998652	63.86
LOC111773515	chr16	XR_002800551.1	28017259	28017368	68.2
LOC111773515	chr16	XR_002800738.1	54199524	54199628	64.05
LOC111773515	chr16	XM_014731542.2	85622506	85622618	70.06
LOC111773515	chr17	XR_288628.3	16994402	16994509	69.12
LOC111773515	chr17	XR_002800994.1	16994402	16994509	69.12
LOC111773515	chr17	XR_002801023.1	25493602	25493733	80.52
LOC111773515	chr18	XM_023622969.1	39810015	39810118	63.44
LOC111773515	chr18	XM_023623007.1	41964977	41965081	65.1
LOC111773515	chr18	XM_023622165.1	63475027	63475127	61.61
LOC111773515	chr18	XM_014732324.2	76420198	76420330	81.13
LOC111773515	chr18	XM_023622354.1	76420198	76420330	81.13
LOC111773515	chr18	XM_001496753.4	76420198	76420330	81.13
LOC111773515	chr18	XM_014732325.2	76420198	76420330	81.13
LOC111773515	chr19	XM_001490563.5	230829	231190	228.06
LOC111773515	chr19	XM_023623565.1	35877466	35877562	61.11
LOC111773515	chr19	XM_023623566.1	35877466	35877562	61.11
LOC111773515	chr19	XM_023623564.1	35877466	35877562	61.11
LOC111773515	chr19	XM_001501275.5	35877466	35877562	61.11
LOC111773515	chr19	XM_023623130.1	39771955	39772097	87.23
LOC111773515	chr19	XR_002801875.1	51582358	51582466	67.58
LOC111773515	chr19	XR_001378854.2	51582358	51582466	67.58
LOC111773515	chr19	XR_002801876.1	51582358	51582466	67.58
LOC111773515	chr20	XR_002802374.1	4077216	4077312	60.14
LOC111773515	chr20	XM_023624133.1	27487254	27487357	64.48
LOC111773515	chr20	XM_023624135.1	27487254	27487357	64.48
LOC111773515	chr20	XM_023624134.1	27487254	27487357	64.48
LOC111773515	chr20	XM_001491423.2	28984307	28984405	60.39
LOC111773515	chr20	XM_023624684.1	33548012	33548114	64.89
LOC111773515	chr20	XR_001379223.2	50420112	50420217	65.72
LOC111773515	chr21	XM_023625258.1	14107866	14107962	60.14
LOC111773515	chr21	XR_289212.3	50594918	50595027	66
LOC111773515	chr21	XM_005604348.3	50594918	50595027	66
LOC111773515	chr22	XR_002802723.1	2765989	2766105	71.37
LOC111773515	chr22	XR_002802726.1	12360844	12360966	77.49
LOC111773515	chr22	XM_014735267.2	21127706	21127812	66.34
LOC111773515	chr22	XR_001379449.2	21296306	21296426	76.23
LOC111773515	chr22	XR_002802920.1	36387486	36387583	60.76
LOC111773515	chr22	XM_014735208.2	39105607	39105709	63.86
LOC111773515	chr23	XR_002803321.1	50142706	50142835	81.9
LOC111773515	chr24	XM_001498673.5	10060127	10060225	60.39
LOC111773515	chr24	XM_023627701.1	10956553	10956725	105.53
LOC111773515	chr24	XM_023627704.1	10956553	10956725	105.53
LOC111773515	chr24	XM_023627703.1	10956553	10956725	105.53
LOC111773515	chr24	XM_023627702.1	10956553	10956725	105.53
LOC111773515	chr24	XM_023627965.1	13731338	13731440	63.86
LOC111773515	chr24	XM_023627966.1	13731338	13731440	63.86
LOC111773515	chr24	XM_023627972.1	13731338	13731440	63.86
LOC111773515	chr24	XM_023628165.1	22455288	22455411	74.4
LOC111773515	chr24	XM_014735740.2	22455288	22455411	74.4
LOC111773515	chr24	XM_023628171.1	22455288	22455411	74.4
LOC111773515	chr24	XM_023628164.1	22455288	22455411	74.4
LOC111773515	chr24	XM_023628170.1	22455288	22455411	74.4
LOC111773515	chr24	XM_023628166.1	22455288	22455411	74.4
LOC111773515	chr24	XM_023628169.1	22455288	22455411	74.4
LOC111773515	chr25	XM_023628694.1	18767238	18767331	60.16
LOC111773515	chr25	XM_001502120.5	29028661	29028759	60.39
LOC111773515	chr25	XM_005605913.3	36169629	36169732	64.48
LOC111773515	chr25	XM_023629494.1	39581008	39581122	71.3
LOC111773515	chr26	NM_001247992.1	31893401	31893542	86.62
LOC111773515	chr26	XM_005606169.3	39576664	39576777	69.54
LOC111773515	chr26	XM_023630236.1	39576664	39576777	69.54
LOC111773515	chr27	XM_023630620.1	7515421	7515546	76.86
LOC111773515	chr27	XM_014736569.2	7515421	7515546	76.86
LOC111773515	chr27	XM_005606319.3	7515421	7515546	76.86
LOC111773515	chr27	XM_005606321.3	7515421	7515546	76.86
LOC111773515	chr27	XM_023630621.1	7515421	7515546	76.86
LOC111773515	chr27	XM_014736568.2	7515421	7515546	76.86
LOC111773515	chr27	XM_005606317.3	7515421	7515546	76.86
LOC111773515	chr27	XM_023630618.1	7515421	7515546	76.86
LOC111773515	chr27	XM_001491885.6	7515421	7515546	76.86
LOC111773515	chr27	XM_005606318.3	7515421	7515546	76.86
LOC111773515	chr27	XM_001915791.5	14928545	14928652	66.96
LOC111773515	chr27	XM_005606459.1	33418551	33418663	70.06
LOC111773515	chr27	XM_005606426.3	38648721	38648819	61.38
LOC111773515	chr27	XM_005606427.3	38648721	38648819	61.38
LOC111773515	chr27	XM_014736657.2	38648721	38648819	61.38
LOC111773515	chr27	XM_023630827.1	38648721	38648819	61.38
LOC111773515	chr28	XM_023631116.1	4275274	4275383	68.2
LOC111773515	chr28	XM_023631115.1	4275274	4275383	68.2
LOC111773515	chr28	XR_001379936.2	4505256	4505394	84.79
LOC111773515	chr28	XR_002804572.1	4505292	4505394	61.8
LOC111773515	chr28	XM_023631681.1	10021677	10021778	63.24
LOC111773515	chr28	XM_023631676.1	10021677	10021778	63.24
LOC111773515	chr28	XM_023631678.1	10021677	10021778	63.24
LOC111773515	chr28	XM_023631680.1	10021677	10021778	63.24
LOC111773515	chr28	XM_023631686.1	10021677	10021778	63.24
LOC111773515	chr28	XM_023631354.1	21372183	21372295	68.93
LOC111773515	chr28	XM_023631703.1	33952153	33952257	68.25
LOC111773515	chr29	XM_005606874.3	11009712	11009810	60.39
LOC111773515	chr29	XM_023632025.1	33756760	33756857	60.76
LOC111773515	chr29	XM_023632024.1	33756760	33756857	60.76
LOC111768231	chr5	XM_001498477.6	53497523	53497628	64.66
LOC111768231	chr15	XR_002800347.1	86012117	86012215	62.37
LOC111774121	chr1	XR_002806696.1	1945347	1945475	81.27
LOC111774121	chr1	XM_014733064.2	19352779	19352876	62.72
LOC111774121	chr1	XM_014733063.2	19352780	19352876	63.05
LOC111774121	chr1	XM_001915998.5	19352780	19352876	63.05
LOC111774121	chr1	NM_001242449.1	48443850	48443954	66.15
LOC111774121	chr1	XM_005602131.2	48443850	48443954	66.15
LOC111774121	chr1	XM_005602132.3	48443850	48443954	66.15
LOC111774121	chr1	XM_001917989.5	57857277	57857372	61.44
LOC111774121	chr1	XM_023648250.1	82858284	82858380	60.14
LOC111774121	chr1	XM_023651288.1	105631245	105631344	61
LOC111774121	chr1	XR_002811994.1	123916789	123916887	62.37
LOC111774121	chr1	XR_288968.3	123916789	123916887	62.37
LOC111774121	chr1	XM_023617059.1	137908428	137908530	61.8
LOC111774121	chr1	XM_023618442.1	145943914	145944021	66.96
LOC111774121	chr1	XM_023618456.1	145943914	145944021	66.96
LOC111774121	chr1	XM_001502736.5	145943914	145944021	66.96
LOC111774121	chr2	XR_002803912.1	1461742	1461847	64.66
LOC111774121	chr2	XR_002803231.1	37900469	37900565	64.02
LOC111774121	chr2	NR_032793.1	43703340	43703440	62.62
LOC111774121	chr2	XM_023636194.1	56363740	56363849	69.3
LOC111774121	chr2	XR_002806469.1	82411217	82411320	67.6
LOC111774121	chr2	XR_002806471.1	84655331	84655439	67.58
LOC111774121	chr2	XM_003364501.4	105777717	105777824	66.96
LOC111774121	chr3	XR_002806996.1	62640195	62640301	65.27
LOC111774121	chr4	XR_002807345.1	10674892	10675005	69.54
LOC111774121	chr4	XR_002807279.1	40034077	40034174	60.76
LOC111774121	chr4	XR_002807581.1	83929149	83929262	72.96
LOC111774121	chr4	XM_023639871.1	96502271	96502381	68.82
LOC111774121	chr5	XM_001494278.5	4805754	4805886	82.46
LOC111774121	chr5	NM_001309164.1	7563616	7563725	68.2
LOC111774121	chr5	XM_023640242.1	7563616	7563725	68.2
LOC111774121	chr5	XM_023640243.1	7563616	7563725	68.2
LOC111774121	chr5	XM_014739409.2	7563616	7563725	68.2
LOC111774121	chr5	XM_005609657.3	7563616	7563725	68.2
LOC111774121	chr5	XM_005609660.3	7563616	7563725	68.2
LOC111774121	chr5	XM_005609656.3	7563616	7563725	68.2
LOC111774121	chr5	XM_005609655.3	7563616	7563725	68.2
LOC111774121	chr5	XM_005609661.3	7563616	7563725	68.2
LOC111774121	chr5	XM_005609658.3	7563616	7563725	68.2
LOC111774121	chr5	XM_005609662.3	7563616	7563725	68.2
LOC111774121	chr5	NR_032847.1	12186721	12186829	65.4
LOC111774121	chr5	XM_001915520.5	23501176	23501276	61.61
LOC111774121	chr5	XM_005609973.3	34090492	34090596	65.1
LOC111774121	chr5	XM_005609972.3	34090492	34090596	65.1
LOC111774121	chr5	XM_023641064.1	39437256	39437361	68.9
LOC111774121	chr5	XM_001915839.4	39437256	39437361	68.9
LOC111774121	chr5	NM_001172714.1	42168225	42168345	75.02
LOC111774121	chr5	NR_127974.1	42168225	42168345	75.02
LOC111774121	chr5	XM_005610152.3	42725953	42726066	71.82
LOC111774121	chr5	XM_005610262.3	61783454	61783570	72.54
LOC111774121	chr5	XM_023641816.1	81800224	81800322	61.38
LOC111774121	chr5	XM_023641817.1	81800224	81800322	61.38
LOC111774121	chr5	XM_023641836.1	83213343	83213446	65.52
LOC111774121	chr5	XM_014740036.2	90225873	90225981	67.58
LOC111774121	chr5	XM_014740114.2	91610879	91610984	65.72
LOC111774121	chr6	XM_001497261.4	17551238	17551330	60.45
LOC111774121	chr6	XR_002808544.1	25266590	25266693	63.44
LOC111774121	chr6	XR_002808545.1	25266590	25266693	63.44
LOC111774121	chr6	XR_002808547.1	25266590	25266693	63.44
LOC111774121	chr6	XR_002808546.1	25266590	25266693	63.44
LOC111774121	chr6	XR_002808543.1	25266590	25266693	63.44
LOC111774121	chr6	XR_290406.3	25266590	25266693	63.44
LOC111774121	chr6	XR_002808617.1	33988530	33988628	61.38
LOC111774121	chr6	XM_005610883.3	35291385	35291523	86.18
LOC111774121	chr6	XM_023644084.1	51261788	51261904	71.37
LOC111774121	chr6	XM_023644086.1	51261788	51261904	71.37
LOC111774121	chr6	XM_023644083.1	51261788	51261904	71.37
LOC111774121	chr6	XM_023643600.1	70117849	70117947	61.38
LOC111774121	chr6	XM_001504369.4	70117849	70117947	61.38
LOC111774121	chr6	XM_023643601.1	70117849	70117947	61.38
LOC111774121	chr6	XM_023643909.1	77736724	77736828	64.05
LOC111774121	chr7	XM_001502149.5	34298996	34299096	62.62
LOC111774121	chr7	XM_023645081.1	34566625	34566728	65.52
LOC111774121	chr7	XR_002809474.1	67626908	67627025	73.16
LOC111774121	chr7	XM_014741764.2	69102791	69102910	73.2
LOC111774121	chr7	XM_001917175.5	69102791	69102910	73.2
LOC111774121	chr7	XM_014741765.2	69102791	69102910	73.2
LOC111774121	chr7	XM_014741663.2	76939227	76939335	67.58
LOC111774121	chr8	XM_023646853.1	8748101	8748197	62.08
LOC111774121	chr8	XM_023646854.1	8748101	8748197	62.08
LOC111774121	chr8	XM_023646898.1	9634531	9634631	64.64
LOC111774121	chr8	XM_023646897.1	9634531	9634631	64.64
LOC111774121	chr8	XM_023646896.1	9634531	9634631	64.64
LOC111774121	chr8	XM_001490154.5	21619195	21619346	92.72
LOC111774121	chr8	XM_023647335.1	29319180	29319275	63.36
LOC111774121	chr9	XM_023648553.1	24446369	24446462	60.16
LOC111774121	chr10	XM_023649582.1	7072371	7072530	100.8
LOC111774121	chr10	XR_002810695.1	11358707	11358808	62.22
LOC111774121	chr10	XM_014729483.2	17667261	17667375	69
LOC111774121	chr10	XM_014729478.2	17667261	17667375	69
LOC111774121	chr10	XM_023649995.1	17667261	17667375	69
LOC111774121	chr10	XM_023649998.1	17667261	17667375	69
LOC111774121	chr10	XM_023649996.1	17667261	17667375	69
LOC111774121	chr10	XM_023649997.1	17667261	17667375	69
LOC111774121	chr10	XM_014731347.2	28391655	28391805	92.11
LOC111774121	chr10	XM_014731336.2	28391655	28391805	92.11
LOC111774121	chr10	XM_023651551.1	28391655	28391805	92.11
LOC111774121	chr10	XM_014731331.2	28391655	28391805	92.11
LOC111774121	chr10	XM_014731343.2	28391655	28391805	92.11
LOC111774121	chr10	XM_014731339.1	28391655	28391805	92.11
LOC111774121	chr10	XM_014731346.1	28391655	28391805	92.11
LOC111774121	chr10	XM_023650801.1	42950085	42950180	60.48
LOC111774121	chr10	XR_287929.3	73893296	73893449	95.48
LOC111774121	chr11	XM_005597097.3	3873384	3873481	60.76
LOC111774121	chr11	XM_005597096.3	3873384	3873481	60.76
LOC111774121	chr11	XR_002811809.1	3985988	3986105	70.8
LOC111774121	chr11	XM_023652022.1	6449200	6449320	73.81
LOC111774121	chr11	XM_003362552.4	20608635	20608740	66.78
LOC111774121	chr11	XM_005597377.3	20608635	20608740	66.78
LOC111774121	chr11	XM_005597376.3	20608635	20608740	66.78
LOC111774121	chr11	XM_014740134.2	20608635	20608740	66.78
LOC111774121	chr11	XR_001380862.2	20608635	20608740	66.78
LOC111774121	chr11	XM_014740138.2	20608635	20608740	66.78
LOC111774121	chr11	XM_014740148.2	20608635	20608740	66.78
LOC111774121	chr11	XR_001380863.2	20608635	20608740	66.78
LOC111774121	chr11	XR_002811522.1	26897413	26897530	74.34
LOC111774121	chr11	XR_002811629.1	41370197	41370304	66.96
LOC111774121	chr11	XM_014742154.2	42796660	42796763	64.48
LOC111774121	chr11	XM_023653100.1	42796660	42796763	64.48
LOC111774121	chr11	XM_023653104.1	42796660	42796763	64.48
LOC111774121	chr11	XM_023653103.1	42796660	42796763	64.48
LOC111774121	chr11	XM_023653249.1	46702184	46702286	67.98
LOC111774121	chr11	XM_023653254.1	46702184	46702286	67.98
LOC111774121	chr11	XM_023653264.1	46702184	46702286	67.98
LOC111774121	chr12	XM_001491614.5	12655845	12655955	71.04
LOC111774121	chr12	XM_005598206.2	24175586	24175680	60.8
LOC111774121	chr12	XM_023654808.1	35914267	35914378	71.68
LOC111774121	chr13	XM_023655261.1	5475215	5475311	60.14
LOC111774121	chr13	XM_023616449.1	40716545	40716682	84.18
LOC111774121	chr14	XM_001503408.4	17451854	17451981	78.08
LOC111774121	chr14	XM_005599237.3	17451854	17451981	78.08
LOC111774121	chr14	XM_023617283.1	17451854	17451981	78.08
LOC111774121	chr14	XM_023617285.1	17451854	17451981	78.08
LOC111774121	chr14	XR_002799898.1	93710836	93710937	65.28
LOC111774121	chr15	XM_014730884.2	3775971	3776072	64.26
LOC111774121	chr15	NM_001242543.1	3775971	3776072	64.26
LOC111774121	chr15	XR_001378423.2	18467966	18468079	69.54
LOC111774121	chr15	XR_001378422.2	18467966	18468079	69.54
LOC111774121	chr15	XR_001378421.2	18467966	18468079	69.54
LOC111774121	chr15	XR_002800122.1	38021705	38021797	63.24
LOC111774121	chr16	XM_001489767.4	4456449	4456548	61
LOC111774121	chr16	XM_014731340.2	7909255	7909361	65.27
LOC111774121	chr16	XM_023620499.1	40071254	40071347	62.98
LOC111774121	chr16	XR_002800906.1	54338060	54338170	68.82
LOC111774121	chr16	XM_005600991.3	85327011	85327112	63.24
LOC111774121	chr17	XM_005601116.3	8388701	8388806	68.9
LOC111774121	chr17	XR_288625.3	10173210	10173310	62.62
LOC111774121	chr17	XR_002801190.1	79265091	79265193	65.92
LOC111774121	chr18	XM_005601396.3	316694	316832	87.57
LOC111774121	chr18	XM_023622615.1	316695	316832	86.94
LOC111774121	chr18	XR_288693.3	9308159	9308263	65.1
LOC111774121	chr18	XR_288692.3	9308159	9308263	65.1
LOC111774121	chr18	XR_002801423.1	41244586	41244685	63
LOC111774121	chr18	XM_023622130.1	57876375	57876510	84.32
LOC111774121	chr18	XR_002801335.1	75313161	75313267	68.48
LOC111774121	chr18	XR_002801334.1	75313161	75313267	68.48
LOC111774121	chr18	XR_002801336.1	75313161	75313267	68.48
LOC111774121	chr18	XR_002801333.1	75313161	75313267	65.27
LOC111774121	chr18	XM_014732324.2	76417812	76417923	70.56
LOC111774121	chr18	XM_023622354.1	76417812	76417923	70.56
LOC111774121	chr18	XM_001496753.4	76417812	76417923	70.56
LOC111774121	chr18	XM_014732325.2	76417812	76417923	70.56
LOC111774121	chr19	XR_001378820.2	11939177	11939275	61.38
LOC111774121	chr19	XR_002801705.1	11939177	11939275	61.38
LOC111774121	chr19	XM_023623465.1	25960870	25960969	62
LOC111774121	chr19	XM_014732899.2	48767786	48767900	70.15
LOC111774121	chr19	XM_014732898.2	48767786	48767900	70.15
LOC111774121	chr19	XM_014732900.2	48767786	48767900	70.15
LOC111774121	chr19	XM_005602076.3	58410158	58410260	63.86
LOC111774121	chr19	XM_023623927.1	58410158	58410260	63.86
LOC111774121	chr20	XR_002802162.1	18980568	18980664	62.08
LOC111774121	chr21	XR_002802496.1	5305028	5305132	66.15
LOC111774121	chr21	XM_005604204.3	5305028	5305132	66.15
LOC111774121	chr21	XM_023625585.1	5305028	5305132	66.15
LOC111774121	chr21	NR_032980.1	13878215	13878313	60.39
LOC111774121	chr21	XM_001916627.4	17722317	17722417	61.61
LOC111774121	chr21	XM_001494044.5	17836052	17836167	70.76
LOC111774121	chr21	XM_014734913.2	31683859	31683974	73.08
LOC111774121	chr21	XR_289208.3	44570042	44570144	64.89
LOC111774121	chr22	XM_001503186.5	35154804	35154922	72.59
LOC111774121	chr22	XM_023626656.1	36642340	36642452	71.19
LOC111774121	chr22	XR_002802939.1	39295619	39295763	88.45
LOC111774121	chr23	XR_001379536.2	588361	588488	79.36
LOC111774121	chr23	XR_289319.3	588362	588488	78.74
LOC111774121	chr23	XR_002803218.1	23449869	23449975	66.34
LOC111774121	chr23	XM_001495346.6	39645272	39645408	83.57
LOC111774121	chr23	XM_001497454.3	39914322	39914436	71.3
LOC111774121	chr23	XM_023627569.1	52969872	52969984	70.06
LOC111774121	chr24	XR_002803732.1	1669976	1670074	64.35
LOC111774121	chr24	NM_001256911.1	3138946	3139049	65.52
LOC111774121	chr24	XM_023627864.1	8995403	8995513	68.82
LOC111774121	chr24	XM_023627866.1	8995403	8995513	68.82
LOC111774121	chr24	XM_023627701.1	10956577	10956766	115.9
LOC111774121	chr24	XM_023627704.1	10956577	10956766	115.9
LOC111774121	chr24	XM_023627703.1	10956577	10956766	115.9
LOC111774121	chr24	XM_023627702.1	10956577	10956766	115.9
LOC111774121	chr24	XR_002803505.1	14194929	14195042	72.96
LOC111774121	chr24	XM_023628003.1	15991636	15991749	71.82
LOC111774121	chr24	XM_023628002.1	15991636	15991749	71.82
LOC111774121	chr24	XM_023628165.1	22453436	22453550	72.45
LOC111774121	chr24	XM_014735740.2	22453436	22453550	72.45
LOC111774121	chr24	XM_023628171.1	22453436	22453550	72.45
LOC111774121	chr24	XM_023628164.1	22453436	22453550	72.45
LOC111774121	chr24	XM_023628170.1	22453436	22453550	72.45
LOC111774121	chr24	XM_023628166.1	22453436	22453550	72.45
LOC111774121	chr24	XM_023628169.1	22453436	22453550	72.45
LOC111774121	chr24	XM_023628318.1	36622347	36622447	62.62
LOC111774121	chr24	XM_023628311.1	36622347	36622447	62.62
LOC111774121	chr24	XM_023628317.1	36622347	36622447	62.62
LOC111774121	chr24	XM_023628315.1	36622347	36622447	62.62
LOC111774121	chr24	XM_023628316.1	36622347	36622447	62.62
LOC111774121	chr24	XM_023628320.1	36622347	36622447	62.62
LOC111774121	chr24	XM_023628313.1	36622347	36622447	62.62
LOC111774121	chr24	XM_023628319.1	36622347	36622447	62.62
LOC111774121	chr24	XM_023628312.1	36622347	36622447	62.62
LOC111774121	chr24	XM_005605457.3	44022588	44022687	62
LOC111774121	chr25	XM_003364114.4	882896	883017	73.2
LOC111774121	chr25	XM_014735887.2	882882	883017	82.96
LOC111774121	chr25	XR_002804051.1	882882	883017	82.96
LOC111774121	chr25	XM_001914748.4	882882	883017	82.96
LOC111774121	chr25	XR_289522.3	30273357	30273461	66.15
LOC111774121	chr25	XR_289523.3	30273295	30273461	105.21
LOC111774121	chr25	NR_033050.1	32138807	32138920	70.68
LOC111774121	chr25	NR_128054.1	38669133	38669230	60.76
LOC111774121	chr26	XR_002804202.1	26516335	26516430	62.4
LOC111774121	chr26	XM_014736351.2	32134469	32134617	90.89
LOC111774121	chr26	XM_023630087.1	32134469	32134617	90.89
LOC111774121	chr26	XM_023630088.1	32134469	32134617	90.89
LOC111774121	chr28	XM_023631738.1	22698515	22698624	67.1
LOC111774121	chr28	XM_023631742.1	22698515	22698624	67.1
LOC111774121	chr28	XM_023631741.1	22698515	22698624	67.1
LOC111774121	chr28	XM_005606564.3	30785289	30785405	73.71
LOC111774121	chr28	XM_005606566.3	30785289	30785405	73.71
LOC111774121	chr28	XR_289674.2	30785289	30785405	73.71
LOC111774121	chr28	XR_289676.2	30785289	30785405	73.71
LOC111774121	chr28	XR_002804493.1	30785289	30785405	73.71
LOC111774121	chr28	XR_002804492.1	30785289	30785405	73.71
LOC111774121	chr28	XM_023631041.1	30785289	30785405	73.71
LOC111774121	chr28	XM_023631042.1	30785289	30785405	73.71
LOC111774121	chr28	XM_023631299.1	30961413	30961510	60.76
LOC111774121	chr28	XM_023631333.1	36266111	36266213	65.92
LOC111774121	chr28	XM_014736827.2	36266111	36266213	65.92
LOC111774121	chr28	XM_014736826.2	36266111	36266213	65.92
LOC111774121	chr28	XM_023631601.1	36457768	36457880	68.93
LOC111774121	chr28	XM_023631598.1	36457768	36457880	68.93
LOC111774121	chr28	XM_023631600.1	36457768	36457880	68.93
LOC111774121	chr28	XM_023631596.1	36457768	36457880	68.93
LOC111774121	chr28	XM_023631603.1	36457768	36457880	68.93
LOC111774121	chr28	XM_023631599.1	36457768	36457880	68.93
LOC111774121	chr28	XM_023631604.1	36457768	36457880	68.93
LOC111774121	chr28	XM_014736830.2	36457768	36457880	68.93
LOC111774121	chr28	XR_002804766.1	36457768	36457880	68.93
LOC111774121	chr28	XR_002804668.1	40265961	40266066	64.66
LOC111774121	chr28	NM_001256974.1	46478554	46478661	68.04
LOC111774121	chr29	XR_002804861.1	8222175	8222288	69.54
LOC111774121	chr29	XM_023631972.1	34374223	34374343	75.02
LOC111774121	chr30	XM_023632703.1	7089794	7089903	70.4
LOC111774121	chr30	XR_002805054.1	28916237	28916337	63.63
LOC111774121	chr30	XR_002805055.1	28916237	28916337	63.63
LOC111774121	chr30	XR_002805051.1	28916237	28916337	63.63
LOC111774121	chr31	XM_014738193.2	12516668	12516764	60.14
LOC111770047	chr1	XM_001491268.3	10105561	10105679	72.59
LOC111770047	chr19	XM_001490563.5	230864	231009	91.98
LOC111770047	chr1	XR_002801571.1	163866759	163866869	69.93
LOC111770047	chr1	XM_014733671.2	163866759	163866869	69.93
LOC111770047	chr1	XM_014733672.2	163866759	163866869	69.93
LOC111770047	chr9	XM_023648668.1	39277016	39277112	62.08
LOC111770047	chr9	XM_014728038.2	39277016	39277112	62.08
LOC111770047	chr2	XM_023635718.1	37507255	37507357	61.8
LOC111770047	chr22	XM_023626656.1	36642318	36642417	61
LOC111770047	chr2	XM_023636190.1	56278803	56278913	67.71
LOC111770047	chr2	XM_023636193.1	56278803	56278913	67.71
LOC111770047	chr2	XM_023636192.1	56278803	56278913	67.71
LOC111770047	chr2	XM_023636191.1	56278803	56278913	67.71
LOC111770047	chr11	XM_005597524.3	33250856	33250957	62.22
LOC111770047	chr11	XR_002811569.1	33250856	33250957	62.22
LOC111770047	chr11	XR_002811572.1	33250856	33250957	62.22
LOC111770047	chr11	XR_002811570.1	33250856	33250957	63.24
LOC111770047	chr11	XR_002811574.1	33250856	33250957	63.24
LOC111770047	chr11	XR_002811571.1	33250856	33250957	62.22
LOC111770047	chr11	XR_002811573.1	33250856	33250957	62.22
LOC111770047	chr12	XM_005598043.3	3410032	3410130	60.39
LOC111770047	chr27	XM_023630871.1	33050700	33050801	62.22
LOC111770047	chr4	XR_002807457.1	54173713	54173820	65.88
LOC111770047	chr4	XR_002807456.1	54173713	54173820	65.88
LOC111770047	chr4	XM_001496914.5	92362754	92362858	65.1
LOC111770047	chr4	XM_023639777.1	92362754	92362858	65.1
LOC111770047	chr29	XR_002804994.1	9440509	9440630	74.42
LOC111770047	chr22	XM_023626084.1	7315475	7315575	65.65
LOC111770047	chr9	XM_023648669.1	39277016	39277112	62.08
LOC111770047	chr4	XM_005609436.3	92362754	92362858	65.1
LOC111770047	chr4	XM_023639774.1	92362754	92362858	65.1
LOC111770047	chr4	XM_014739288.2	92362754	92362858	65.1
LOC111770047	chr4	XM_023639776.1	92362754	92362858	65.1
LOC111770047	chr15	XR_002800260.1	70639684	70639788	66.15
LOC111770047	chr15	XR_002800341.1	85644262	85644373	72.8
LOC111770047	chr15	XR_002800342.1	85644262	85644373	72.8
LOC111770047	chr22	XM_023626294.1	23503678	23503789	73.92
LOC111773801	chr3	XR_002806797.1	19338001	19338103	62.83
LOC111773801	chr3	XR_002806796.1	19338001	19338103	62.83
LOC111773801	chr5	XM_023640603.1	12324081	12324184	65.52
LOC111773801	chr5	XM_001498292.5	12324081	12324184	65.52
LOC111773801	chr11	XM_001498752.6	11473670	11473777	64.8
LOC111773801	chr11	XR_002811368.1	11473670	11473777	64.8
LOC111773801	chr11	XM_023652134.1	11473670	11473777	64.8
LOC111773801	chr13	XM_005598564.3	788393	788495	61.8
LOC111773801	chr16	XM_023621276.1	62421665	62421775	66.6
LOC111773801	chr16	XM_023621245.1	62421665	62421775	66.6
LOC111773801	chr31	XM_001500502.6	7984794	7984897	63.44
LOC102150535	chr1	XM_005603386.2	162733208	162733307	64
LOC102150535	chr3	XM_023637339.1	24812044	24812157	71.82
LOC102150535	chr3	XM_005608486.3	35212728	35212850	73.8
LOC102150535	chr3	XM_001500312.5	35212728	35212850	73.8
LOC102150535	chr4	XM_023640139.1	10727224	10727319	62.4
LOC102150535	chr5	XM_001503858.6	32342124	32342235	68.32
LOC102150535	chr5	XM_001503854.6	32342124	32342235	68.32
LOC102150535	chr5	XM_005609875.3	32342124	32342235	68.32
LOC102150535	chr5	XM_023640833.1	32342124	32342235	68.32
LOC102150535	chr5	XM_005609874.3	32342124	32342235	68.32
LOC102150535	chr6	XR_001380950.2	35234180	35234319	86.8
LOC102150535	chr7	XM_005611606.3	26534335	26534450	70.76
LOC102150535	chr7	XM_023644173.1	76589214	76589335	73.2
LOC102150535	chr7	XM_001501842.6	90055861	90055969	67.58
LOC102150535	chr8	XM_001492695.6	25322624	25322741	70.8
LOC102150535	chr9	XM_014728226.2	48829433	48829547	70.15
LOC102150535	chr10	XM_023651432.1	12720903	12721014	72.8
LOC102150535	chr10	XM_014738966.2	12720903	12721014	72.8
LOC102150535	chr10	XM_005596277.3	12720903	12721014	72.8
LOC102150535	chr10	XM_023649423.1	24663463	24663570	66.96
LOC102150535	chr11	XM_005597469.3	24962981	24963085	63
LOC102150535	chr12	XM_001497714.4	21976558	21976659	66.3
LOC102150535	chr16	XR_002800795.1	76494789	76494908	75.6
LOC102150535	chr16	XR_002800794.1	76494789	76494908	75.6
LOC102150535	chr19	XM_023623960.1	59369666	59369764	62.37
LOC111771106	chr1	XM_001503737.4	58988503	58988599	60.14
LOC111771106	chr1	XM_001492833.6	80551477	80551591	70.15
LOC111771106	chr1	NM_001256924.1	80551477	80551591	70.15
LOC111771106	chr1	XM_023648285.1	83007112	83007213	63.24
LOC111771106	chr1	XM_023650412.1	95797617	95797732	71.92
LOC111771106	chr1	XR_002811022.1	102954683	102954789	67.41
LOC111771106	chr1	XM_001490095.4	107334761	107334859	60.39
LOC111771106	chr2	XM_014737476.2	14366545	14366646	62.22
LOC111771106	chr2	XM_014737371.2	14918925	14919030	65.72
LOC111771106	chr2	XR_002804898.1	15577059	15577162	64.48
LOC111771106	chr2	XM_023635592.1	34077045	34077148	62.4
LOC111771106	chr3	XM_005608241.3	386482	386585	64.48
LOC111771106	chr3	XM_005608244.3	386482	386585	64.48
LOC111771106	chr3	XM_014738357.2	386482	386585	64.48
LOC111771106	chr3	XM_023637346.1	25036500	25036604	64.05
LOC111771106	chr4	XM_023638866.1	5935526	5935663	86.94
LOC111771106	chr4	XM_023638868.1	5935526	5935663	86.94
LOC111771106	chr4	XM_023638865.1	5935526	5935663	86.94
LOC111771106	chr4	XM_023638867.1	5935526	5935663	86.94
LOC111771106	chr4	XM_023638869.1	5935526	5935663	86.94
LOC111771106	chr4	XM_001917229.5	77824760	77824863	63.44
LOC111771106	chr4	NR_032817.1	83488960	83489059	63
LOC111771106	chr5	XR_002807895.1	15672934	15673057	75.64
LOC111771106	chr5	NM_001082491.1	50339982	50340081	62
LOC111771106	chr5	XR_002808140.1	51911803	51911904	61.2
LOC111771106	chr5	XM_014740220.2	53437698	53437796	60.39
LOC111771106	chr6	XR_002808453.1	6013476	6013587	69.44
LOC111771106	chr6	XM_014740437.2	20458609	20458709	62.62
LOC111771106	chr6	XR_001380950.2	35238431	35238530	62
LOC111771106	chr6	XM_005610897.3	35584464	35584561	63.7
LOC111771106	chr6	NM_001346237.1	70821192	70821293	62.22
LOC111771106	chr6	XM_023643855.1	75880068	75880181	68.4
LOC111771106	chr6	XM_023643883.1	76098132	76098231	63
LOC111771106	chr6	XM_023643885.1	76098132	76098231	63
LOC111771106	chr6	XM_023643886.1	76098132	76098231	63
LOC111771106	chr6	XM_014740943.2	76098132	76098231	63
LOC111771106	chr6	XM_023643884.1	76098132	76098231	63
LOC111771106	chr6	XM_005611346.3	76098132	76098231	63
LOC111771106	chr6	XM_014740944.2	76098132	76098231	63
LOC111771106	chr6	XM_023643887.1	76098132	76098231	63
LOC111771106	chr6	XM_005611348.3	76098132	76098231	63
LOC111771106	chr6	XR_002808891.1	85333296	85333407	68.32
LOC111771106	chr6	XR_002808892.1	85333296	85333407	68.32
LOC111771106	chr6	XR_002808890.1	85333296	85333407	68.32
LOC111771106	chr7	XM_005611695.3	36283962	36284072	66.6
LOC111771106	chr7	XM_001505098.4	36283962	36284072	66.6
LOC111771106	chr8	XM_005612512.3	14730586	14730689	64.48
LOC111771106	chr8	XR_002809709.1	18950751	18950847	60.14
LOC111771106	chr8	XM_023647108.1	21186052	21186166	70.15
LOC111771106	chr9	XM_014728155.2	56082731	56082837	67.41
LOC111771106	chr10	XM_003362322.3	12927667	12927769	66.95
LOC111771106	chr11	XM_023652113.1	8317586	8317695	68.2
LOC111771106	chr12	XM_023654655.1	33806317	33806418	63.24
LOC111771106	chr12	XM_023654656.1	33806317	33806418	63.24
LOC111771106	chr12	XM_023654654.1	33806317	33806418	62.22
LOC111771106	chr13	XM_005598564.3	785044	785190	89.67
LOC111771106	chr13	XR_002799463.1	1623908	1624008	61.61
LOC111771106	chr13	XM_014729796.2	5483666	5483766	61.61
LOC111771106	chr13	XM_014729992.2	19481563	19481662	63
LOC111771106	chr13	XM_014729991.2	19481563	19481662	63
LOC111771106	chr13	XR_002799243.1	21886532	21886629	60.76
LOC111771106	chr13	XR_002799362.1	40153375	40153479	64.05
LOC111771106	chr15	XM_014730884.2	3776084	3776193	68.2
LOC111771106	chr15	NM_001242543.1	3776084	3776193	68.2
LOC111771106	chr15	XM_005600150.3	70401895	70402000	63.6
LOC111771106	chr16	XM_023619994.1	8427580	8427683	65.52
LOC111771106	chr16	XM_023620063.1	15157331	15157439	66.49
LOC111771106	chr16	XM_023620062.1	15157331	15157439	66.49
LOC111771106	chr16	XM_023620061.1	15157331	15157439	66.49
LOC111771106	chr16	XM_023620093.1	21943007	21943114	66.96
LOC111771106	chr16	XM_014731769.2	47039009	47039104	62.4
LOC111771106	chr17	XM_023621483.1	10494942	10495048	66.34
LOC111771106	chr17	XM_014732064.2	19054028	19054132	65.1
LOC111771106	chr17	XM_005601187.3	19054028	19054132	65.1
LOC111771106	chr17	XM_023621533.1	19054028	19054132	65.1
LOC111771106	chr17	XM_023621534.1	19054028	19054132	65.1
LOC111771106	chr17	XR_002801001.1	19054028	19054132	65.1
LOC111771106	chr17	XR_002801002.1	19054028	19054132	65.1
LOC111771106	chr17	XR_002801021.1	22933025	22933128	66.56
LOC111771106	chr19	XM_023623810.1	50621289	50621390	62.22
LOC111771106	chr20	XM_014734711.2	10946859	10946959	63.63
LOC111771106	chr20	XM_014734493.2	51726718	51726867	94.5
LOC111771106	chr20	XM_014734492.2	51726718	51726867	94.5
LOC111771106	chr20	XM_014734494.2	51726718	51726867	94.5
LOC111771106	chr21	XM_001494044.5	17835901	17836051	93.62
LOC111771106	chr22	XM_014735175.2	34970770	34970868	60.39
LOC111771106	chr24	XM_001494595.6	35144990	35145120	81.22
LOC111771106	chr24	XM_005605406.3	35144990	35145120	81.22
LOC111771106	chr24	XR_001379771.2	41601225	41601325	63.63
LOC111771106	chr26	NM_001082492.1	38323907	38324029	76.26
LOC111771106	chr27	XM_023630675.1	25784508	25784639	80.52
LOC111771106	chr27	XM_005606401.3	25784508	25784639	80.52
LOC111771106	chr28	XR_001380021.2	45976176	45976274	61.38
LOC111771106	chr29	XR_289759.2	30703206	30703328	75.03
LOC111771106	chr29	XR_289758.2	30703206	30703328	75.03
LOC111771106	chr31	XR_002805276.1	3607494	3607591	60.76
LOC111771106	chr31	XR_002805275.1	3607494	3607591	60.76
LOC111771106	chr31	XR_002805274.1	3607494	3607591	60.76
LOC111771106	chrX	XM_023633366.1	45287329	45287428	61
LOC111771106	chrX	XM_014728929.2	45287329	45287428	61
LOC111770831	chr1	XM_001503035.6	39693832	39693984	96.39
LOC111770831	chr1	XM_014733874.2	71104400	71104493	61.1
LOC111770831	chr1	XM_023646521.1	71104400	71104493	61.1
LOC111770831	chr1	XM_014733872.2	71104400	71104493	61.1
LOC111770831	chr1	XM_014733876.2	71104400	71104493	61.1
LOC111770831	chr1	XM_014733879.2	71104400	71104493	61.1
LOC111770831	chr1	XM_014733875.2	71104400	71104493	61.1
LOC111770831	chr1	XM_014733878.2	71104400	71104493	61.1
LOC111770831	chr1	XM_023646542.1	71104400	71104493	61.1
LOC111770831	chr1	XM_014733877.2	71104400	71104493	61.1
LOC111770831	chr1	XM_023646574.1	71104400	71104493	61.1
LOC111770831	chr1	XM_014733619.2	72198802	72198907	64.66
LOC111770831	chr1	XR_001378974.2	83635990	83636088	61.38
LOC111770831	chr1	XR_002804993.1	84048169	84048266	62.72
LOC111770831	chr1	NR_128076.1	93688862	93688967	64.66
LOC111770831	chr1	XM_023651647.1	109096084	109096180	60.14
LOC111770831	chr1	XM_005602948.3	121816188	121816289	63.24
LOC111770831	chr1	XM_001493993.5	121816188	121816289	63.24
LOC111770831	chr1	XM_023618365.1	145762241	145762342	65.28
LOC111770831	chr1	XM_023618357.1	145762241	145762342	65.28
LOC111770831	chr1	XM_023618361.1	145762241	145762342	65.28
LOC111770831	chr1	XM_001502679.4	145762241	145762342	65.28
LOC111770831	chr1	XM_023618370.1	145762241	145762342	65.28
LOC111770831	chr1	XM_023618379.1	145762241	145762342	65.28
LOC111770831	chr1	XM_023618398.1	145762241	145762342	65.28
LOC111770831	chr1	XM_023618371.1	145762241	145762342	65.28
LOC111770831	chr1	XM_014733954.2	145762241	145762342	65.28
LOC111770831	chr1	XM_014733955.2	145762241	145762342	65.28
LOC111770831	chr1	XM_023618397.1	145762241	145762342	65.28
LOC111770831	chr1	XM_023618375.1	145762241	145762342	65.28
LOC111770831	chr1	XM_023618385.1	145762241	145762342	65.28
LOC111770831	chr1	XM_023618415.1	145762241	145762342	65.28
LOC111770831	chr1	XM_023618378.1	145762241	145762342	65.28
LOC111770831	chr1	XM_023618369.1	145762241	145762342	65.28
LOC111770831	chr1	XM_005603175.3	158744948	158745056	67.58
LOC111770831	chr1	XM_014734015.2	158744948	158745056	67.58
LOC111770831	chr1	XM_014734016.2	158744948	158745056	67.58
LOC111770831	chr1	XM_001491874.5	163438098	163438194	61.11
LOC111770831	chr1	XM_014733867.2	163823735	163823831	60.14
LOC111770831	chr1	XM_005603240.3	163823735	163823831	60.14
LOC111770831	chr1	XM_014733865.2	163823735	163823831	60.14
LOC111770831	chr1	XM_023622801.1	163823735	163823831	60.14
LOC111770831	chr1	XM_023622791.1	163823735	163823831	60.14
LOC111770831	chr1	XM_001489831.5	163913583	163913679	60.14
LOC111770831	chr2	XR_002804278.1	10500735	10500828	61.1
LOC111770831	chr2	XR_002803231.1	37900377	37900473	63.05
LOC111770831	chr2	XM_005607522.3	40011126	40011223	61.74
LOC111770831	chr3	XM_023636940.1	3331271	3331367	60.14
LOC111770831	chr3	XM_023636943.1	3331271	3331367	60.14
LOC111770831	chr3	XM_023636944.1	3331271	3331367	60.14
LOC111770831	chr3	XM_023637055.1	10454916	10455012	60.14
LOC111770831	chr3	XM_014738455.2	10454916	10455012	60.14
LOC111770831	chr3	XM_023637054.1	10454916	10455012	60.14
LOC111770831	chr3	XM_014738454.2	10454916	10455012	60.14
LOC111770831	chr3	XM_014738456.2	10454916	10455012	60.14
LOC111770831	chr3	XM_005608284.3	10454916	10455012	60.14
LOC111770831	chr3	XM_023637053.1	10454916	10455012	60.14
LOC111770831	chr3	XM_005608710.3	62873796	62873902	67.41
LOC111770831	chr3	XM_023637965.1	62873796	62873902	67.41
LOC111770831	chr3	XM_014738766.2	109457584	109457681	60.76
LOC111770831	chr4	XR_002807428.1	41721241	41721331	60.06
LOC111770831	chr4	NM_001110510.1	74741093	74741206	70.68
LOC111770831	chr5	XR_002807783.1	190863	190959	60.14
LOC111770831	chr5	XM_001492698.4	29143215	29143312	60.76
LOC111770831	chr5	XR_002807967.1	29143215	29143312	60.76
LOC111770831	chr5	XR_002807966.1	29143215	29143312	60.76
LOC111770831	chr5	XR_290271.3	29143215	29143312	60.76
LOC111770831	chr5	XM_023640859.1	33253596	33253689	60.16
LOC111770831	chr5	XM_005609953.3	33253596	33253689	60.16
LOC111770831	chr5	XM_023640860.1	33253596	33253689	61.1
LOC111770831	chr5	XM_014739854.2	36540457	36540554	61.74
LOC111770831	chr5	XM_023640938.1	36540457	36540554	61.74
LOC111770831	chr5	XM_014739856.2	36540457	36540554	61.74
LOC111770831	chr5	XM_023640939.1	36540457	36540554	61.74
LOC111770831	chr5	XM_023640940.1	36540457	36540554	61.74
LOC111770831	chr5	XM_023640942.1	36540457	36540554	61.74
LOC111770831	chr5	XM_023640944.1	36540457	36540554	61.74
LOC111770831	chr5	XM_023640941.1	36540457	36540554	61.74
LOC111770831	chr5	XM_014739858.2	36540457	36540554	61.74
LOC111770831	chr5	XM_023640943.1	36540457	36540554	61.74
LOC111770831	chr5	XM_014740233.2	54638327	54638426	62
LOC111770831	chr5	XM_001492743.4	56126264	56126388	77.5
LOC111770831	chr5	XR_001380852.2	69956742	69956834	60.45
LOC111770831	chr5	XM_023642075.1	88362429	88362534	66.78
LOC111770831	chr6	XM_023642978.1	31745506	31745625	74.4
LOC111770831	chr6	XM_023642996.1	32392179	32392290	69.44
LOC111770831	chr6	XM_023643580.1	69615395	69615517	77.49
LOC111770831	chr6	XM_023643579.1	69615395	69615517	77.49
LOC111770831	chr6	XM_023643581.1	69615395	69615517	77.49
LOC111770831	chr6	XM_001504331.5	69615395	69615517	77.49
LOC111770831	chr6	XM_023643578.1	69615395	69615517	77.49
LOC111770831	chr6	XM_014740989.2	69615395	69615517	77.49
LOC111770831	chr6	NM_001346237.1	70824146	70824262	72.54
LOC111770831	chr6	XM_005611228.3	71145770	71145874	66.15
LOC111770831	chr6	XM_005611229.3	71145770	71145874	66.15
LOC111770831	chr7	XM_023646279.1	6245417	6245533	74.88
LOC111770831	chr7	XM_005611542.3	16038676	16038787	70.56
LOC111770831	chr7	XM_005611543.3	16038676	16038787	71.68
LOC111770831	chr7	XM_023644735.1	16038676	16038787	70.56
LOC111770831	chr7	XM_023644736.1	16038676	16038787	70.56
LOC111770831	chr7	XM_005611544.3	16038676	16038787	70.56
LOC111770831	chr7	XR_002809048.1	22628700	22628801	63.24
LOC111770831	chr7	XR_002809049.1	22971258	22971355	60.76
LOC111770831	chr7	XM_023645043.1	31580350	31580454	64.05
LOC111770831	chr7	XM_005611727.3	43421011	43421117	67.41
LOC111770831	chr7	XM_005611729.3	43421010	43421116	67.41
LOC111770831	chr7	XM_023645602.1	60985628	60985727	62
LOC111770831	chr7	XM_003365362.4	60985628	60985727	62
LOC111770831	chr7	XM_023645904.1	77646627	77646733	67.41
LOC111770831	chr8	XR_002809662.1	12549894	12549994	64.64
LOC111770831	chr8	XM_023647258.1	25546304	25546424	76.23
LOC111770831	chr8	XM_023647350.1	30828350	30828445	62.4
LOC111770831	chr8	XM_001494181.5	30828350	30828445	62.4
LOC111770831	chr8	XM_001496390.4	59002431	59002575	92.8
LOC111770831	chr8	XM_023647656.1	59002431	59002575	92.8
LOC111770831	chr8	XR_002809562.1	77151200	77151326	77.47
LOC111770831	chr9	XM_014727968.2	6374571	6374723	91.8
LOC111770831	chr9	XM_001489106.4	6374571	6374723	91.8
LOC111770831	chr9	XM_023648428.1	8936702	8936876	110.25
LOC111770831	chr10	XR_001378859.2	3972096	3972197	62.22
LOC111770831	chr10	XR_002810670.1	5283071	5283181	67.71
LOC111770831	chr10	XM_023649518.1	5932935	5933042	65.88
LOC111770831	chr10	XM_005596140.3	5932935	5933042	65.88
LOC111770831	chr10	XM_023649519.1	5932935	5933042	65.88
LOC111770831	chr10	XM_023649521.1	5932935	5933042	65.88
LOC111770831	chr10	XM_023651447.1	14015562	14015658	60.14
LOC111770831	chr10	XM_001503647.4	34982106	34982204	62.37
LOC111770831	chr10	XR_002810835.1	34982106	34982204	62.37
LOC111770831	chr10	XR_002810836.1	34982106	34982204	62.37
LOC111770831	chr11	XM_001916362.4	8402506	8402616	68.82
LOC111770831	chr11	XM_005597229.3	8402506	8402616	68.82
LOC111770831	chr11	XM_005597230.3	8402506	8402616	68.82
LOC111770831	chr11	XM_005597228.3	8402506	8402616	68.82
LOC111770831	chr11	XM_023652116.1	8402506	8402616	68.82
LOC111770831	chr11	XR_002811742.1	9380464	9380561	61.74
LOC111770831	chr11	XR_002811414.1	18529411	18529522	67.2
LOC111770831	chr11	NM_001346159.1	21365236	21365338	61.8
LOC111770831	chr11	XM_014740401.2	21485645	21485799	97.65
LOC111770831	chr11	XR_002811676.1	49570327	49570427	63.63
LOC111770831	chr12	XM_001491614.5	12655871	12655967	62.08
LOC111770831	chr13	XM_001502009.4	20767511	20767615	64.05
LOC111770831	chr13	XM_014730054.2	25157797	25157935	84.79
LOC111770831	chr13	XR_002799332.1	31945979	31946075	62.08
LOC111770831	chr14	XR_002799538.1	10653215	10653316	66.3
LOC111770831	chr14	XM_023617269.1	10653215	10653316	66.3
LOC111770831	chr14	XM_001503223.5	10653215	10653316	66.3
LOC111770831	chr14	XM_023617266.1	10653215	10653316	66.3
LOC111770831	chr14	XM_023617267.1	10653215	10653316	66.3
LOC111770831	chr14	XM_023617268.1	10653215	10653316	66.3
LOC111770831	chr14	XR_002799539.1	10653215	10653316	66.3
LOC111770831	chr14	XM_001504603.6	68864515	68864610	60.48
LOC111770831	chr15	XM_014730960.2	10345959	10346141	117.12
LOC111770831	chr15	XM_023618680.1	12711290	12711389	62
LOC111770831	chr15	XM_001494086.6	12711290	12711389	62
LOC111770831	chr15	XM_023618855.1	29653644	29653743	61
LOC111770831	chr15	XM_023619654.1	45656614	45656729	70.76
LOC111770831	chr15	XM_023619653.1	45656614	45656729	70.76
LOC111770831	chr15	XM_023619657.1	45656614	45656729	70.76
LOC111770831	chr15	XM_023619652.1	45656614	45656729	70.76
LOC111770831	chr15	XM_023619655.1	45656614	45656729	70.76
LOC111770831	chr15	XR_002800336.1	84890764	84890862	61.38
LOC111770831	chr15	XM_001503055.4	91834747	91834847	61.61
LOC111770831	chr16	XM_023619960.1	7278008	7278107	62
LOC111770831	chr16	XM_005600369.3	7278008	7278107	62
LOC111770831	chr16	XM_023619957.1	7278008	7278107	62
LOC111770831	chr16	XM_023619956.1	7278008	7278107	62
LOC111770831	chr16	XM_023619955.1	7278008	7278107	62
LOC111770831	chr16	XM_023619959.1	7278008	7278107	62
LOC111770831	chr16	XM_023620703.1	47477440	47477538	61.38
LOC111770831	chr16	XM_001493827.6	58274293	58274387	60.8
LOC111770831	chr16	XM_023620831.1	58274293	58274387	60.8
LOC111770831	chr16	XM_005600889.3	58274293	58274387	60.8
LOC111770831	chr16	XM_014731867.2	69477232	69477327	60.48
LOC111770831	chr17	XM_023621574.1	21437562	21437713	97.28
LOC111770831	chr17	XM_001489925.6	21437562	21437713	97.28
LOC111770831	chr17	XM_005601203.3	21437562	21437713	97.28
LOC111770831	chr17	XR_002801014.1	21437562	21437713	97.28
LOC111770831	chr17	XR_002801015.1	21437562	21437713	97.28
LOC111770831	chr17	XM_023621572.1	21437562	21437713	97.28
LOC111770831	chr17	XR_002801034.1	27037824	27037932	66.49
LOC111770831	chr17	XR_002801035.1	27037824	27037932	66.49
LOC111770831	chr18	XM_001490358.5	22337089	22337185	60.14
LOC111770831	chr18	XM_023623064.1	45627636	45627747	67.2
LOC111770831	chr19	NM_001081879.2	13662858	13662965	68.04
LOC111770831	chr19	NR_032967.1	27195701	27195800	65
LOC111770831	chr19	XR_002801929.1	27195701	27195800	65
LOC111770831	chr19	XM_023623612.1	38066528	38066631	65.52
LOC111770831	chr19	XM_023623656.1	39474973	39475085	70.06
LOC111770831	chr19	XM_003363378.4	44570227	44570327	63.63
LOC111770831	chr19	XM_023623726.1	44570227	44570327	63.63
LOC111770831	chr19	XM_001502660.4	44570227	44570327	63.63
LOC111770831	chr20	XM_014734226.2	24540030	24540154	76.25
LOC111770831	chr20	XM_001492580.4	32542724	32542844	75.02
LOC111770831	chr20	XR_002802196.1	32542724	32542844	75.02
LOC111770831	chr20	XM_014734493.2	51726709	51726864	96.72
LOC111770831	chr20	XM_014734492.2	51726709	51726864	98.28
LOC111770831	chr20	XM_014734494.2	51726709	51726864	96.72
LOC111770831	chr20	XM_023625221.1	65148981	65149080	62
LOC111770831	chr21	XM_001494044.5	17835951	17836327	237.51
LOC111770831	chr21	XM_023625281.1	25236104	25236218	72.45
LOC111770831	chr21	NM_001309306.1	25236104	25236218	72.45
LOC111770831	chr21	XM_001498175.6	32116091	32116198	64.8
LOC111770831	chr22	XM_001914822.4	44104639	44104747	68.67
LOC111770831	chr22	XM_001914867.4	44230689	44230810	74.42
LOC111770831	chr23	XR_002803331.1	51598055	51598155	61.61
LOC111770831	chr23	XR_002803332.1	51598055	51598155	61.61
LOC111770831	chr24	XR_002803457.1	5584355	5584453	61.38
LOC111770831	chr24	XR_002803458.1	5584355	5584453	60.39
LOC111770831	chr24	XR_001379763.2	5584355	5584453	60.39
LOC111770831	chr24	XR_002803469.1	8865953	8866053	62.62
LOC111770831	chr24	XM_005605222.3	8865953	8866053	62.62
LOC111770831	chr24	NR_033045.1	43148586	43148739	97.02
LOC111770831	chr25	XM_014735973.2	18614840	18614944	67.2
LOC111770831	chr25	XM_001488863.6	18614840	18614944	67.2
LOC111770831	chr25	XM_023628678.1	18614840	18614944	67.2
LOC111770831	chr25	XR_002803850.1	19789905	19790016	70.56
LOC111770831	chr25	XR_002803849.1	19789905	19790016	71.68
LOC111770831	chr25	XR_002803859.1	21166330	21166471	88.04
LOC111770831	chr26	NM_001164011.1	39827129	39827258	79.3
LOC111770831	chr26	XM_023630317.1	42182237	42182346	68.2
LOC111770831	chr27	XM_005606303.3	6979404	6979499	61.44
LOC111770831	chr27	XR_002804369.1	18913277	18913403	78.74
LOC111770831	chr27	XR_002804368.1	18913277	18913403	78.74
LOC111770831	chr27	XM_023630675.1	25784509	25784635	80.01
LOC111770831	chr27	XM_005606401.3	25784509	25784635	80.01
LOC111770831	chr27	XM_001492688.5	31572077	31572187	67.71
LOC111770831	chr28	XR_001379936.2	4505039	4505167	79.98
LOC111770831	chr28	XR_002804572.1	4505039	4505167	79.98
LOC111770831	chr28	XM_023631176.1	25663836	25663937	63.24
LOC111770831	chr28	XM_005606564.3	30786793	30786894	64.26
LOC111770831	chr28	XM_005606566.3	30786793	30786894	64.26
LOC111770831	chr28	XR_289674.2	30786793	30786894	64.26
LOC111770831	chr28	XR_289676.2	30786793	30786894	64.26
LOC111770831	chr28	XR_002804493.1	30786793	30786894	64.26
LOC111770831	chr28	XR_002804492.1	30786793	30786894	64.26
LOC111770831	chr28	XM_023631041.1	30786793	30786894	64.26
LOC111770831	chr28	XM_023631042.1	30786793	30786894	64.26
LOC111770831	chr28	XM_005606474.3	35214253	35214357	64.05
LOC111770831	chr28	XR_002804730.1	38680477	38680587	69.93
LOC111770831	chr29	XM_023631948.1	24042806	24042908	62.83
LOC111770831	chr29	XR_002804908.1	31790255	31790393	87.57
LOC111770831	chr30	XM_023632750.1	29123399	29123494	61.44
LOC111770831	chr30	XM_023632751.1	29123399	29123494	61.44
LOC111770831	chr30	XR_002805151.1	29123399	29123494	61.44
LOC111770831	chr31	XR_002805276.1	3607493	3607652	97.6
LOC111770831	chr31	XR_002805275.1	3607493	3607652	97.6
LOC111770831	chr31	XR_002805274.1	3607493	3607652	97.6
LOC111770831	chrX	XM_023633366.1	45288076	45288176	63.63
LOC111770831	chrX	XM_014728929.2	45288076	45288176	63.63
LOC106782172	chr1	XR_002803734.1	5311877	5311982	65.72
LOC106782172	chr1	XR_288821.3	7707622	7707713	63.48
LOC106782172	chr1	XR_002806851.1	7707622	7707713	63.48
LOC106782172	chr1	XR_002806852.1	7707622	7707713	63.48
LOC106782172	chr1	XR_002806850.1	7707622	7707713	63.48
LOC106782172	chr1	XR_288822.3	7707622	7707713	63.48
LOC106782172	chr1	XM_023637950.1	10208565	10208691	80.01
LOC106782172	chr1	XM_023637870.1	10208565	10208691	80.01
LOC106782172	chr1	XM_023637892.1	10208565	10208691	80.01
LOC106782172	chr1	XM_023637954.1	10208565	10208691	80.01
LOC106782172	chr1	XM_023638033.1	10969780	10969888	66.49
LOC106782172	chr1	XR_002802674.1	11937259	11937347	60.52
LOC106782172	chr1	XR_002807105.1	12420126	12420260	83.7
LOC106782172	chr1	XM_014733273.2	12778521	12778622	64.26
LOC106782172	chr1	XM_014733271.2	12778521	12778622	64.26
LOC106782172	chr1	XM_023639126.1	18321179	18321288	69.3
LOC106782172	chr1	XM_014733062.2	19373797	19373897	63.63
LOC106782172	chr1	XM_023639798.1	26199560	26199662	64.89
LOC106782172	chr1	XM_005602246.3	26199560	26199662	64.89
LOC106782172	chr1	XM_023640574.1	28380282	28380399	75.52
LOC106782172	chr1	XM_001499403.4	28380282	28380399	75.52
LOC106782172	chr1	XM_023640580.1	28380282	28380399	75.52
LOC106782172	chr1	XM_023640575.1	28380282	28380399	75.52
LOC106782172	chr1	XM_023640586.1	28380282	28380399	75.52
LOC106782172	chr1	XM_014733041.2	28380282	28380399	75.52
LOC106782172	chr1	XM_001499376.6	28380282	28380399	75.52
LOC106782172	chr1	XM_001499421.4	28392485	28392585	61.61
LOC106782172	chr1	XM_005602317.3	31437988	31438096	66.49
LOC106782172	chr1	XM_023641287.1	31437988	31438096	66.49
LOC106782172	chr1	XM_001501230.5	31437988	31438096	66.49
LOC106782172	chr1	XM_023641378.1	31739387	31739488	62.22
LOC106782172	chr1	XR_001378908.2	33226834	33226947	71.82
LOC106782172	chr1	XR_288855.3	33226834	33226947	71.82
LOC106782172	chr1	XR_288856.3	33226834	33226947	71.82
LOC106782172	chr1	XM_014733279.2	33541856	33541961	65.72
LOC106782172	chr1	XM_005602354.3	33541856	33541961	65.72
LOC106782172	chr1	XM_001503007.4	39448222	39448321	63
LOC106782172	chr1	XR_002808689.1	41266540	41266632	61.38
LOC106782172	chr1	XM_023644048.1	57151071	57151169	63.36
LOC106782172	chr1	XM_005602414.3	57151071	57151169	63.36
LOC106782172	chr1	XM_014733087.2	57151071	57151169	63.36
LOC106782172	chr1	XM_014733088.2	57151071	57151169	63.36
LOC106782172	chr1	XM_023644534.1	60144828	60144932	67.2
LOC106782172	chr1	XM_014733249.2	61840864	61840963	63
LOC106782172	chr1	XM_014733251.2	61840864	61840963	64
LOC106782172	chr1	XM_023645120.1	61840864	61840963	64
LOC106782172	chr1	XM_014733248.2	61840864	61840963	64
LOC106782172	chr1	XM_023645106.1	61840864	61840963	64
LOC106782172	chr1	XM_023645123.1	61840864	61840963	64
LOC106782172	chr1	XM_014733162.2	66649599	66649721	77.49
LOC106782172	chr1	XM_014733161.2	66649599	66649721	77.49
LOC106782172	chr1	XM_014733163.2	66649618	66649721	66.56
LOC106782172	chr1	XM_014733211.2	67113424	67113559	87.04
LOC106782172	chr1	XM_023646229.1	67113424	67113559	87.04
LOC106782172	chr1	XM_001503144.6	67113424	67113559	87.04
LOC106782172	chr1	XM_014733210.2	67113424	67113559	87.04
LOC106782172	chr1	XR_001378890.2	67113424	67113559	87.04
LOC106782172	chr1	XM_023646274.1	68807374	68807476	64.89
LOC106782172	chr1	XR_002809592.1	71792223	71792321	62.37
LOC106782172	chr1	XM_023647094.1	76729284	76729393	66
LOC106782172	chr1	XR_002809767.1	77563010	77563106	61.11
LOC106782172	chr1	XR_002809766.1	77563010	77563106	61.11
LOC106782172	chr1	XM_014734044.2	80276573	80276686	72.96
LOC106782172	chr1	XR_002809875.1	80276573	80276686	72.96
LOC106782172	chr1	XR_002809874.1	80276573	80276686	72.96
LOC106782172	chr1	XR_002809963.1	81047642	81047735	60.16
LOC106782172	chr1	XR_002810102.1	82276820	82276924	66.15
LOC106782172	chr1	XM_023648530.1	83802790	83802886	62.08
LOC106782172	chr1	XR_002810404.1	85616295	85616403	68.67
LOC106782172	chr1	XR_002810458.1	89408480	89408589	70.4
LOC106782172	chr1	XM_001497304.5	90759230	90759385	101.4
LOC106782172	chr1	XR_002810566.1	91339119	91339221	62.83
LOC106782172	chr1	XR_002810859.1	99662534	99662629	62.4
LOC106782172	chr1	XR_002810860.1	99662534	99662629	62.4
LOC106782172	chr1	XR_002810858.1	99693741	99693839	61.38
LOC106782172	chr1	XR_002810871.1	99750283	99750397	73.6
LOC106782172	chr1	XM_023652907.1	117703473	117703572	62
LOC106782172	chr1	XM_023652925.1	117703473	117703572	62
LOC106782172	chr1	XR_288972.3	125072478	125072587	69.3
LOC106782172	chr1	XR_288971.3	125072478	125072587	69.3
LOC106782172	chr1	XM_001498168.5	128401290	128401386	61.11
LOC106782172	chr1	XR_002799325.1	130300094	130300202	67.58
LOC106782172	chr1	XR_002803621.1	132445444	132445543	62
LOC106782172	chr1	XM_023616731.1	134922658	134922765	70.2
LOC106782172	chr1	XM_023650771.1	140228409	140228513	63
LOC106782172	chr1	XM_023618497.1	145991779	145991891	70.06
LOC106782172	chr1	XM_023618503.1	145991779	145991891	70.06
LOC106782172	chr1	XM_005603095.3	146909075	146909172	61.74
LOC106782172	chr1	XM_023618786.1	146909075	146909172	61.74
LOC106782172	chr1	XM_014733637.2	146909075	146909172	61.74
LOC106782172	chr1	XM_001503100.6	146909075	146909172	61.74
LOC106782172	chr1	XM_005603093.3	146909075	146909172	61.74
LOC106782172	chr1	XM_023618777.1	146909075	146909172	61.74
LOC106782172	chr1	XM_023619731.1	149137267	149137376	68.2
LOC106782172	chr1	XR_002805538.1	150873839	150873940	64.26
LOC106782172	chr1	XM_001503635.5	153102889	153102985	61.11
LOC106782172	chr1	XM_014734065.2	153102889	153102985	61.11
LOC106782172	chr1	XM_005603378.2	158160362	158160481	74.4
LOC106782172	chr1	XM_014733717.2	159618785	159618900	74.24
LOC106782172	chr1	XM_005603386.2	162730781	162730886	66.78
LOC106782172	chr1	XM_014733498.2	163139709	163139808	63
LOC106782172	chr1	XM_001493818.6	163139029	163139122	60.16
LOC106782172	chr1	XM_023622318.1	163139029	163139122	60.16
LOC106782172	chr1	XM_023622843.1	163884830	163884923	61.1
LOC106782172	chr1	XR_002801610.1	164011570	164011675	67.84
LOC106782172	chr1	XM_023623962.1	173790152	173790262	69.93
LOC106782172	chr1	XM_014734156.2	173790148	173790262	72.45
LOC106782172	chr1	XM_001491025.6	173790148	173790262	72.45
LOC106782172	chr1	XR_289043.3	176535304	176535398	61.75
LOC106782172	chr1	XR_002802655.1	177870688	177870819	80.52
LOC106782172	chr1	XM_005603467.3	187734952	187735055	65.52
LOC106782172	chr1	XM_005603469.3	187734952	187735055	67.6
LOC106782172	chr2	XR_002803842.1	341761	341864	62.4
LOC106782172	chr2	XM_023628794.1	826311	826469	98.58
LOC106782172	chr2	XM_023628778.1	826311	826469	98.58
LOC106782172	chr2	NM_001242550.1	1786729	1786850	76.86
LOC106782172	chr2	XM_014737462.2	5319799	5319906	68.04
LOC106782172	chr2	XM_023629397.1	5319799	5319906	68.04
LOC106782172	chr2	XM_005607026.3	5319799	5319906	68.04
LOC106782172	chr2	XM_023629391.1	5319799	5319906	68.04
LOC106782172	chr2	XM_023629381.1	5319799	5319906	68.04
LOC106782172	chr2	XM_023630106.1	7890915	7891095	112.22
LOC106782172	chr2	XM_023636833.1	10068656	10068780	81.25
LOC106782172	chr2	XM_023632149.1	15952622	15952731	69.3
LOC106782172	chr2	XR_002804967.1	16053169	16053283	72.45
LOC106782172	chr2	XM_023632789.1	18439455	18439564	68.2
LOC106782172	chr2	XM_014737548.2	22484925	22485041	74.88
LOC106782172	chr2	XM_005607223.3	22484925	22485041	74.88
LOC106782172	chr2	XM_005607224.3	22484480	22484574	61.75
LOC106782172	chr2	XM_023633812.1	22484480	22484574	61.75
LOC106782172	chr2	XM_005607244.3	24171499	24171596	64.68
LOC106782172	chr2	XM_023634364.1	24548190	24548295	67.84
LOC106782172	chr2	XM_023634361.1	24548190	24548295	67.84
LOC106782172	chr2	XM_001503934.5	27079301	27079423	76.26
LOC106782172	chr2	XR_002806629.1	27079301	27079423	75.03
LOC106782172	chr2	XM_023635201.1	28284538	28284651	71.82
LOC106782172	chr2	XM_023635204.1	28284538	28284651	71.82
LOC106782172	chr2	XM_014737398.2	29515692	29515789	61.74
LOC106782172	chr2	XM_001504113.4	29515692	29515789	61.74
LOC106782172	chr2	XM_005607326.3	29515692	29515789	61.74
LOC106782172	chr2	XM_014737396.2	29515692	29515789	61.74
LOC106782172	chr2	XM_001501292.5	31008460	31008558	63.36
LOC106782172	chr2	XM_005607011.3	31173778	31173878	63.63
LOC106782172	chr2	XM_014737176.2	31173778	31173878	63.63
LOC106782172	chr2	XR_002806270.1	31785822	31785940	76.16
LOC106782172	chr2	XR_001380144.2	31785822	31785940	76.16
LOC106782172	chr2	XR_002806271.1	31785822	31785940	76.16
LOC106782172	chr2	XR_002806272.1	31785822	31785940	76.16
LOC106782172	chr2	XM_001501495.4	32226526	32226631	67.84
LOC106782172	chr2	XM_005607368.3	32226526	32226631	67.84
LOC106782172	chr2	XM_001492433.5	40539419	40539518	63
LOC106782172	chr2	XM_023635865.1	43184300	43184401	61.2
LOC106782172	chr2	XR_002806361.1	48319668	48319772	66.15
LOC106782172	chr2	XM_023636195.1	56406958	56407081	78.12
LOC106782172	chr2	XM_023636337.1	68193777	68193878	62.22
LOC106782172	chr2	XM_005607648.3	71648465	71648583	72.59
LOC106782172	chr2	XR_001380229.2	75968489	75968625	86.31
LOC106782172	chr2	XM_003364539.4	81105699	81105802	63.44
LOC106782172	chr2	XM_014737937.2	81105699	81105802	63.44
LOC106782172	chr2	XM_005607815.3	81105699	81105802	63.44
LOC106782172	chr2	XM_003364540.4	81105699	81105802	63.44
LOC106782172	chr2	XM_005607812.3	81105699	81105802	63.44
LOC106782172	chr2	XM_005607809.3	81105699	81105802	63.44
LOC106782172	chr2	XM_023636428.1	81105699	81105802	63.44
LOC106782172	chr2	XM_023636429.1	81105699	81105802	63.44
LOC106782172	chr2	XM_023636430.1	81105699	81105802	63.44
LOC106782172	chr2	XM_005607808.3	81105699	81105802	63.44
LOC106782172	chr2	XR_002806478.1	86511159	86511276	71.98
LOC106782172	chr2	XM_023636470.1	86511159	86511276	71.98
LOC106782172	chr2	XM_023636469.1	86511159	86511276	71.98
LOC106782172	chr2	XM_023636471.1	86511159	86511276	71.98
LOC106782172	chr2	XM_014737968.2	86511159	86511276	71.98
LOC106782172	chr2	XR_002806476.1	86511159	86511276	71.98
LOC106782172	chr2	XR_002806477.1	86511159	86511276	71.98
LOC106782172	chr2	XM_023636466.1	86511159	86511276	71.98
LOC106782172	chr2	XM_023636467.1	86511159	86511276	71.98
LOC106782172	chr2	XM_023636468.1	86511159	86511276	71.98
LOC106782172	chr2	XM_023636483.1	87226272	87226370	66.33
LOC106782172	chr2	XR_002806496.1	92246970	92247077	66.96
LOC106782172	chr2	XR_002806498.1	95076430	95076527	60.76
LOC106782172	chr2	XR_002806497.1	95076430	95076527	60.76
LOC106782172	chr2	XR_002806663.1	109264564	109264662	61.38
LOC106782172	chr2	XR_002806563.1	109264564	109264662	61.38
LOC106782172	chr2	NR_032798.1	114121593	114121722	81.9
LOC106782172	chr2	NR_032799.1	114121593	114121722	81.9
LOC106782172	chr2	NR_032797.1	114121593	114121722	81.9
LOC106782172	chr2	NR_032800.1	114121593	114121722	81.9
LOC106782172	chr2	NR_032804.1	114121593	114121722	81.9
LOC106782172	chr2	XR_002803659.1	118453219	118453309	60.06
LOC106782172	chr2	XM_023636789.1	119890603	119890720	74.34
LOC106782172	chr3	XM_014738318.2	211636	211733	60.76
LOC106782172	chr3	XM_005608252.3	2602120	2602217	61.74
LOC106782172	chr3	XM_023636933.1	2869441	2869541	62.62
LOC106782172	chr3	XR_002806758.1	6344255	6344353	62.37
LOC106782172	chr3	XM_023636995.1	6829062	6829152	60.06
LOC106782172	chr3	XM_005608265.3	6829062	6829152	60.06
LOC106782172	chr3	XM_023636996.1	6829062	6829152	60.06
LOC106782172	chr3	XM_023636997.1	6829062	6829152	60.06
LOC106782172	chr3	XM_005608264.3	6829062	6829152	60.06
LOC106782172	chr3	XM_023636998.1	6829062	6829152	60.06
LOC106782172	chr3	XM_023636999.1	6829062	6829152	60.06
LOC106782172	chr3	XR_002806759.1	6829062	6829152	60.06
LOC106782172	chr3	XR_002806762.1	7313468	7313580	71.19
LOC106782172	chr3	XM_005608268.3	8412402	8412514	71.19
LOC106782172	chr3	XM_005608274.3	9900433	9900547	70.15
LOC106782172	chr3	XM_014738303.2	18065002	18065143	88.04
LOC106782172	chr3	XM_023637142.1	18065002	18065143	88.04
LOC106782172	chr3	XM_023637140.1	18065002	18065143	88.04
LOC106782172	chr3	XM_023637138.1	18065002	18065143	88.04
LOC106782172	chr3	XM_023637135.1	18065002	18065143	88.04
LOC106782172	chr3	XM_023637143.1	18065002	18065143	88.04
LOC106782172	chr3	XM_023637139.1	18065002	18065143	88.04
LOC106782172	chr3	XM_023637141.1	18065002	18065143	88.04
LOC106782172	chr3	XM_023637144.1	18090029	18090124	60.48
LOC106782172	chr3	XM_001915883.5	18995141	18995238	62.72
LOC106782172	chr3	XM_023637175.1	19399267	19399366	62
LOC106782172	chr3	XM_023637261.1	22695963	22696074	71.68
LOC106782172	chr3	XM_023637256.1	22695963	22696074	71.68
LOC106782172	chr3	XM_023637258.1	22695963	22696074	71.68
LOC106782172	chr3	XM_023637255.1	22695963	22696074	71.68
LOC106782172	chr3	XM_023637260.1	22695963	22696074	71.68
LOC106782172	chr3	XM_005608395.3	22695963	22696074	71.68
LOC106782172	chr3	XM_023637257.1	22695963	22696074	71.68
LOC106782172	chr3	XM_014738414.2	23076856	23076963	71.28
LOC106782172	chr3	XM_023637276.1	23076856	23076963	71.28
LOC106782172	chr3	XM_014738415.2	23076856	23076963	71.28
LOC106782172	chr3	XM_023637273.1	23076856	23076963	71.28
LOC106782172	chr3	XM_023637277.1	23076856	23076963	71.28
LOC106782172	chr3	XM_014738416.2	23076856	23076963	71.28
LOC106782172	chr3	XM_023637280.1	23076856	23076963	71.28
LOC106782172	chr3	XM_023637279.1	23076856	23076963	71.28
LOC106782172	chr3	XM_023637281.1	23076856	23076963	71.28
LOC106782172	chr3	XM_023637278.1	23076856	23076963	71.28
LOC106782172	chr3	XM_023637275.1	23076856	23076963	71.28
LOC106782172	chr3	XM_023637274.1	23076856	23076963	69.12
LOC106782172	chr3	XM_023637320.1	24079363	24079472	70.4
LOC106782172	chr3	XM_023637321.1	24079363	24079472	70.4
LOC106782172	chr3	XM_014738491.2	24079363	24079472	70.4
LOC106782172	chr3	XR_002806839.1	24079363	24079472	70.4
LOC106782172	chr3	XM_014738402.2	33537511	33537607	61.11
LOC106782172	chr3	XR_002806886.1	34698747	34698856	69.3
LOC106782172	chr3	XM_001498521.5	40304287	40304391	69.3
LOC106782172	chr3	XR_002806684.1	55284725	55284825	64.64
LOC106782172	chr3	XM_001493282.4	55284725	55284825	64.64
LOC106782172	chr3	XR_002806973.1	56338551	56338672	76.86
LOC106782172	chr3	XM_005608710.3	62872100	62872208	69.76
LOC106782172	chr3	XM_023637996.1	65579706	65579806	62.62
LOC106782172	chr3	XM_005608727.3	65919169	65919273	68.25
LOC106782172	chr3	XM_014738837.2	81643897	81644069	107.26
LOC106782172	chr3	XM_005608777.3	81643897	81644069	107.26
LOC106782172	chr3	XR_002807050.1	81643897	81644069	107.26
LOC106782172	chr3	XR_001380484.2	81643897	81644069	107.26
LOC106782172	chr3	XM_014738512.2	90539748	90539847	63
LOC106782172	chr3	XM_005608830.3	90539748	90539847	63
LOC106782172	chr3	XM_014738698.2	90539748	90539847	63
LOC106782172	chr3	XM_014738697.2	90539748	90539847	63
LOC106782172	chr3	XM_014738699.2	90539748	90539847	63
LOC106782172	chr3	XR_290069.3	91064921	91065036	73.08
LOC106782172	chr3	XM_023638242.1	91699738	91699831	62.04
LOC106782172	chr3	XM_014738825.2	92502883	92502986	63.44
LOC106782172	chr3	XM_023638309.1	107650410	107650527	74.34
LOC106782172	chr3	XM_023638334.1	109725068	109725182	71.3
LOC106782172	chr3	XR_002807154.1	111522656	111522758	67.98
LOC106782172	chr3	XR_002807155.1	111522656	111522758	67.98
LOC106782172	chr3	XR_002807185.1	116078705	116078806	66.3
LOC106782172	chr3	XR_002807258.1	120091500	120091593	60.16
LOC106782172	chr3	NR_128101.1	120227653	120227745	60.45
LOC106782172	chr4	XM_014738879.2	7741129	7741229	64.64
LOC106782172	chr4	XM_014738878.2	7741129	7741229	64.64
LOC106782172	chr4	XR_002807354.1	13025708	13025861	95.48
LOC106782172	chr4	XM_023638966.1	13221978	13222096	78.54
LOC106782172	chr4	XM_014738973.2	13221979	13222097	77.35
LOC106782172	chr4	XM_023639042.1	18009234	18009389	96.72
LOC106782172	chr4	XM_001915943.4	18009234	18009389	96.72
LOC106782172	chr4	XM_005609130.3	18009234	18009389	96.72
LOC106782172	chr4	XR_002807369.1	19911531	19911640	67.1
LOC106782172	chr4	XR_002807372.1	20643679	20643789	67.71
LOC106782172	chr4	XM_001492557.5	34245605	34245705	61.61
LOC106782172	chr4	XM_001916123.5	54834341	54834448	69.12
LOC106782172	chr4	XM_023639357.1	54834341	54834448	69.12
LOC106782172	chr4	XM_005609256.3	54834341	54834448	69.12
LOC106782172	chr4	XR_002807285.1	56077058	56077156	61.38
LOC106782172	chr4	XR_002807507.1	61607904	61608005	64.26
LOC106782172	chr4	XM_023639473.1	62085262	62085365	65.52
LOC106782172	chr4	XM_023639474.1	62085262	62085365	65.52
LOC106782172	chr4	XM_023639497.1	63339605	63339750	91.98
LOC106782172	chr4	XM_023639499.1	63339605	63339750	93.44
LOC106782172	chr4	XM_001500959.6	63339605	63339750	91.98
LOC106782172	chr4	XM_014739190.2	63339605	63339750	91.98
LOC106782172	chr4	XM_005609315.3	70469050	70469156	68.48
LOC106782172	chr4	NM_001114150.1	74615472	74615575	65.52
LOC106782172	chr4	XR_002807566.1	78605015	78605135	75.02
LOC106782172	chr4	XM_014739343.2	88667635	88667732	60.76
LOC106782172	chr4	XM_001499950.6	89992465	89992567	64.89
LOC106782172	chr4	XM_005609430.3	89992465	89992567	64.89
LOC106782172	chr4	XM_005609436.3	92362747	92362853	66.34
LOC106782172	chr4	XM_023639777.1	92362747	92362853	66.34
LOC106782172	chr4	XM_023639774.1	92362747	92362853	66.34
LOC106782172	chr4	XM_023639776.1	92362747	92362853	66.34
LOC106782172	chr4	XM_001496914.5	92362747	92362853	66.34
LOC106782172	chr4	XM_014739288.2	92362747	92362853	66.34
LOC106782172	chr4	XM_023639826.1	93774491	93774602	70.56
LOC106782172	chr4	XM_023639829.1	93774491	93774602	70.56
LOC106782172	chr4	XM_001497788.6	94715909	94716004	61.44
LOC106782172	chr4	XM_023639871.1	96502259	96502369	69.93
LOC106782172	chr4	XM_001490174.1	96653255	96653358	64.48
LOC106782172	chr4	XM_023638808.1	96926983	96927094	71.68
LOC106782172	chr4	XM_023639999.1	102754678	102754774	62.08
LOC106782172	chr4	XM_023640001.1	102754678	102754774	62.08
LOC106782172	chr4	XM_023640000.1	102754678	102754774	63.05
LOC106782172	chr4	XM_023639998.1	102754678	102754774	62.08
LOC106782172	chr4	XM_023640028.1	103623033	103623137	65.1
LOC106782172	chr5	XM_005609599.3	2344492	2344607	76.56
LOC106782172	chr5	XM_023640429.1	2344492	2344607	76.56
LOC106782172	chr5	XM_001490878.4	2344492	2344607	76.56
LOC106782172	chr5	XM_023640428.1	2344492	2344607	76.56
LOC106782172	chr5	XM_023640427.1	2344492	2344607	76.56
LOC106782172	chr5	XM_023640443.1	2664815	2664929	73.6
LOC106782172	chr5	XM_014739539.2	3203498	3203601	63.44
LOC106782172	chr5	XM_014739536.2	3203498	3203601	63.44
LOC106782172	chr5	XM_005609631.3	4127221	4127319	62.37
LOC106782172	chr5	XM_003364910.3	4127221	4127319	62.37
LOC106782172	chr5	XR_001380688.2	5327388	5327484	60.14
LOC106782172	chr5	XR_002807833.1	5566437	5566547	67.71
LOC106782172	chr5	XM_023640518.1	6139733	6139843	68.82
LOC106782172	chr5	XM_023640520.1	6139733	6139843	68.82
LOC106782172	chr5	NR_032847.1	12186719	12186832	69.54
LOC106782172	chr5	XM_023640215.1	13410268	13410373	66.78
LOC106782172	chr5	XM_001489595.6	17656746	17656863	74.34
LOC106782172	chr5	XM_001488273.6	21692090	21692187	64.68
LOC106782172	chr5	XM_023640791.1	27741491	27741591	62.62
LOC106782172	chr5	XM_001492105.4	31873165	31873266	64.26
LOC106782172	chr5	XM_001915440.1	35506465	35506570	68.9
LOC106782172	chr5	XM_023640263.1	35576290	35576400	69.93
LOC106782172	chr5	XM_005609930.3	35576290	35576400	69.93
LOC106782172	chr5	NM_001252301.1	35576290	35576400	69.93
LOC106782172	chr5	XM_014739700.2	35576290	35576400	69.93
LOC106782172	chr5	XM_023640932.1	36279736	36279853	73.16
LOC106782172	chr5	XM_023640930.1	36279736	36279853	73.16
LOC106782172	chr5	XM_023640929.1	36279736	36279853	73.16
LOC106782172	chr5	XM_023641019.1	38639293	38639405	70.06
LOC106782172	chr5	XM_014739926.2	39346573	39346674	67.32
LOC106782172	chr5	XM_005610055.3	39346573	39346674	67.32
LOC106782172	chr5	XR_002808042.1	40117563	40117661	62.37
LOC106782172	chr5	XR_002808045.1	40117563	40117661	62.37
LOC106782172	chr5	XR_002808041.1	40117563	40117661	62.37
LOC106782172	chr5	XR_002808040.1	40117563	40117661	62.37
LOC106782172	chr5	XR_002808044.1	40117563	40117661	62.37
LOC106782172	chr5	XR_002808043.1	40117563	40117661	62.37
LOC106782172	chr5	XM_001496043.5	40117564	40117662	62.37
LOC106782172	chr5	XM_001496275.4	40117564	40117662	62.37
LOC106782172	chr5	XM_001496243.4	40117564	40117662	62.37
LOC106782172	chr5	XM_005610086.3	40117564	40117662	62.37
LOC106782172	chr5	XM_005610089.3	40117564	40117662	62.37
LOC106782172	chr5	XM_001496102.5	40117564	40117662	62.37
LOC106782172	chr5	XM_005610087.3	40117564	40117662	62.37
LOC106782172	chr5	XM_005610091.2	40117564	40117662	62.37
LOC106782172	chr5	XM_005610102.3	40518860	40519000	91.65
LOC106782172	chr5	XM_014739965.2	40518860	40519000	91.65
LOC106782172	chr5	XM_014739958.1	41199266	41199374	70.85
LOC106782172	chr5	XM_014739747.1	41229456	41229599	90.72
LOC106782172	chr5	XM_014739772.2	41250905	41251003	65.34
LOC106782172	chr5	XM_023640299.1	41450494	41450606	70.06
LOC106782172	chr5	XR_002808081.1	42602348	42602442	60.8
LOC106782172	chr5	XM_014739756.1	45211290	45211400	69.93
LOC106782172	chr5	XM_001500913.4	46952970	46953103	84.42
LOC106782172	chr5	XM_005610274.3	46952970	46953103	84.42
LOC106782172	chr5	XR_001380861.2	48558388	48558486	62.37
LOC106782172	chr5	XR_002808119.1	48558388	48558486	62.37
LOC106782172	chr5	XR_002808120.1	48558388	48558486	62.37
LOC106782172	chr5	XR_002808118.1	48558388	48558486	62.37
LOC106782172	chr5	XR_002808117.1	48558388	48558486	62.37
LOC106782172	chr5	XR_002808116.1	48558388	48558486	62.37
LOC106782172	chr5	XR_002808139.1	50296359	50296456	61.74
LOC106782172	chr5	XM_014740233.2	54638312	54638430	74.97
LOC106782172	chr5	XM_023641520.1	56042052	56042158	65.27
LOC106782172	chr5	XM_023642066.1	56042052	56042158	65.27
LOC106782172	chr5	XM_023641587.1	66984061	66984178	74.34
LOC106782172	chr5	XM_005610418.3	68873860	68873966	66.34
LOC106782172	chr5	XM_023641628.1	68873860	68873966	66.34
LOC106782172	chr5	XM_023641631.1	68873860	68873966	66.34
LOC106782172	chr5	XR_002808230.1	69839781	69839876	62.4
LOC106782172	chr5	XR_002807771.1	72893946	72894044	63.36
LOC106782172	chr5	XR_002807772.1	79891893	79891992	64
LOC106782172	chr5	XM_014740036.2	90225843	90225943	64.64
LOC106782172	chr5	XM_023641949.1	92763990	92764095	67.84
LOC106782172	chr5	XR_002807778.1	93302127	93302231	67.2
LOC106782172	chr5	XR_002807776.1	93302127	93302231	67.2
LOC106782172	chr6	XM_023644064.1	2813550	2813657	69.12
LOC106782172	chr6	XM_001488767.5	2813550	2813657	69.12
LOC106782172	chr6	XM_023644065.1	2813550	2813657	69.12
LOC106782172	chr6	XM_023644063.1	2813550	2813657	69.12
LOC106782172	chr6	XM_023644061.1	2813550	2813657	69.12
LOC106782172	chr6	XM_023644057.1	2813550	2813657	69.12
LOC106782172	chr6	XM_023644060.1	2813550	2813657	69.12
LOC106782172	chr6	XM_023644058.1	2813550	2813657	69.12
LOC106782172	chr6	XM_023644056.1	2813550	2813657	69.12
LOC106782172	chr6	XM_005610614.3	8047737	8047833	60.14
LOC106782172	chr6	XM_014740329.2	8047737	8047833	60.14
LOC106782172	chr6	XM_014740328.2	8047737	8047833	60.14
LOC106782172	chr6	XM_001492149.5	8047737	8047833	60.14
LOC106782172	chr6	XM_023642334.1	8047737	8047833	60.14
LOC106782172	chr6	XM_023642356.1	8375647	8375763	73.71
LOC106782172	chr6	XM_023642366.1	8375647	8375763	73.71
LOC106782172	chr6	XM_023642367.1	8375647	8375763	73.71
LOC106782172	chr6	XM_005610623.3	8576798	8576914	73.71
LOC106782172	chr6	XR_002808411.1	9941883	9942016	85.76
LOC106782172	chr6	XM_001494972.6	11201211	11201312	64.26
LOC106782172	chr6	XM_001495160.4	11201211	11201312	64.26
LOC106782172	chr6	XM_005610643.3	11201211	11201312	64.26
LOC106782172	chr6	XM_023642424.1	11811132	11811237	67.84
LOC106782172	chr6	XM_023642643.1	22678646	22678756	68.82
LOC106782172	chr6	XM_023642650.1	23541646	23541755	68.2
LOC106782172	chr6	XM_023642652.1	23627062	23627162	61.61
LOC106782172	chr6	XM_005610741.3	23627062	23627162	61.61
LOC106782172	chr6	XR_002808587.1	31007150	31007257	68.04
LOC106782172	chr6	XM_023643129.1	40600078	40600191	75.24
LOC106782172	chr6	XM_014740554.2	41360278	41360388	68.82
LOC106782172	chr6	XM_023643299.1	53938911	53939004	60.16
LOC106782172	chr6	XR_002808725.1	65370621	65370736	73.08
LOC106782172	chr6	XM_023643436.1	65859535	65859637	63.86
LOC106782172	chr6	XR_002808735.1	66008215	66008312	64.68
LOC106782172	chr6	XR_002808738.1	66008215	66008312	64.68
LOC106782172	chr6	XR_002808736.1	66008215	66008312	64.68
LOC106782172	chr6	XR_002808737.1	66008215	66008312	64.68
LOC106782172	chr6	XM_014740764.1	66729580	66729725	89.06
LOC106782172	chr6	XM_023643550.1	69335990	69336090	62.62
LOC106782172	chr6	XM_005611175.3	69335990	69336090	62.62
LOC106782172	chr6	XM_005611180.3	69335990	69336090	62.62
LOC106782172	chr6	XM_005611179.3	69335990	69336090	62.62
LOC106782172	chr6	XM_023643551.1	69335990	69336090	62.62
LOC106782172	chr6	XM_014740989.2	69615801	69615911	69.93
LOC106782172	chr6	NM_001346241.1	70762534	70762634	64.64
LOC106782172	chr6	XM_003365248.4	71741239	71741340	64.26
LOC106782172	chr6	XM_001491560.4	74335880	74335978	62.37
LOC106782172	chr6	XM_014740914.2	74555873	74555978	68.9
LOC106782172	chr6	XM_014740915.2	74555873	74555978	68.9
LOC106782172	chr6	XM_014740918.2	74555873	74555978	68.9
LOC106782172	chr6	XM_001504841.4	74901767	74901872	66.78
LOC106782172	chr6	XM_005611417.3	74901767	74901872	65.72
LOC106782172	chr6	NM_001081949.1	84512262	84512372	68.82
LOC106782172	chr7	XM_001496320.4	4581897	4581995	62.37
LOC106782172	chr7	XM_001501007.6	17570087	17570199	70.06
LOC106782172	chr7	XM_023644866.1	25344917	25345050	84.42
LOC106782172	chr7	XM_023644983.1	27531068	27531173	65.72
LOC106782172	chr7	XM_023644979.1	27531068	27531173	65.72
LOC106782172	chr7	XM_023644982.1	27531068	27531173	65.72
LOC106782172	chr7	XM_023644980.1	27531068	27531173	65.72
LOC106782172	chr7	XM_023644977.1	27531068	27531173	65.72
LOC106782172	chr7	XM_023644978.1	27531068	27531173	65.72
LOC106782172	chr7	XM_003365323.4	27531068	27531173	65.72
LOC106782172	chr7	XM_023644985.1	27531068	27531173	65.72
LOC106782172	chr7	XM_023644984.1	27531068	27531173	65.72
LOC106782172	chr7	XM_023644981.1	27531068	27531173	65.72
LOC106782172	chr7	XM_014741389.2	27656223	27656347	78.75
LOC106782172	chr7	XM_001503214.3	27656223	27656347	78.75
LOC106782172	chr7	XM_023645048.1	31587090	31587189	64
LOC106782172	chr7	XM_001501589.4	31752517	31752614	61.74
LOC106782172	chr7	XM_005611676.3	34552999	34553113	72.45
LOC106782172	chr7	XM_014741193.2	34601321	34601464	89.28
LOC106782172	chr7	XM_005611679.3	34601321	34601464	89.28
LOC106782172	chr7	XM_001505075.4	34601321	34601464	89.28
LOC106782172	chr7	XM_005611678.3	34601321	34601464	89.28
LOC106782172	chr7	XM_014741192.2	34601321	34601464	89.28
LOC106782172	chr7	XM_023645082.1	34601321	34601464	89.28
LOC106782172	chr7	XR_290570.3	43233664	43233760	63.05
LOC106782172	chr7	XR_002809167.1	43233664	43233760	63.05
LOC106782172	chr7	XM_014741320.2	43713043	43713149	64.2
LOC106782172	chr7	XM_023646239.1	51624502	51624599	63.7
LOC106782172	chr7	XM_005611964.3	52685207	52685305	62.37
LOC106782172	chr7	XR_002809280.1	64280461	64280576	75.4
LOC106782172	chr7	XR_001381184.2	66585145	66585246	66.3
LOC106782172	chr7	XR_002808964.1	67170642	67170751	72.6
LOC106782172	chr7	XR_002808965.1	67170642	67170751	72.6
LOC106782172	chr7	XM_014741764.2	69102836	69102968	83.79
LOC106782172	chr7	XM_001917175.5	69102836	69102968	83.79
LOC106782172	chr7	XM_014741765.2	69102836	69102968	83.79
LOC106782172	chr7	XM_023645717.1	71279606	71279698	62.31
LOC106782172	chr7	XM_023645720.1	71279606	71279698	62.31
LOC106782172	chr7	XM_005612042.3	71279606	71279698	62.31
LOC106782172	chr7	XM_005612040.3	71279606	71279698	62.31
LOC106782172	chr7	XM_014741748.2	71279606	71279698	62.31
LOC106782172	chr7	XM_005612041.3	71279606	71279698	62.31
LOC106782172	chr7	XM_023645719.1	71279606	71279698	62.31
LOC106782172	chr7	XM_023645721.1	71279606	71279698	62.31
LOC106782172	chr7	XM_023645722.1	71279606	71279698	62.31
LOC106782172	chr7	XM_005612038.3	71279606	71279698	62.31
LOC106782172	chr7	XM_023645735.1	71779702	71779803	64.26
LOC106782172	chr7	XM_023646258.1	73857719	73857885	106.88
LOC106782172	chr7	XM_023645837.1	73990020	73990114	60.8
LOC106782172	chr7	XM_023645848.1	74092258	74092357	64
LOC106782172	chr7	XM_001499886.6	74190865	74190968	64.48
LOC106782172	chr7	XM_001497038.2	74517219	74517315	62.08
LOC106782172	chr7	XM_001499662.6	77587849	77588009	99.82
LOC106782172	chr7	XM_003365383.4	77587849	77588009	99.82
LOC106782172	chr7	XM_023645899.1	77587849	77588009	99.82
LOC106782172	chr7	XM_014741890.2	77641073	77641211	87.57
LOC106782172	chr7	XR_002809332.1	82163272	82163376	67.2
LOC106782172	chr7	XR_002809342.1	84177064	84177166	62.83
LOC106782172	chr7	XM_014741880.2	89062129	89062219	60.06
LOC106782172	chr7	XM_014741878.2	89062129	89062219	60.06
LOC106782172	chr7	XM_014741879.2	89062129	89062219	60.06
LOC106782172	chr7	XM_005612220.3	91783277	91783378	66.3
LOC106782172	chr7	XR_002809396.1	95254713	95254820	68.04
LOC106782172	chr8	XM_014742066.2	3301602	3301718	72.54
LOC106782172	chr8	XR_002809610.1	5725486	5725584	61.38
LOC106782172	chr8	XM_023646896.1	9636481	9636580	61
LOC106782172	chr8	XM_001916051.4	9671928	9672020	60.45
LOC106782172	chr8	XM_023648060.1	11602004	11602110	67.41
LOC106782172	chr8	XM_001490154.5	21619223	21619322	66
LOC106782172	chr8	XM_014742184.2	21729009	21729118	71.5
LOC106782172	chr8	XM_023647164.1	23715219	23715320	64.26
LOC106782172	chr8	XR_002809539.1	27598132	27598243	67.2
LOC106782172	chr8	XR_002809538.1	27598132	27598243	67.2
LOC106782172	chr8	XM_023647551.1	46231965	46232079	78.2
LOC106782172	chr8	XM_023648268.1	56355313	56355416	64.48
LOC106782172	chr8	XM_023647630.1	58438049	58438152	70.72
LOC106782172	chr8	XM_023647651.1	58438049	58438175	83.82
LOC106782172	chr8	XM_003365526.4	58438049	58438152	70.72
LOC106782172	chr8	XM_023647637.1	58438049	58438152	70.72
LOC106782172	chr8	XM_023647643.1	58438049	58438175	83.82
LOC106782172	chr8	XM_023647648.1	58438049	58438152	70.72
LOC106782172	chr8	XR_002809907.1	58438049	58438175	83.82
LOC106782172	chr8	XM_023647639.1	58438049	58438175	83.82
LOC106782172	chr8	XR_002809906.1	58438049	58438175	83.82
LOC106782172	chr8	XM_023647641.1	58438049	58438175	83.82
LOC106782172	chr8	XM_023647647.1	58438049	58438175	83.82
LOC106782172	chr8	XM_003365536.4	58438049	58438175	83.82
LOC106782172	chr8	XM_014727669.2	58438049	58438175	83.82
LOC106782172	chr8	XM_023647649.1	58438049	58438152	70.72
LOC106782172	chr8	XM_005612829.3	58438049	58438175	83.82
LOC106782172	chr8	XM_023647650.1	58438049	58438152	70.72
LOC106782172	chr8	XM_014727672.2	58438049	58438175	83.82
LOC106782172	chr8	XM_014727673.2	58438049	58438175	83.82
LOC106782172	chr8	XM_005612833.3	58438049	58438175	83.82
LOC106782172	chr8	XM_005612834.3	58438049	58438175	83.82
LOC106782172	chr8	XM_005612835.3	58438049	58438175	83.82
LOC106782172	chr8	XM_005612836.3	58438049	58438152	70.72
LOC106782172	chr8	XM_005612842.3	59173798	59173912	72.45
LOC106782172	chr8	XM_023647740.1	68788501	68788659	100.17
LOC106782172	chr8	XM_001489656.5	80658806	80658939	84.42
LOC106782172	chr8	XM_023647953.1	83802952	83803085	84.42
LOC106782172	chr8	XM_023648013.1	94586297	94586395	61.38
LOC106782172	chr8	XM_023648012.1	94586297	94586395	61.38
LOC106782172	chr8	XM_023648035.1	97240785	97240904	76.8
LOC106782172	chr9	XM_001915539.5	19959771	19959888	74.34
LOC106782172	chr9	XR_002810588.1	45187612	45187714	66.95
LOC106782172	chr9	XR_002810403.1	48692520	48692612	60.45
LOC106782172	chr9	XR_002810401.1	48692497	48692612	74.24
LOC106782172	chr9	XM_023648774.1	49063969	49064088	74.4
LOC106782172	chr9	XM_023648776.1	49063969	49064088	74.4
LOC106782172	chr9	XM_014728227.2	49063981	49064088	65.88
LOC106782172	chr9	XM_023648889.1	62605603	62605722	75.6
LOC106782172	chr9	XM_005613294.3	76243888	76243983	61.44
LOC106782172	chr9	XM_005613302.3	81737801	81737901	62.62
LOC106782172	chr9	XM_023649238.1	85341830	85341966	86.31
LOC106782172	chr10	XM_023651247.1	7675400	7675506	65.27
LOC106782172	chr10	XM_005596233.3	10418006	10418120	73.6
LOC106782172	chr10	XM_003362312.4	10418006	10418120	73.6
LOC106782172	chr10	XM_014735351.2	10418006	10418120	73.6
LOC106782172	chr10	XM_005596234.3	10487686	10487786	63.63
LOC106782172	chr10	XM_023649785.1	11939828	11939921	60.16
LOC106782172	chr10	XM_023651446.1	14030354	14030454	63.63
LOC106782172	chr10	XM_005596379.3	18954709	18954801	60.45
LOC106782172	chr10	XM_023650048.1	18966774	18966881	68.04
LOC106782172	chr10	XM_014729622.2	19028996	19029114	74.97
LOC106782172	chr10	XM_001489113.4	19028996	19029114	74.97
LOC106782172	chr10	XM_014729630.2	19028996	19029114	74.97
LOC106782172	chr10	XM_001497301.3	20688896	20689012	72.54
LOC106782172	chr10	XR_001378322.2	24117848	24117968	77.44
LOC106782172	chr10	XR_001378321.2	24117848	24117968	77.44
LOC106782172	chr10	XM_023650420.1	24117848	24117968	77.44
LOC106782172	chr10	XM_023650418.1	24117848	24117968	77.44
LOC106782172	chr10	XM_023650422.1	24117848	24117968	77.44
LOC106782172	chr10	XM_023650419.1	24117848	24117968	77.44
LOC106782172	chr10	XM_023650417.1	24117848	24117968	77.44
LOC106782172	chr10	XR_287863.3	24117848	24117968	77.44
LOC106782172	chr10	XM_005596516.3	24117848	24117968	77.44
LOC106782172	chr10	XM_005596517.3	24117848	24117968	77.44
LOC106782172	chr10	XM_014730627.2	24117848	24117968	77.44
LOC106782172	chr10	XM_005596521.3	24117848	24117968	77.44
LOC106782172	chr10	XM_005596520.3	24117848	24117968	77.44
LOC106782172	chr10	XM_005596522.3	24117848	24117968	77.44
LOC106782172	chr10	XR_287866.3	24117848	24117968	76.23
LOC106782172	chr10	XM_023650518.1	24881389	24881492	63.44
LOC106782172	chr10	XR_002810882.1	48745209	48745323	72.45
LOC106782172	chr10	XM_023650819.1	48745209	48745323	72.45
LOC106782172	chr10	XM_023650820.1	48745209	48745323	72.45
LOC106782172	chr10	XM_023650822.1	48745209	48745323	72.45
LOC106782172	chr10	XM_001915668.5	52935264	52935429	104.58
LOC106782172	chr10	XM_023650946.1	62272535	62272691	98.91
LOC106782172	chr10	XM_023650953.1	62476249	62476339	60.06
LOC106782172	chr10	XR_002810979.1	68115319	68115416	63.7
LOC106782172	chr10	XM_014734773.2	73415743	73415849	69.55
LOC106782172	chr10	XR_287929.3	73893287	73893404	74.34
LOC106782172	chr10	XM_023651026.1	74027574	74027685	68.32
LOC106782172	chr10	XM_023649404.1	75268920	75269065	90.52
LOC106782172	chr10	XM_023649403.1	75268920	75269065	90.52
LOC106782172	chr10	XM_023649405.1	75268920	75269065	90.52
LOC106782172	chr10	XM_023651113.1	80112110	80112230	75.02
LOC106782172	chr10	XM_014735000.2	80112110	80112230	75.02
LOC106782172	chr10	XM_023651181.1	83203728	83203874	89.67
LOC106782172	chr10	XM_023651174.1	83203728	83203874	89.67
LOC106782172	chr10	XM_023651178.1	83203728	83203874	89.67
LOC106782172	chr10	XM_014735222.2	83203728	83203874	89.67
LOC106782172	chr10	XM_023651175.1	83203728	83203874	89.67
LOC106782172	chr10	XM_014735225.2	83203728	83203874	89.67
LOC106782172	chr10	XM_014735210.2	83203728	83203874	89.67
LOC106782172	chr10	XM_023651176.1	83203728	83203874	89.67
LOC106782172	chr10	XM_014735215.2	83203728	83203874	89.67
LOC106782172	chr11	XM_005596998.3	881506	881608	65.92
LOC106782172	chr11	XM_005596999.3	881506	881608	65.92
LOC106782172	chr11	NR_128125.1	982467	982576	69.3
LOC106782172	chr11	XR_002811271.1	1809864	1809961	60.76
LOC106782172	chr11	XM_005597090.3	3736163	3736275	74.58
LOC106782172	chr11	XM_005597089.3	3736163	3736275	74.58
LOC106782172	chr11	XM_023651897.1	3736163	3736275	74.58
LOC106782172	chr11	XM_014738261.2	3954493	3954593	61.61
LOC106782172	chr11	XM_005597286.3	15723586	15723698	74.58
LOC106782172	chr11	XM_001501153.4	15723586	15723698	74.58
LOC106782172	chr11	XR_002811395.1	16328111	16328207	62.08
LOC106782172	chr11	XM_023652307.1	16990055	16990166	68.32
LOC106782172	chr11	XM_005597331.3	19278110	19278214	65.1
LOC106782172	chr11	XM_001489741.5	19278110	19278214	65.1
LOC106782172	chr11	XM_001495667.4	19571907	19572032	79.38
LOC106782172	chr11	XM_003362552.4	20608649	20608747	61.38
LOC106782172	chr11	XM_005597377.3	20608649	20608747	61.38
LOC106782172	chr11	XM_005597376.3	20608649	20608747	61.38
LOC106782172	chr11	XM_014740134.2	20608649	20608747	61.38
LOC106782172	chr11	XR_001380862.2	20608649	20608747	61.38
LOC106782172	chr11	XM_014740138.2	20608649	20608747	61.38
LOC106782172	chr11	XM_014740148.2	20608649	20608747	61.38
LOC106782172	chr11	XR_001380863.2	20608649	20608747	62.37
LOC106782172	chr11	XM_023652514.1	20860980	20861087	68.04
LOC106782172	chr11	XM_001495089.6	20860980	20861087	68.04
LOC106782172	chr11	NM_001081860.2	22540071	22540220	96
LOC106782172	chr11	NM_001309387.1	22540019	22540220	127.26
LOC106782172	chr11	XM_001502156.3	24818844	24818952	67.58
LOC106782172	chr11	XM_023653748.1	25009849	25009961	71.19
LOC106782172	chr11	XM_001500574.2	32741628	32741766	86.18
LOC106782172	chr11	XM_001503683.6	32780067	32780186	75.6
LOC106782172	chr11	XM_005597509.3	32780067	32780186	75.6
LOC106782172	chr11	XR_002811544.1	32780067	32780186	75.6
LOC106782172	chr11	XR_002811583.1	33788161	33788270	67.1
LOC106782172	chr11	XR_002811580.1	33788161	33788270	68.2
LOC106782172	chr11	XR_002811581.1	33788161	33788270	68.2
LOC106782172	chr11	XR_002811582.1	33788161	33788270	68.2
LOC106782172	chr11	XR_002811579.1	33788161	33788270	67.1
LOC106782172	chr11	XM_001503888.5	37494668	37494774	67.41
LOC106782172	chr11	XM_014742019.2	41724748	41724843	62.4
LOC106782172	chr11	XM_014742154.2	42797041	42797169	87.72
LOC106782172	chr11	XM_023653100.1	42797041	42797169	87.72
LOC106782172	chr11	XM_023653104.1	42797041	42797169	87.72
LOC106782172	chr11	XM_023653103.1	42797041	42797169	87.72
LOC106782172	chr11	XM_014736136.2	43791524	43791623	62
LOC106782172	chr11	XM_023653249.1	46702182	46702307	80.64
LOC106782172	chr11	XM_023653254.1	46702182	46702307	80.64
LOC106782172	chr11	XM_023653264.1	46702182	46702307	80.64
LOC106782172	chr11	XR_002811777.1	51166890	51167002	71.19
LOC106782172	chr11	XM_014728662.1	51428257	51428390	85.76
LOC106782172	chr11	XR_002811688.1	51568898	51568997	65
LOC106782172	chr11	XM_001503245.6	52748697	52748793	60.14
LOC106782172	chr11	XM_005597780.3	52748697	52748793	60.14
LOC106782172	chr11	XR_001377890.2	53430155	53430273	73.78
LOC106782172	chr11	XR_288088.2	53430155	53430273	73.78
LOC106782172	chr11	XR_001377891.2	53430155	53430273	73.78
LOC106782172	chr11	XR_288090.3	53592311	53592478	102.48
LOC106782172	chr11	XR_002811702.1	54219650	54219752	62.83
LOC106782172	chr11	XR_002811701.1	54219650	54219752	62.83
LOC106782172	chr11	XR_002811699.1	54216773	54216868	61.44
LOC106782172	chr11	XR_002811700.1	54219650	54219752	62.83
LOC106782172	chr11	XR_001377902.2	56497791	56497887	61.11
LOC106782172	chr11	NM_001145274.1	56497791	56497887	62.08
LOC106782172	chr11	XM_023653551.1	57956870	57956967	63.7
LOC106782172	chr11	XM_001503438.6	57956870	57956967	63.7
LOC106782172	chr11	XM_023653552.1	57956870	57956967	63.7
LOC106782172	chr11	XM_014728886.2	57956870	57956975	69.96
LOC106782172	chr11	XM_014728890.2	57956870	57956967	63.7
LOC106782172	chr12	XM_023653856.1	1074760	1074868	68.67
LOC106782172	chr12	XM_023653962.1	11033778	11033876	61.38
LOC106782172	chr12	XM_023654022.1	12108303	12108402	61
LOC106782172	chr12	XM_023654021.1	12108303	12108402	61
LOC106782172	chr12	XM_023654019.1	12108303	12108402	61
LOC106782172	chr12	XM_023654018.1	12108303	12108402	61
LOC106782172	chr12	XM_014729458.2	12108303	12108402	61
LOC106782172	chr12	XM_014729459.2	12108303	12108402	61
LOC106782172	chr12	XM_001488361.6	13181624	13181721	61.74
LOC106782172	chr12	XM_001497390.3	21640431	21640541	71.04
LOC106782172	chr12	XM_001497463.3	21700042	21700145	64.48
LOC106782172	chr12	XM_023654137.1	24106405	24106502	61.74
LOC106782172	chr12	XM_023654161.1	25023160	25023285	78.12
LOC106782172	chr12	XM_023654527.1	30516090	30516195	66.78
LOC106782172	chr12	XM_023654910.1	36085381	36085480	64
LOC106782172	chr13	XM_023655261.1	5475174	5475272	62.37
LOC106782172	chr13	XM_023616859.1	6501462	6501569	73.44
LOC106782172	chr13	XM_014729869.2	7930345	7930436	60.72
LOC106782172	chr13	NR_128159.1	8795072	8795184	73.45
LOC106782172	chr13	XM_014729919.2	11040313	11040424	69.44
LOC106782172	chr13	XR_002812190.1	11256702	11256797	61.44
LOC106782172	chr13	XM_023655429.1	11256702	11256797	61.44
LOC106782172	chr13	XM_023655428.1	11256702	11256797	61.44
LOC106782172	chr13	XR_002799470.1	11626140	11626275	89.76
LOC106782172	chr13	XM_023655520.1	17915860	17915966	65.27
LOC106782172	chr13	XM_023655516.1	17915860	17915966	65.27
LOC106782172	chr13	XM_014729997.2	19487957	19488053	61.11
LOC106782172	chr13	XM_023655568.1	19487957	19488053	61.11
LOC106782172	chr13	XM_005598737.3	19487957	19488053	61.11
LOC106782172	chr13	XM_005598738.3	19487957	19488053	61.11
LOC106782172	chr13	XR_002812210.1	19487957	19488053	61.11
LOC106782172	chr13	XM_001495460.4	19487957	19488053	61.11
LOC106782172	chr13	XM_023655575.1	19581546	19581642	60.14
LOC106782172	chr13	XM_001496643.4	20862708	20862902	128.7
LOC106782172	chr13	XM_023616129.1	25272594	25272699	64.66
LOC106782172	chr13	XM_014730061.2	25809835	25809933	64.35
LOC106782172	chr13	XR_288210.3	26000883	26000991	69.76
LOC106782172	chr13	XM_023616149.1	26529159	26529257	62.37
LOC106782172	chr13	XM_023616171.1	26869300	26869399	62
LOC106782172	chr13	XM_005598869.3	26869300	26869399	62
LOC106782172	chr13	XM_014730080.2	26869300	26869399	62
LOC106782172	chr13	XM_014730081.2	26869300	26869399	62
LOC106782172	chr13	XM_023616302.1	32186749	32186886	85.56
LOC106782172	chr13	XM_023616472.1	40914443	40914538	60.48
LOC106782172	chr13	XM_023616633.1	42282792	42282902	68.82
LOC106782172	chr13	XM_023616618.1	42282792	42282902	68.82
LOC106782172	chr13	XM_023616634.1	42282792	42282902	68.82
LOC106782172	chr13	XM_023616629.1	42282792	42282902	68.82
LOC106782172	chr13	XM_023616631.1	42282792	42282902	68.82
LOC106782172	chr13	XM_023616613.1	42282792	42282902	68.82
LOC106782172	chr13	XM_023616615.1	42282792	42282902	68.82
LOC106782172	chr13	XM_023616625.1	42282792	42282902	68.82
LOC106782172	chr13	XM_023616621.1	42282792	42282902	68.82
LOC106782172	chr13	XM_023616612.1	42282792	42282902	68.82
LOC106782172	chr14	XM_005599661.2	629802	629906	69.3
LOC106782172	chr14	XM_014730467.2	3898148	3898246	63.36
LOC106782172	chr14	XM_023617115.1	3898148	3898246	63.36
LOC106782172	chr14	XM_023617116.1	3898148	3898246	64.35
LOC106782172	chr14	XM_023617124.1	4001878	4001976	65.34
LOC106782172	chr14	XM_014730472.2	4001878	4001976	65.34
LOC106782172	chr14	XM_023617122.1	4001878	4001976	65.34
LOC106782172	chr14	XM_023617123.1	4001878	4001976	65.34
LOC106782172	chr14	XM_014730478.2	4001878	4001976	65.34
LOC106782172	chr14	XR_002799506.1	4916604	4916706	61.8
LOC106782172	chr14	XM_023617183.1	4916604	4916706	62.83
LOC106782172	chr14	XM_001502650.5	4916604	4916706	61.8
LOC106782172	chr14	XM_005599216.3	4916604	4916706	62.83
LOC106782172	chr14	XM_001500005.6	9568709	9568823	71.3
LOC106782172	chr14	XM_014730527.2	9568709	9568823	71.3
LOC106782172	chr14	XM_023617263.1	10051396	10051514	74.97
LOC106782172	chr14	XM_023617262.1	10051396	10051507	71.68
LOC106782172	chr14	XM_014730531.2	10051396	10051507	71.68
LOC106782172	chr14	XM_014730532.2	10051396	10051514	74.97
LOC106782172	chr14	NR_128235.1	10051396	10051514	74.97
LOC106782172	chr14	XM_005599281.3	26331823	26331917	60.8
LOC106782172	chr14	XM_014730564.2	26331823	26331917	60.8
LOC106782172	chr14	XM_023617391.1	26331823	26331917	60.8
LOC106782172	chr14	XM_023617390.1	26347894	26348005	71.68
LOC106782172	chr14	XM_005599304.3	27283104	27283216	71.19
LOC106782172	chr14	XM_001503759.6	27328115	27328213	60.39
LOC106782172	chr14	XM_003362869.4	28685356	28685472	73.71
LOC106782172	chr14	XM_003362871.3	28726450	28726547	60.76
LOC106782172	chr14	XM_003362792.4	29481554	29481660	68.48
LOC106782172	chr14	XR_288284.3	39718599	39718701	65.92
LOC106782172	chr14	XR_002799649.1	41598565	41598678	70.68
LOC106782172	chr14	NM_001082499.1	42321612	42321714	65.92
LOC106782172	chr14	XM_023616913.1	43133391	43133509	76.16
LOC106782172	chr14	XR_002799696.1	50205181	50205289	69.76
LOC106782172	chr14	XM_023617859.1	57992533	57992646	70.68
LOC106782172	chr14	XM_001504578.6	57992533	57992646	70.68
LOC106782172	chr14	XR_002799928.1	77681040	77681149	68.2
LOC106782172	chr14	XR_002799854.1	88306659	88306757	63.36
LOC106782172	chr14	XM_001504022.4	92102790	92102895	64.66
LOC106782172	chr14	XR_002799879.1	92225427	92225534	68.04
LOC106782172	chr14	XR_288350.3	92225427	92225534	68.04
LOC106782172	chr14	XR_002799881.1	92278769	92278881	70.06
LOC106782172	chr15	XM_001488266.4	4740042	4740138	63.05
LOC106782172	chr15	XM_014730871.2	7760887	7761022	84.32
LOC106782172	chr15	XM_014730869.2	7760887	7761022	84.32
LOC106782172	chr15	XM_014730873.2	7760887	7761022	84.32
LOC106782172	chr15	XM_014730874.2	7760887	7761022	84.32
LOC106782172	chr15	NM_001081794.2	7760918	7761022	64.05
LOC106782172	chr15	XM_023618554.1	9500001	9500095	61.75
LOC106782172	chr15	XM_023618556.1	9500001	9500095	61.75
LOC106782172	chr15	XM_023618557.1	9500001	9500095	61.75
LOC106782172	chr15	XM_005599809.3	11814138	11814242	64.05
LOC106782172	chr15	XM_023618616.1	11814138	11814242	64.05
LOC106782172	chr15	XM_014731027.2	14136281	14136392	69.44
LOC106782172	chr15	XM_023618700.1	14136281	14136392	69.44
LOC106782172	chr15	XM_001494414.6	14136281	14136392	69.44
LOC106782172	chr15	XM_023618699.1	14136281	14136392	69.44
LOC106782172	chr15	XM_023618701.1	14136281	14136392	69.44
LOC106782172	chr15	XR_002800030.1	18468210	18468306	60.14
LOC106782172	chr15	XR_001378423.2	18468210	18468306	60.14
LOC106782172	chr15	XR_001378422.2	18468210	18468306	60.14
LOC106782172	chr15	XR_001378421.2	18468210	18468306	60.14
LOC106782172	chr15	XM_023618795.1	19578266	19578370	67.2
LOC106782172	chr15	XM_023618794.1	19578266	19578370	67.2
LOC106782172	chr15	XM_023618800.1	19713914	19714015	64.26
LOC106782172	chr15	XM_023618803.1	19713914	19714015	64.26
LOC106782172	chr15	XM_023618797.1	19713914	19714015	64.26
LOC106782172	chr15	XM_023618798.1	19713914	19714015	64.26
LOC106782172	chr15	XM_023618801.1	19713914	19714015	64.26
LOC106782172	chr15	XM_023618802.1	19713914	19714015	64.26
LOC106782172	chr15	XR_002800046.1	20220760	20220857	63.7
LOC106782172	chr15	XM_001488244.6	30306240	30306355	76.56
LOC106782172	chr15	XM_003362970.4	30306240	30306355	77.72
LOC106782172	chr15	XM_014731091.2	30306240	30306355	77.72
LOC106782172	chr15	XR_002800076.1	33034501	33034623	77.49
LOC106782172	chr15	XM_023619092.1	45985503	45985603	63.63
LOC106782172	chr15	XM_023619094.1	45985503	45985603	63.63
LOC106782172	chr15	XR_002800392.1	48036469	48036568	63
LOC106782172	chr15	XM_023619130.1	53027117	53027221	67.2
LOC106782172	chr15	XR_288435.3	56259165	56259262	61.74
LOC106782172	chr15	XR_288444.3	62208256	62208354	62.37
LOC106782172	chr15	XR_002800216.1	62201777	62201879	63.86
LOC106782172	chr15	XM_023619388.1	71373000	71373100	65.65
LOC106782172	chr15	XM_023619375.1	71373000	71373100	65.65
LOC106782172	chr15	XM_023619381.1	71373000	71373100	65.65
LOC106782172	chr15	XM_023619382.1	71373000	71373100	65.65
LOC106782172	chr15	XM_023619380.1	71373000	71373100	65.65
LOC106782172	chr15	XM_023619379.1	71373000	71373100	65.65
LOC106782172	chr15	XM_014731260.2	71373000	71373100	65.65
LOC106782172	chr15	XM_023619383.1	71373000	71373100	65.65
LOC106782172	chr15	XM_023619384.1	71373000	71373100	65.65
LOC106782172	chr15	XM_023619386.1	71373000	71373100	65.65
LOC106782172	chr15	XM_014731261.2	71373000	71373100	65.65
LOC106782172	chr15	XM_014731263.2	71373000	71373100	65.65
LOC106782172	chr15	XM_023619387.1	71373000	71373100	65.65
LOC106782172	chr15	XM_023619390.1	71373000	71373100	65.65
LOC106782172	chr15	XM_023619389.1	71424569	71424667	60.39
LOC106782172	chr15	XM_014731276.2	72621377	72621475	60.39
LOC106782172	chr15	XM_014731279.2	72621377	72621475	60.39
LOC106782172	chr15	XM_014731278.2	72621377	72621475	60.39
LOC106782172	chr15	XM_014731281.2	72621377	72621475	60.39
LOC106782172	chr15	XM_014731282.2	72621377	72621475	60.39
LOC106782172	chr15	XM_014731299.2	79292452	79292578	78.74
LOC106782172	chr15	XM_023619520.1	83380470	83380567	62.72
LOC106782172	chr15	XM_023619553.1	84887264	84887382	74.97
LOC106782172	chr15	XR_002800336.1	84890684	84890805	75.64
LOC106782172	chr15	XR_002800335.1	84890673	84890805	82.46
LOC106782172	chr15	XR_002800417.1	87930699	87930805	68.48
LOC106782172	chr15	XM_001503055.4	91833409	91833522	68.4
LOC106782172	chr16	XM_023619934.1	5844754	5844864	71.04
LOC106782172	chr16	XM_003363081.3	27053115	27053220	67.84
LOC106782172	chr16	XR_002800549.1	27169734	27169837	67.6
LOC106782172	chr16	XM_023620174.1	31180854	31180956	62.83
LOC106782172	chr16	XR_002800569.1	35476702	35476805	63.44
LOC106782172	chr16	XR_002800570.1	35476702	35476805	63.44
LOC106782172	chr16	XR_002800571.1	35476702	35476805	63.44
LOC106782172	chr16	XM_001494477.4	39447546	39447666	75.02
LOC106782172	chr16	XM_003363119.4	39906381	39906477	60.14
LOC106782172	chr16	XR_002800635.1	42792695	42792797	64.89
LOC106782172	chr16	XR_002800632.1	42792695	42792797	64.89
LOC106782172	chr16	XR_002800637.1	42792695	42792797	64.89
LOC106782172	chr16	XR_002800638.1	42792695	42792797	64.89
LOC106782172	chr16	XR_002800633.1	42792695	42792797	64.89
LOC106782172	chr16	XR_002800634.1	42792695	42792797	64.89
LOC106782172	chr16	XR_002800631.1	42792695	42792797	64.89
LOC106782172	chr16	XR_002800636.1	42792695	42792797	64.89
LOC106782172	chr16	XM_001500836.4	42792695	42792797	64.89
LOC106782172	chr16	XM_023620580.1	42792695	42792797	64.89
LOC106782172	chr16	XM_005600763.3	42792695	42792797	64.89
LOC106782172	chr16	XR_002800660.1	43366363	43366481	76.16
LOC106782172	chr16	XM_023620665.1	44984597	44984695	63.36
LOC106782172	chr16	XM_014731756.2	45476219	45476320	65.28
LOC106782172	chr16	XM_003363133.4	45476219	45476320	68.34
LOC106782172	chr16	XM_014731789.2	49499930	49500023	62.04
LOC106782172	chr16	XM_014731788.2	49499930	49500023	62.04
LOC106782172	chr16	XM_014731787.2	49499930	49500023	62.04
LOC106782172	chr16	XM_001489013.5	49499930	49500023	62.04
LOC106782172	chr16	XM_014731792.2	49499930	49500023	62.04
LOC106782172	chr16	XM_014731791.2	49499930	49500023	62.04
LOC106782172	chr16	XR_002800728.1	52709993	52710090	62.72
LOC106782172	chr16	XR_002800890.1	54160235	54160335	63.63
LOC106782172	chr16	XR_002800898.1	71675563	71675694	83.16
LOC106782172	chr16	XM_001499235.5	74466922	74467022	63.63
LOC106782172	chr16	XM_023621028.1	77129276	77129374	62.37
LOC106782172	chr16	XR_002800821.1	79510186	79510291	65.72
LOC106782172	chr16	XR_002800820.1	79510186	79510291	65.72
LOC106782172	chr16	XM_005600991.3	85326990	85327093	64.48
LOC106782172	chr16	XM_005600989.3	85326990	85327093	64.48
LOC106782172	chr16	XM_023621147.1	88231520	88231620	62.62
LOC106782172	chr17	XM_023621376.1	2203596	2203710	73.6
LOC106782172	chr17	XM_023621381.1	2203596	2203710	73.6
LOC106782172	chr17	XM_023621382.1	2203596	2203710	73.6
LOC106782172	chr17	XR_002801146.1	2539017	2539120	63.44
LOC106782172	chr17	XM_014731968.2	3871717	3871826	66
LOC106782172	chr17	XM_014731972.2	4706146	4706291	91.98
LOC106782172	chr17	XR_002801135.1	11582057	11582148	60.72
LOC106782172	chr17	XM_023621930.1	11582057	11582148	60.72
LOC106782172	chr17	XM_023621929.1	11582057	11582148	60.72
LOC106782172	chr17	XM_023621924.1	11582057	11582148	60.72
LOC106782172	chr17	XM_023621926.1	11582057	11582148	60.72
LOC106782172	chr17	XR_002801138.1	13834281	13834423	88.66
LOC106782172	chr17	XM_023621939.1	13834271	13834423	94.86
LOC106782172	chr17	XM_023621943.1	13834281	13834423	88.66
LOC106782172	chr17	XM_023621941.1	13834281	13834423	88.66
LOC106782172	chr17	XM_023621944.1	13834281	13834423	88.66
LOC106782172	chr17	XM_023621945.1	13834281	13834423	88.66
LOC106782172	chr17	XM_023621942.1	13834281	13834423	88.66
LOC106782172	chr17	XM_023621947.1	13834281	13834423	88.66
LOC106782172	chr17	XM_023621940.1	13834281	13834423	90.09
LOC106782172	chr17	XM_023621952.1	13834281	13834423	88.66
LOC106782172	chr17	XM_023621946.1	13834281	13834423	88.66
LOC106782172	chr17	XM_023621948.1	13834281	13834423	90.09
LOC106782172	chr17	XM_023621949.1	13834281	13834423	90.09
LOC106782172	chr17	XM_023621627.1	26581853	26581965	73.45
LOC106782172	chr17	XM_023621629.1	26581853	26581965	73.45
LOC106782172	chr17	NR_128237.1	78290733	78290868	91.12
LOC106782172	chr17	XM_005601355.3	80052529	80052630	65.28
LOC106782172	chr18	XM_005601396.3	316721	316825	67.2
LOC106782172	chr18	XM_023622615.1	316722	316825	66.56
LOC106782172	chr18	XM_023622643.1	3137270	3137367	61.74
LOC106782172	chr18	XM_023622671.1	3481581	3481682	63.24
LOC106782172	chr18	XM_023622669.1	3481581	3481682	64.26
LOC106782172	chr18	XM_003363234.4	15373175	15373277	65.92
LOC106782172	chr18	XM_023622977.1	39881734	39881843	69.3
LOC106782172	chr18	XM_023623084.1	47695832	47695931	63
LOC106782172	chr18	XM_005601672.3	75459656	75459764	68.67
LOC106782172	chr18	XM_023622321.1	75459656	75459764	68.67
LOC106782172	chr18	XM_023622322.1	75459656	75459764	68.67
LOC106782172	chr18	XR_002801352.1	76039921	76040025	69.3
LOC106782172	chr18	XM_023622404.1	77134800	77134901	63.24
LOC106782172	chr18	XM_023622403.1	77134800	77134901	63.24
LOC106782172	chr18	XM_023622405.1	77134800	77134901	63.24
LOC106782172	chr18	XM_023622406.1	77134800	77134901	63.24
LOC106782172	chr18	XM_023622407.1	77134800	77134901	63.24
LOC106782172	chr18	XM_001497868.6	78692676	78692771	60.48
LOC106782172	chr18	XM_005601696.3	78692676	78692771	60.48
LOC106782172	chr18	XR_002801406.1	79376585	79376716	84.48
LOC106782172	chr18	XR_002801375.1	80344772	80344871	65
LOC106782172	chr18	XM_003363262.4	82162978	82163093	69.6
LOC106782172	chr19	XR_001378813.2	1045275	1045383	67.58
LOC106782172	chr19	XR_001378806.2	1045275	1045383	67.58
LOC106782172	chr19	XR_001378810.2	1045275	1045383	67.58
LOC106782172	chr19	XR_001378812.2	1045275	1045383	67.58
LOC106782172	chr19	XR_001378808.2	1045275	1045383	67.58
LOC106782172	chr19	XR_002801689.1	4753533	4753636	63.44
LOC106782172	chr19	XM_014732736.2	12041718	12041819	65.28
LOC106782172	chr19	XM_023623280.1	12041718	12041819	65.28
LOC106782172	chr19	XM_005601793.3	12041718	12041819	65.28
LOC106782172	chr19	XM_023623279.1	12041718	12041819	65.28
LOC106782172	chr19	XR_002801709.1	12823582	12823701	74.4
LOC106782172	chr19	XM_023623324.1	15730460	15730608	92.38
LOC106782172	chr19	XM_023623323.1	15730460	15730608	92.38
LOC106782172	chr19	XR_002801725.1	19678016	19678128	70.06
LOC106782172	chr19	XR_002801663.1	23238374	23238490	74.88
LOC106782172	chr19	XM_001497742.4	24978111	24978214	65.52
LOC106782172	chr19	XM_023623465.1	25960872	25960972	63.63
LOC106782172	chr19	XM_005601872.3	27076633	27076729	61.11
LOC106782172	chr19	XM_023623151.1	40081691	40081784	60.16
LOC106782172	chr19	NM_001309227.1	40081691	40081784	60.16
LOC106782172	chr19	XM_023623671.1	40081691	40081784	60.16
LOC106782172	chr19	XM_023623670.1	40081691	40081784	60.16
LOC106782172	chr19	XM_005601942.3	40081691	40081784	60.16
LOC106782172	chr19	XM_023623669.1	40081691	40081784	60.16
LOC106782172	chr19	XM_023623667.1	40081691	40081784	60.16
LOC106782172	chr19	XM_005601941.3	40081691	40081784	60.16
LOC106782172	chr19	XM_005601943.3	40081691	40081784	60.16
LOC106782172	chr19	XM_023623164.1	40280587	40280688	64.26
LOC106782172	chr19	XM_001917412.4	46596617	46596725	70.85
LOC106782172	chr19	XM_014732682.2	46596617	46596725	70.85
LOC106782172	chr19	XM_023623735.1	46857234	46857330	61.11
LOC106782172	chr19	XM_014732882.2	46857234	46857330	61.11
LOC106782172	chr19	XM_023623733.1	46857234	46857330	61.11
LOC106782172	chr19	XR_002801855.1	47133568	47133703	88.4
LOC106782172	chr19	XR_002801853.1	47133560	47133703	92.16
LOC106782172	chr19	XR_002801852.1	47133568	47133703	87.04
LOC106782172	chr19	XR_002801854.1	47133568	47133703	87.04
LOC106782172	chr19	XM_023623748.1	47133568	47133703	88.4
LOC106782172	chr19	XM_023623751.1	47133568	47133703	88.4
LOC106782172	chr19	XM_023623750.1	47133560	47133703	92.16
LOC106782172	chr19	XM_001917474.4	47133568	47133703	87.04
LOC106782172	chr19	XM_023623755.1	47085382	47085501	75.6
LOC106782172	chr19	XM_023623753.1	47133560	47133703	92.16
LOC106782172	chr19	XM_023623752.1	47133560	47133703	92.16
LOC106782172	chr19	XM_023623754.1	47133560	47133703	93.6
LOC106782172	chr19	XM_001503230.3	50934795	50934900	66.78
LOC106782172	chr19	XM_023623167.1	52155159	52155266	65.88
LOC106782172	chr20	XM_005603498.3	3591208	3591304	62.08
LOC106782172	chr20	XM_005603500.3	3591208	3591304	62.08
LOC106782172	chr20	XM_001489514.4	5751657	5751776	75.6
LOC106782172	chr20	XM_023624397.1	5751657	5751776	75.6
LOC106782172	chr20	XR_002802100.1	5750677	5750787	68.82
LOC106782172	chr20	XM_023624433.1	8669127	8669223	60.14
LOC106782172	chr20	XM_001490875.5	8669107	8669223	71.37
LOC106782172	chr20	XR_002802143.1	14219000	14219121	75.64
LOC106782172	chr20	XR_002802173.1	20628083	20628194	70.56
LOC106782172	chr20	XM_014734217.2	23231394	23231489	60.48
LOC106782172	chr20	XM_014734222.2	23719003	23719100	62.72
LOC106782172	chr20	XM_001505089.6	25570279	25570388	69.3
LOC106782172	chr20	XM_003363789.4	26984250	26984360	67.71
LOC106782172	chr20	XM_023624117.1	27736887	27736980	61.1
LOC106782172	chr20	XM_023624582.1	29705500	29705619	76.8
LOC106782172	chr20	XM_023624588.1	29705500	29705619	76.8
LOC106782172	chr20	XM_005603490.1	32220146	32220266	75.02
LOC106782172	chr20	NM_001081819.2	32220146	32220266	75.02
LOC106782172	chr20	XM_005603741.3	32342409	32342516	70.2
LOC106782172	chr20	XM_014734320.2	32640313	32640409	63.05
LOC106782172	chr20	XM_023624643.1	32640313	32640409	63.05
LOC106782172	chr20	XM_023624642.1	32640313	32640409	63.05
LOC106782172	chr20	XM_023624639.1	32640313	32640409	63.05
LOC106782172	chr20	XM_023624641.1	32640313	32640409	63.05
LOC106782172	chr20	XM_023624637.1	32640313	32640409	63.05
LOC106782172	chr20	XM_023624662.1	32725036	32725139	64.48
LOC106782172	chr20	XM_001498870.6	36341062	36341172	71.04
LOC106782172	chr20	XM_023624819.1	36714967	36715071	66.15
LOC106782172	chr20	XM_001500661.2	39757827	39757935	69.76
LOC106782172	chr20	XM_003363710.2	39757827	39757935	69.76
LOC106782172	chr20	XM_023624979.1	43332882	43332984	63.86
LOC106782172	chr20	XM_023624985.1	43332882	43332984	63.86
LOC106782172	chr20	XM_023624990.1	43332882	43332984	63.86
LOC106782172	chr20	XM_023624993.1	43332882	43332984	63.86
LOC106782172	chr20	XM_005603947.3	43332882	43332984	63.86
LOC106782172	chr20	XM_023624983.1	43332882	43332984	63.86
LOC106782172	chr20	XM_023624984.1	43332882	43332984	63.86
LOC106782172	chr20	XM_023625031.1	44104337	44104439	65.92
LOC106782172	chr20	XM_001502468.4	44104337	44104439	65.92
LOC106782172	chr20	XM_023625034.1	44104337	44104439	65.92
LOC106782172	chr20	XM_023625033.1	44104337	44104439	65.92
LOC106782172	chr20	NM_001301220.1	44134533	44134652	74.4
LOC106782172	chr20	XM_023625208.1	64602302	64602429	79.36
LOC106782172	chr20	XM_023625221.1	65148976	65149124	96.85
LOC106782172	chr21	XM_014734839.2	4999444	4999543	66
LOC106782172	chr21	XM_023625260.1	14466843	14466936	60.16
LOC106782172	chr21	XM_005604247.3	14936240	14936355	70.76
LOC106782172	chr21	XM_005604245.3	14936240	14936355	70.76
LOC106782172	chr21	XM_023625645.1	14936240	14936355	70.76
LOC106782172	chr21	XM_014734865.2	14936240	14936355	70.76
LOC106782172	chr21	XM_014734863.2	14936240	14936355	70.76
LOC106782172	chr21	XM_023625644.1	14936240	14936355	70.76
LOC106782172	chr21	XM_014734864.2	14936240	14936355	70.76
LOC106782172	chr21	XM_001495321.5	15784210	15784309	63
LOC106782172	chr21	XR_002802575.1	18035249	18035350	65.28
LOC106782172	chr21	XM_001494370.5	18529582	18529681	63
LOC106782172	chr21	XR_002802585.1	24340786	24340881	62.4
LOC106782172	chr21	XR_002802584.1	24340786	24340881	62.4
[truncated: 68,446 more rows]
