# Supplementary material for: Analysis of ancient and modern horse genomes reveals the critical impact of lncRNA-mediated epigenetic regulation on horse domestication
Source: Front Genet. 2022 Oct 5;13:944933. doi: 10.3389/fgene.2022.944933 (PMC9579347; doi:10.3389/fgene.2022.944933)
Supplement: Supplementary file 2 [file DataSheet2.zip › DBS-data/dbs/SuppData2--DBS_list_Botai.csv]

lncRNA name	target gene	target gene chr	dbs_start	dbs_end	affinity
LOC111769640	chr1	XM_023640031.1	26769342	26769446	64.05
LOC111769640	chr1	XM_014733171.2	26769342	26769446	64.05
LOC111769640	chr2	XM_014737423.2	28869838	28869936	60.39
LOC111769640	chr5	XM_023641840.1	83683139	83683239	61.61
LOC111769640	chr5	XM_023641839.1	83683139	83683239	61.61
LOC111769640	chr5	XM_023641838.1	83683139	83683239	61.61
LOC111769640	chr5	XR_002808277.1	87916095	87916192	60.76
LOC111769640	chr6	XM_023642363.1	8376607	8376712	63.6
LOC111769640	chr6	XM_023642356.1	8376607	8376712	63.6
LOC111769640	chr6	XM_023642366.1	8376607	8376712	63.6
LOC111769640	chr6	XM_023642367.1	8376607	8376712	63.6
LOC111769640	chr7	XM_023646169.1	89249613	89249716	63.44
LOC111769640	chr7	XR_002809374.1	89249613	89249716	63.44
LOC111769640	chr7	XR_002809373.1	89249613	89249716	63.44
LOC111769640	chr8	XM_023648158.1	32527792	32527892	63.63
LOC111769640	chr10	XM_023650401.1	23957301	23957396	64.32
LOC111769640	chr13	XM_023655122.1	1785162	1785261	68
LOC111769640	chr13	NM_001082514.2	40397888	40397987	61
LOC111769640	chr14	XM_023617239.1	8210427	8210526	63
LOC111769640	chr15	XM_023619071.1	45751495	45751596	61.2
LOC111769640	chr15	XM_023619070.1	45751495	45751596	61.2
LOC111769640	chr15	XM_001496377.6	45751495	45751596	61.2
LOC111769640	chr15	XM_005599974.3	45751495	45751596	61.2
LOC111769640	chr15	XM_023619092.1	45986711	45986807	60.14
LOC111769640	chr21	XM_005604372.3	58583881	58583982	63.24
LOC111769640	chr22	XM_014735271.2	24384738	24384831	61.1
LOC111769640	chr22	XM_001498564.6	24384738	24384831	61.1
LOC111769640	chr22	XM_023626342.1	24384738	24384831	61.1
LOC111769640	chr22	XM_023626341.1	24384738	24384831	61.1
LOC111769640	chr22	XM_023626343.1	24384738	24384831	61.1
LOC111769640	chr22	XM_001498581.4	24384738	24384831	61.1
LOC111769640	chr22	XR_002802860.1	24384738	24384831	61.1
LOC111769640	chr28	XM_023631238.1	38942753	38942858	64.66
LOC111769640	chr30	XR_002805149.1	10110774	10110881	65.88
LOC102148543	chr1	XR_002803862.1	11998683	11998790	66.96
LOC102148543	chr1	XM_005602713.3	81656945	81657059	71.3
LOC102148543	chr1	XM_005602715.3	81656945	81657059	71.3
LOC102148543	chr1	XR_001379103.2	81936712	81936811	61
LOC102148543	chr3	XM_023637684.1	44029827	44029928	64.26
LOC102148543	chr3	XM_005608603.3	44029827	44029928	64.26
LOC102148543	chr3	XM_001497540.6	44029827	44029928	64.26
LOC102148543	chr6	XM_003365123.4	6546749	6546859	68.82
LOC102148543	chr6	XM_001491472.3	67397667	67397778	68.32
LOC102148543	chr7	XM_014741043.2	35111223	35111327	63
LOC102148543	chr7	NM_001309336.1	35111223	35111327	63
LOC102148543	chr11	XM_023653093.1	42768858	42768955	64.68
LOC102148543	chr14	XM_001917575.5	25769151	25769263	70.06
LOC102148543	chr14	XM_001501773.4	29967956	29968059	65.52
LOC102148543	chr15	XM_014730851.2	857511	857604	63.92
LOC102148543	chr15	XM_014730852.2	857512	857604	63.24
LOC102148543	chr15	XM_023618795.1	19578338	19578446	69.76
LOC102148543	chr15	XM_023618794.1	19578338	19578446	69.76
LOC102148543	chr15	XM_014731060.2	19578338	19578446	69.76
LOC102148543	chr15	XM_023619483.1	78343618	78343714	60.14
LOC102148543	chr16	XM_014731619.2	36494323	36494465	90.09
LOC102148543	chr16	XM_023620336.1	36978752	36978870	72.59
LOC102148543	chr17	XR_002800969.1	8255512	8255612	62.62
LOC102148543	chr24	NR_033032.1	43358872	43358988	72.54
LOC102148543	chr25	XM_023628743.1	20211091	20211196	65.72
LOC102148543	chr25	XM_023628744.1	20211091	20211196	65.72
LOC102148543	chr25	XM_023628745.1	20211091	20211196	65.72
LOC102148543	chr25	XM_023628747.1	20211091	20211196	65.72
LOC102148543	chr25	XM_023628746.1	20211091	20211196	65.72
LOC102148543	chr25	XM_023628749.1	20211091	20211196	65.72
LOC102148543	chr25	XM_023628748.1	20211091	20211196	65.72
LOC102148543	chr25	XM_023628751.1	20211091	20211196	65.72
LOC102148543	chr25	XM_023628750.1	20211091	20211196	65.72
LOC102148543	chr25	XM_023628752.1	20211091	20211196	65.72
LOC102148543	chr26	XR_002804151.1	17112257	17112360	63.44
LOC102148543	chr27	XM_023630762.1	2725351	2725443	60.45
LOC102148543	chr27	XM_023630945.1	24788835	24788933	63.36
LOC102148543	chr27	XM_001916303.4	24788835	24788933	63.36
LOC102148543	chr27	XM_005606379.3	24788835	24788933	63.36
LOC102148543	chr27	XM_005606383.3	24788835	24788933	63.36
LOC102148543	chr27	XM_023630940.1	24788835	24788933	63.36
LOC102148543	chr27	XM_001491798.6	25621102	25621200	61.38
LOC106782951	chr1	XM_023636264.1	271689	271787	61.38
LOC106782951	chr1	XM_023636271.1	271689	271787	61.38
LOC106782951	chr1	XM_001489967.3	170815877	170815979	65.92
LOC106782951	chr2	XM_023631717.1	14784839	14784936	62.72
LOC106782951	chr2	XM_023631713.1	14784839	14784936	62.72
LOC106782951	chr2	XM_023634364.1	24551038	24551138	64.64
LOC106782951	chr2	XM_023634361.1	24551038	24551138	64.64
LOC106782951	chr2	XR_002806229.1	28953647	28953749	67.98
LOC106782951	chr3	XM_003364673.4	55477753	55477852	63
LOC106782951	chr5	XM_001499020.3	44778148	44778266	73.78
LOC106782951	chr5	XM_023641916.1	91259031	91259162	83.16
LOC106782951	chr5	XM_003365111.4	91259031	91259162	83.16
LOC106782951	chr5	XM_023641949.1	92761494	92761588	61.75
LOC106782951	chr6	XM_023642652.1	23626814	23626925	70.56
LOC106782951	chr6	XM_005610741.3	23626814	23626925	70.56
LOC106782951	chr6	XR_002808424.1	32758688	32758783	61.44
LOC106782951	chr6	XM_001494335.4	33225614	33225723	67.1
LOC106782951	chr6	XM_005611121.3	66317692	66317789	61.74
LOC106782951	chr6	XM_014740818.2	84596943	84597101	98.58
LOC106782951	chr7	XM_001502296.6	35657556	35657651	63.36
LOC106782951	chr11	XM_005597969.1	47249118	47249221	65.52
LOC106782951	chr12	XM_023653884.1	2568593	2568691	62.37
LOC106782951	chr13	XM_023655122.1	1782514	1782613	62
LOC106782951	chr13	XM_014729997.2	19487695	19487810	71.92
LOC106782951	chr13	XM_023655568.1	19487695	19487810	71.92
LOC106782951	chr13	XM_005598737.3	19487695	19487810	71.92
LOC106782951	chr13	XM_005598738.3	19487695	19487810	71.92
LOC106782951	chr13	XR_002812210.1	19487695	19487810	71.92
LOC106782951	chr13	XM_001495460.4	19487695	19487810	71.92
LOC106782951	chr13	XM_014730033.2	20689573	20689668	62.4
LOC106782951	chr16	XM_005600595.3	37203714	37203824	68.82
LOC106782951	chr16	XM_014731634.2	37203714	37203824	68.82
LOC106782951	chr16	XM_014731639.2	37203714	37203824	68.82
LOC106782951	chr16	XM_014731637.2	37203714	37203824	68.82
LOC106782951	chr16	XM_001495610.6	69696388	69696480	60.45
LOC106782951	chr16	XR_288584.3	69696388	69696480	60.45
LOC106782951	chr17	XM_001491248.5	6657488	6657589	64.26
LOC106782951	chr17	XR_002801116.1	77114437	77114531	60.8
LOC106782951	chr18	XM_023623077.1	46550198	46550303	65.72
LOC106782951	chr19	XR_002801670.1	408210	408325	71.92
LOC106782951	chr20	XR_002802008.1	30188608	30188734	80.01
LOC106782951	chr21	XR_002802473.1	4708590	4708691	63.24
LOC106782951	chr21	XR_002802472.1	4708590	4708691	63.24
LOC106782951	chr22	XR_002802736.1	19187747	19187864	74.34
LOC106782951	chr23	NM_001301184.1	44970773	44970867	60.8
LOC106782951	chr24	XR_289408.3	9186941	9187036	60.48
LOC106782951	chr25	XR_002803860.1	22396199	22396310	68.32
LOC106782951	chr25	XR_289522.3	30270564	30270666	65.92
LOC106782951	chr25	XR_289523.3	30270564	30270666	65.92
LOC106782951	chr27	XM_023630695.1	7781846	7781943	64.68
LOC106782951	chr27	XM_023630696.1	7781846	7781943	64.68
LOC106782951	chr28	XM_023631100.1	34251753	34251853	61.61
LOC106782951	chr31	XM_023633073.1	17296216	17296311	63.36
LOC106782951	chr31	XM_023633068.1	17296216	17296311	63.36
LOC111769225	chr1	XM_023639726.1	21544345	21544485	91.65
LOC111769225	chr1	XM_023640707.1	28717698	28717795	61.74
LOC111769225	chr3	XR_002806738.1	1416801	1416920	75.6
LOC111769225	chr3	XR_002806739.1	1416801	1416920	75.6
LOC111769225	chr5	XM_001495951.4	7305447	7305569	76.26
LOC111769225	chr6	XM_023642356.1	8375652	8375748	61.11
LOC111769225	chr6	XM_023642366.1	8375652	8375748	61.11
LOC111769225	chr6	XM_023642367.1	8375652	8375748	61.11
LOC111769225	chr6	XM_014741006.2	74606423	74606528	68.9
LOC111769225	chr7	XM_023645192.1	45703087	45703191	66.15
LOC111769225	chr7	XM_005611833.3	45703087	45703191	66.15
LOC111769225	chr7	XM_023645194.1	45703087	45703191	66.15
LOC111769225	chr7	XM_005611857.3	47058644	47058765	79.3
LOC111769225	chr7	XM_001497263.3	74744321	74744426	67.84
LOC111769225	chr8	XR_002809683.1	14230160	14230254	60.8
LOC111769225	chr10	XM_014734844.2	77339965	77340060	62.4
LOC111769225	chr10	XM_023651056.1	77339965	77340060	62.4
LOC111769225	chr12	XM_023654137.1	24106227	24106506	176.4
LOC111769225	chr12	XM_023654728.1	35407470	35407638	104.78
LOC111769225	chr22	XR_002802939.1	39295605	39295734	80.6
LOC111769225	chr23	XR_002803234.1	26750657	26750752	61.44
LOC111769225	chr23	XR_002803235.1	26750657	26750752	61.44
LOC111769225	chr23	XR_002803237.1	26750657	26750752	61.44
LOC111769225	chr26	XM_005606186.3	41569514	41569613	65
LOC111769225	chr26	XM_001489891.5	41569514	41569613	65
LOC111774989	chr1	XM_023617368.1	139652553	139652654	63.24
LOC111774989	chr1	XM_014733650.2	139652551	139652652	63.24
LOC111774989	chr2	XM_014737476.2	14368191	14368302	69.44
LOC111774989	chr2	XM_023631535.1	14368191	14368302	69.44
LOC111774989	chr2	XM_001501292.5	31007421	31007518	60.76
LOC111774989	chr2	XM_023636173.1	53235066	53235163	60.76
LOC111774989	chr2	XM_023636172.1	53235066	53235163	60.76
LOC111774989	chr3	XR_002807258.1	120092593	120092708	70.76
LOC111774989	chr4	XM_001491172.4	7533742	7533837	60.48
LOC111774989	chr4	XM_023638741.1	7533742	7533837	60.48
LOC111774989	chr6	XM_001498661.4	36395287	36395389	62.83
LOC111774989	chr6	XM_014740870.2	75072110	75072210	61.61
LOC111774989	chr7	NM_001301236.1	22862072	22862172	62.62
LOC111774989	chr7	XR_002808952.1	24842721	24842829	67.58
LOC111774989	chr10	XM_023649670.1	9812205	9812309	64.05
LOC111774989	chr11	XM_023652366.1	18564444	18564545	63.24
LOC111774989	chr11	XM_023652368.1	18564444	18564545	63.24
LOC111774989	chr11	NM_001346191.1	22003960	22004068	67.58
LOC111774989	chr14	XM_023617288.1	18047745	18047852	65.88
LOC111774989	chr14	XM_023617286.1	18047745	18047852	65.88
LOC111774989	chr14	XM_023617287.1	18047745	18047852	65.88
LOC111774989	chr14	XM_023617289.1	18047745	18047852	65.88
LOC111774989	chr14	XM_005599238.3	18047745	18047852	65.88
LOC111774989	chr14	XM_023617290.1	18047745	18047852	65.88
LOC111774989	chr19	XM_023623810.1	50621289	50621386	60.76
LOC111774989	chr21	XM_001491667.5	7104122	7104245	78.12
LOC111774989	chr22	XM_023626181.1	19647354	19647473	74.4
LOC111774989	chr22	XM_023626180.1	19647354	19647473	75.6
LOC111774989	chr22	XM_023626177.1	19647354	19647473	74.4
LOC111774989	chr22	XM_023626176.1	19647354	19647473	74.4
LOC111774989	chr22	XM_023626178.1	19647354	19647473	74.4
LOC111774989	chr22	XM_023626179.1	19647354	19647473	74.4
LOC111774989	chr27	XM_001490306.5	24124064	24124171	65.88
LOC111774989	chr27	XM_023630722.1	24124064	24124171	65.88
LOC111774989	chr28	XM_023631675.1	10022336	10022446	68.82
LOC111774989	chr28	XM_023631676.1	10022336	10022446	68.82
LOC111774989	chr28	XM_023631679.1	10022336	10022446	68.82
LOC111774989	chr28	XM_023631677.1	10022336	10022446	68.82
LOC111774989	chr28	XM_023631678.1	10022336	10022446	68.82
LOC111774989	chr28	XM_023631680.1	10022336	10022446	68.82
LOC111774989	chr28	XM_023631673.1	10022336	10022446	68.82
LOC111774989	chr28	XM_023631674.1	10022336	10022446	68.82
LOC111774989	chr28	XM_023631685.1	10022336	10022446	68.82
LOC111774989	chr28	XM_023631686.1	10022336	10022446	68.82
LOC111774989	chr28	XM_023631684.1	10022336	10022446	68.82
LOC111774989	chr28	XM_023631683.1	10022336	10022446	68.82
LOC106781916	chr29	XM_001499018.3	22681309	22681408	62
LOC111767853	chr9	XR_001377427.2	27061604	27061700	60.14
LOC111767853	chr17	XM_023621710.1	50194669	50194768	61
LOC111767853	chr31	XM_023633040.1	10013307	10013418	67.2
LOC111767853	chr23	XR_002803371.1	2118328	2118431	64.48
LOC111767853	chr28	XM_023630992.1	15443925	15444026	63.24
LOC111767853	chr17	XM_023621711.1	50194669	50194768	61
LOC111767853	chr28	XR_002804804.1	19990669	19990787	76.16
LOC111767853	chr28	NM_001308368.1	15443925	15444026	63.24
LOC111767853	chr28	XM_023630994.1	15443925	15444026	63.24
LOC111767853	chr5	XR_002808377.1	67449656	67449768	71.19
LOC111775772	chr1	NM_001111303.2	141577	141688	69.44
LOC111775772	chr1	XM_001497057.3	234966	235071	66.78
LOC111775772	chr1	XM_023636369.1	419982	420080	62.37
LOC111775772	chr1	XM_023636377.1	419982	420080	62.37
LOC111775772	chr1	XM_023636829.1	1586428	1586591	101.68
LOC111775772	chr1	XR_001378902.2	1842460	1842571	69.44
LOC111775772	chr1	XR_002806689.1	1842460	1842571	69.44
LOC111775772	chr1	XR_002806709.1	2782967	2783086	74.4
LOC111775772	chr1	XR_002806737.1	3514280	3514393	70.68
LOC111775772	chr1	NR_128060.1	7446931	7447089	96.99
LOC111775772	chr1	XM_023637288.1	7528738	7528854	70.2
LOC111775772	chr1	XM_005602164.3	7528738	7528854	70.2
LOC111775772	chr1	XM_003363396.4	7528738	7528854	70.2
LOC111775772	chr1	XR_002806881.1	8290265	8290369	66.15
LOC111775772	chr1	XR_002806878.1	8290265	8290369	66.15
LOC111775772	chr1	XM_023637451.1	8403249	8403362	70.68
LOC111775772	chr1	XR_002806916.1	8778085	8778215	78.6
LOC111775772	chr1	XM_001491268.3	10104334	10104448	72.45
LOC111775772	chr1	XM_023638038.1	10966429	10966528	63
LOC111775772	chr1	XM_005602189.3	10966429	10966528	63
LOC111775772	chr1	XM_023638052.1	10966429	10966528	63
LOC111775772	chr1	XR_002807078.1	11794825	11794931	66.34
LOC111775772	chr1	XR_002807105.1	12423816	12423923	66.96
LOC111775772	chr1	XR_001378871.2	14547226	14547359	83.08
LOC111775772	chr1	XM_023638744.1	15290571	15290683	70.06
LOC111775772	chr1	XM_014733265.2	15290571	15290683	70.06
LOC111775772	chr1	XM_005602205.3	15290571	15290683	70.06
LOC111775772	chr1	XM_023639397.1	19441479	19441584	67.84
LOC111775772	chr1	XM_014733266.2	19513805	19513903	60.39
LOC111775772	chr1	XM_023639613.1	21257305	21257407	66.95
LOC111775772	chr1	XM_023639726.1	21544372	21544489	74.34
LOC111775772	chr1	XM_023639852.1	26217701	26217801	62.62
LOC111775772	chr1	XM_014733101.2	26455627	26455784	97.96
LOC111775772	chr1	XR_002807740.1	27521953	27522060	66.96
LOC111775772	chr1	XM_001499421.4	28390740	28390867	79.36
LOC111775772	chr1	XM_023640519.1	28404258	28404363	64.66
LOC111775772	chr1	XM_014733072.2	29090192	29090348	98.91
LOC111775772	chr1	XM_023640924.1	29497640	29497740	63.63
LOC111775772	chr1	XM_001500417.4	29698640	29698741	63.24
LOC111775772	chr1	XM_023640946.1	29698642	29698743	63.24
LOC111775772	chr1	XM_001500707.5	30076633	30076726	61.1
LOC111775772	chr1	XM_003363435.3	30291256	30291436	114.03
LOC111775772	chr1	XM_023641719.1	32664126	32664242	73.71
LOC111775772	chr1	XM_001917312.5	34996174	34996275	63.24
LOC111775772	chr1	XM_014732964.2	35567445	35567583	83.4
LOC111775772	chr1	XM_023640290.1	35567445	35567583	83.4
LOC111775772	chr1	XM_014732965.2	35567445	35567583	83.4
LOC111775772	chr1	XM_023640361.1	35567445	35567583	83.4
LOC111775772	chr1	XR_002807801.1	35567445	35567583	83.4
LOC111775772	chr1	NM_001308964.1	35567445	35567583	83.4
LOC111775772	chr1	XR_002808568.1	37906299	37906429	82.53
LOC111775772	chr1	XM_001502781.5	37958118	37958349	146.16
LOC111775772	chr1	XM_023642854.1	37958131	37958349	137.97
LOC111775772	chr1	XM_023643069.1	39417920	39418094	108.5
LOC111775772	chr1	XM_023643143.1	39976688	39976793	64.66
LOC111775772	chr1	XR_002808689.1	41266563	41266725	104.32
LOC111775772	chr1	XR_002808706.1	41973785	41973912	80.64
LOC111775772	chr1	XR_002808852.1	53380140	53380250	67.71
LOC111775772	chr1	XM_001502692.6	57896075	57896180	65.72
LOC111775772	chr1	XM_023644534.1	60145419	60145555	86.31
LOC111775772	chr1	XM_001503824.4	61354025	61354123	62.37
LOC111775772	chr1	XR_001378904.2	64786694	64786790	61.11
LOC111775772	chr1	XR_002809336.1	65959836	65959984	95.36
LOC111775772	chr1	XR_002809338.1	65959836	65959984	95.36
LOC111775772	chr1	XR_002809343.1	66190616	66190722	65.27
LOC111775772	chr1	XM_005602519.3	66610628	66610731	66.56
LOC111775772	chr1	XR_002809432.1	69683172	69683290	73.78
LOC111775772	chr1	XM_023646683.1	71358686	71358784	61.38
LOC111775772	chr1	XM_003363644.4	71358686	71358784	61.38
LOC111775772	chr1	XM_023646716.1	71488532	71488650	72.59
LOC111775772	chr1	XR_002809592.1	71793920	71794031	70.56
LOC111775772	chr1	XM_005602664.3	76115692	76115848	95.77
LOC111775772	chr1	XR_001378970.2	77195075	77195186	69.44
LOC111775772	chr1	XR_002809754.1	77195075	77195186	69.44
LOC111775772	chr1	XM_001492833.6	80551621	80551729	68.67
LOC111775772	chr1	NM_001256924.1	80551621	80551729	68.67
LOC111775772	chr1	XM_023647908.1	81401623	81401733	68.82
LOC111775772	chr1	XM_023647966.1	81581908	81582037	79.3
LOC111775772	chr1	XM_023647962.1	81581908	81582037	79.3
LOC111775772	chr1	XM_023647957.1	81581908	81582037	79.3
LOC111775772	chr1	XM_005602712.3	81581908	81582037	79.3
LOC111775772	chr1	XM_005602713.3	81656964	81657066	63.86
LOC111775772	chr1	XM_005602715.3	81656964	81657066	63.86
LOC111775772	chr1	XM_001500113.4	81714949	81715065	72.54
LOC111775772	chr1	XM_005602716.3	81714949	81715065	72.54
LOC111775772	chr1	XM_001500120.6	81714949	81715065	72.54
LOC111775772	chr1	XM_014733773.2	81714949	81715065	72.54
LOC111775772	chr1	XM_023648114.1	82059542	82059645	64.48
LOC111775772	chr1	XM_023648112.1	82059542	82059645	64.48
LOC111775772	chr1	XM_023648120.1	82059542	82059645	64.48
LOC111775772	chr1	XM_014733768.2	82059542	82059645	64.48
LOC111775772	chr1	XM_023648133.1	82270772	82270924	96.39
LOC111775772	chr1	XM_014733971.2	82270772	82270924	96.39
LOC111775772	chr1	XM_023648194.1	82368590	82368710	75.02
LOC111775772	chr1	XM_005602720.3	82368590	82368710	75.02
LOC111775772	chr1	XM_023648246.1	82858980	82859078	62.37
LOC111775772	chr1	XM_014733715.2	82858980	82859078	62.37
LOC111775772	chr1	XM_023648392.1	83240148	83240251	64.48
LOC111775772	chr1	XR_001378974.2	83635546	83635658	70.06
LOC111775772	chr1	XM_014733648.2	86589563	86589707	89.9
LOC111775772	chr1	XM_014733441.1	89779413	89779521	66.49
LOC111775772	chr1	XM_023636212.1	89779413	89779521	66.49
LOC111775772	chr1	XM_014733440.1	89779413	89779521	66.49
LOC111775772	chr1	NM_001081812.2	89779413	89779521	66.49
LOC111775772	chr1	XM_001915967.5	90922326	90922426	61.61
LOC111775772	chr1	XR_002810642.1	93193149	93193284	84.32
LOC111775772	chr1	XM_023649439.1	93193149	93193284	84.32
LOC111775772	chr1	XM_023649435.1	93193149	93193284	84.32
LOC111775772	chr1	XM_023649786.1	94060550	94060659	67.1
LOC111775772	chr1	XM_014733927.2	94060550	94060659	67.1
LOC111775772	chr1	XM_023649788.1	94060550	94060659	67.1
LOC111775772	chr1	XM_003363593.4	94060550	94060659	67.1
LOC111775772	chr1	XM_014733926.2	94060550	94060659	67.1
LOC111775772	chr1	XM_023649794.1	94113049	94113148	61
LOC111775772	chr1	XM_023650412.1	95794371	95794521	93.62
LOC111775772	chr1	XM_023650653.1	98166151	98166250	62
LOC111775772	chr1	XR_002810858.1	99692553	99692683	81.22
LOC111775772	chr1	XR_002810896.1	100089533	100089691	98.58
LOC111775772	chr1	XM_023651288.1	105632435	105632539	65.1
LOC111775772	chr1	XM_023651309.1	105792929	105793057	78.69
LOC111775772	chr1	XR_002811146.1	107159458	107159561	64.48
LOC111775772	chr1	XR_002811145.1	107159458	107159561	64.48
LOC111775772	chr1	XM_023652111.1	114828644	114828744	60.6
LOC111775772	chr1	XM_023652120.1	114828644	114828744	62.62
LOC111775772	chr1	XM_023652115.1	114828644	114828744	62.62
LOC111775772	chr1	XM_023652107.1	114828644	114828744	62.62
LOC111775772	chr1	XM_023652131.1	114828644	114828744	62.62
LOC111775772	chr1	XM_023652091.1	114828644	114828744	62.62
LOC111775772	chr1	XM_023652094.1	114828644	114828744	62.62
LOC111775772	chr1	XM_023652100.1	114828644	114828744	62.62
LOC111775772	chr1	XR_002811362.1	114828644	114828744	62.62
LOC111775772	chr1	XR_002811389.1	114885910	114886011	62.22
LOC111775772	chr1	XR_002811388.1	114880750	114880852	63.86
LOC111775772	chr1	XR_001378964.2	114880750	114880852	63.86
LOC111775772	chr1	XM_023652152.1	114880750	114880852	63.86
LOC111775772	chr1	XM_023652250.1	115346552	115346707	95.16
LOC111775772	chr1	XM_023652244.1	115346552	115346707	95.16
LOC111775772	chr1	XM_014733863.2	115449346	115449471	76.86
LOC111775772	chr1	XM_001487834.5	115449346	115449471	76.86
LOC111775772	chr1	XM_001917340.4	117010516	117010632	72.54
LOC111775772	chr1	XM_023652907.1	117703468	117703577	68.2
LOC111775772	chr1	XM_023652925.1	117703468	117703577	68.2
LOC111775772	chr1	XM_023639235.1	118465512	118465617	64.66
LOC111775772	chr1	XM_014733456.2	118465512	118465617	64.66
LOC111775772	chr1	XM_014733457.2	118465512	118465617	64.66
LOC111775772	chr1	NM_001308959.1	118465512	118465617	64.66
LOC111775772	chr1	XM_023639340.1	118465512	118465617	64.66
LOC111775772	chr1	XR_001378941.2	118465512	118465617	64.66
LOC111775772	chr1	XR_001378939.2	118465512	118465617	64.66
LOC111775772	chr1	XM_023653027.1	118552600	118552701	63.24
LOC111775772	chr1	XM_023653010.1	118552600	118552701	63.24
LOC111775772	chr1	XM_023653006.1	118552600	118552701	63.24
LOC111775772	chr1	XM_023653015.1	118552600	118552701	63.24
LOC111775772	chr1	XM_005602895.3	118552600	118552701	63.24
LOC111775772	chr1	XM_005602900.3	119431879	119431980	67.32
LOC111775772	chr1	XM_014734091.2	119968696	119968808	70.06
LOC111775772	chr1	XM_023653657.1	120148382	120148479	60.76
LOC111775772	chr1	XM_014734095.2	120148382	120148479	60.76
LOC111775772	chr1	XM_023653767.1	120608306	120608429	78.12
LOC111775772	chr1	XM_023653809.1	120682252	120682361	69.3
LOC111775772	chr1	XM_023653801.1	120682252	120682361	69.3
LOC111775772	chr1	XM_023653790.1	120682252	120682361	69.3
LOC111775772	chr1	XM_023653826.1	120682252	120682361	69.3
LOC111775772	chr1	XR_002811875.1	120733648	120733746	61.38
LOC111775772	chr1	NM_001159690.2	122230781	122231019	150.57
LOC111775772	chr1	NM_001143794.2	122230781	122231019	150.57
LOC111775772	chr1	XM_023641126.1	122230781	122231019	150.57
LOC111775772	chr1	XM_023641094.1	122230781	122231019	150.57
LOC111775772	chr1	XM_023654498.1	122839760	122839869	67.1
LOC111775772	chr1	XM_023655031.1	127436632	127436737	65.72
LOC111775772	chr1	XM_001498168.5	128399739	128399837	61.38
LOC111775772	chr1	XM_023616056.1	129806159	129806274	73.08
LOC111775772	chr1	XR_002799234.1	129806159	129806274	73.08
LOC111775772	chr1	XR_002799233.1	129806159	129806274	73.08
LOC111775772	chr1	XM_014733553.2	129806159	129806274	73.08
LOC111775772	chr1	XM_023616458.1	133361704	133361812	66.49
LOC111775772	chr1	XM_023651262.1	133831145	133831262	71.98
LOC111775772	chr1	XM_023616986.1	136713579	136713787	131.67
LOC111775772	chr1	XM_005603035.3	136713579	136713787	131.67
LOC111775772	chr1	XM_023616978.1	136713579	136713787	131.67
LOC111775772	chr1	XM_014733689.2	136713579	136713787	131.67
LOC111775772	chr1	XM_023640810.1	140191472	140191575	65.52
LOC111775772	chr1	XM_001499648.5	140979866	140979991	80.64
LOC111775772	chr1	XR_001378978.2	141441666	141441782	72.54
LOC111775772	chr1	XM_023617847.1	142080389	142080503	71.3
LOC111775772	chr1	XM_023617876.1	142080389	142080503	71.3
LOC111775772	chr1	XM_023617835.1	142080389	142080503	71.3
LOC111775772	chr1	XM_023617870.1	142080389	142080503	71.3
LOC111775772	chr1	XM_023617840.1	142080389	142080503	71.3
LOC111775772	chr1	XM_023617887.1	142080389	142080503	71.3
LOC111775772	chr1	XM_023617852.1	142080389	142080503	71.3
LOC111775772	chr1	XM_023617860.1	142080389	142080503	71.3
LOC111775772	chr1	XM_023618357.1	145762223	145762326	63.44
LOC111775772	chr1	XM_023618361.1	145762223	145762326	63.44
LOC111775772	chr1	XM_001502679.4	145762223	145762326	63.44
LOC111775772	chr1	XM_023618378.1	145762223	145762326	63.44
LOC111775772	chr1	XM_023618369.1	145762223	145762326	63.44
LOC111775772	chr1	XM_023618449.1	145951520	145951633	70.68
LOC111775772	chr1	XM_023619475.1	148554780	148554888	68.67
LOC111775772	chr1	XM_023619469.1	148554780	148554888	68.67
LOC111775772	chr1	XM_023619495.1	148554780	148554888	68.67
LOC111775772	chr1	XM_023619481.1	148554780	148554888	68.67
LOC111775772	chr1	XM_023619507.1	148554780	148554888	68.67
LOC111775772	chr1	XM_023619503.1	148554780	148554888	68.67
LOC111775772	chr1	XM_023619491.1	148554780	148554888	68.67
LOC111775772	chr1	XM_023619509.1	148554780	148554888	68.67
LOC111775772	chr1	XM_023619508.1	148554780	148554888	68.67
LOC111775772	chr1	XM_023619512.1	148554780	148554888	68.67
LOC111775772	chr1	XM_023619731.1	149134148	149134255	65.88
LOC111775772	chr1	XM_005603154.3	149806621	149806731	68.82
LOC111775772	chr1	XM_003363524.4	149806621	149806731	68.82
LOC111775772	chr1	XM_023651955.1	151063395	151063505	69.93
LOC111775772	chr1	XM_005603164.3	154491669	154491770	62.22
LOC111775772	chr1	XM_001503659.6	154936160	154936264	65.1
LOC111775772	chr1	XM_001502069.3	157459246	157459351	65.72
LOC111775772	chr1	XM_023620945.1	158806589	158806691	64.89
LOC111775772	chr1	XM_023620953.1	158806589	158806691	64.89
LOC111775772	chr1	XM_005603176.3	158806589	158806691	64.89
LOC111775772	chr1	XM_023620964.1	158806589	158806691	64.89
LOC111775772	chr1	XM_023620937.1	158806589	158806691	64.89
LOC111775772	chr1	XM_023620942.1	158806589	158806691	64.89
LOC111775772	chr1	XM_023620968.1	158806589	158806691	64.89
LOC111775772	chr1	XR_002800786.1	158806589	158806691	63.86
LOC111775772	chr1	XM_001505160.6	159819918	159820016	61.38
LOC111775772	chr1	XM_014734068.2	159939112	159939217	66.78
LOC111775772	chr1	XM_001505164.4	159939107	159939212	67.84
LOC111775772	chr1	XM_005603211.3	159939107	159939212	66.78
LOC111775772	chr1	XR_002800991.1	159939112	159939217	67.84
LOC111775772	chr1	XM_023621733.1	163073676	163073798	75.03
LOC111775772	chr1	XM_014734061.2	163459366	163459467	64.26
LOC111775772	chr1	XM_014734059.2	163459366	163459467	64.26
LOC111775772	chr1	XM_014734060.2	163459366	163459467	64.26
LOC111775772	chr1	XM_014733983.2	163760190	163760315	79.38
LOC111775772	chr1	XM_001489375.6	163760190	163760315	79.38
LOC111775772	chr1	XM_023622843.1	163884736	163884874	84.79
LOC111775772	chr1	XM_023621957.1	164215602	164215722	75.02
LOC111775772	chr1	XR_002801775.1	169957369	169957495	78.74
LOC111775772	chr1	XM_001489967.3	170815898	170816099	125.24
LOC111775772	chr1	XR_002801867.1	172897816	172897945	79.3
LOC111775772	chr1	XR_002801880.1	173291607	173291803	122.14
LOC111775772	chr1	XR_289044.3	182013209	182013352	90.72
LOC111775772	chr1	XM_001493292.4	182306190	182306302	71.19
LOC111775772	chr1	XM_023624521.1	182306190	182306302	71.19
LOC111775772	chr1	XM_005603452.3	182306190	182306302	71.19
LOC111775772	chr1	XM_023624539.1	182306190	182306302	71.19
LOC111775772	chr1	XM_023624534.1	182306190	182306302	71.19
LOC111775772	chr1	XM_023624545.1	182306190	182306302	71.19
LOC111775772	chr1	XM_023624529.1	182306190	182306302	71.19
LOC111775772	chr1	XM_023624519.1	182306190	182306302	71.19
LOC111775772	chr1	XM_023624504.1	182306190	182306302	71.19
LOC111775772	chr1	XM_023624508.1	182306190	182306302	71.19
LOC111775772	chr1	XM_023624493.1	182306190	182306302	71.19
LOC111775772	chr1	XM_023624500.1	182306190	182306302	71.19
LOC111775772	chr1	XM_014734159.2	182306190	182306302	71.19
LOC111775772	chr1	XM_023625227.1	187599667	187599762	63.36
LOC111775772	chr1	XR_002802390.1	187729527	187729628	63.24
LOC111775772	chr2	XR_002803842.1	341002	341108	67.41
LOC111775772	chr2	XR_002803892.1	930180	930302	76.26
LOC111775772	chr2	XR_002803893.1	1162192	1162288	61.11
LOC111775772	chr2	XR_289771.3	1162192	1162288	61.11
LOC111775772	chr2	XR_002803911.1	1474876	1474970	61.75
LOC111775772	chr2	XR_002803910.1	1474876	1474970	61.75
LOC111775772	chr2	XR_002803921.1	1474876	1474970	61.75
LOC111775772	chr2	XR_002803914.1	1474876	1474970	60.8
LOC111775772	chr2	XR_002803913.1	1474876	1474970	61.75
LOC111775772	chr2	XR_289777.3	4717874	4717993	73.2
LOC111775772	chr2	XM_023629467.1	5331179	5331339	99.82
LOC111775772	chr2	XM_014737464.2	5331179	5331339	99.82
LOC111775772	chr2	XM_023630126.1	7876951	7877058	65.88
LOC111775772	chr2	XR_002804225.1	7876951	7877058	65.88
LOC111775772	chr2	XM_023630091.1	7876951	7877058	65.88
LOC111775772	chr2	XR_002804278.1	10500412	10500765	223.02
LOC111775772	chr2	XR_002804314.1	11499745	11499850	65.72
LOC111775772	chr2	XM_023631065.1	12982572	12982683	69.44
LOC111775772	chr2	XM_001496148.4	12982572	12982683	69.44
LOC111775772	chr2	XM_001496631.6	13668963	13669068	64.66
LOC111775772	chr2	XM_014737371.2	14917728	14917849	78.08
LOC111775772	chr2	XM_005607131.3	14924733	14924846	70.68
LOC111775772	chr2	XM_023631886.1	14948690	14948794	65.1
LOC111775772	chr2	XM_023632008.1	15428409	15428508	62
LOC111775772	chr2	XM_001497586.2	16267850	16267970	73.81
LOC111775772	chr2	NR_032801.1	17479173	17479292	73.2
LOC111775772	chr2	XM_023632712.1	18230670	18230791	75.64
LOC111775772	chr2	XM_023633106.1	18979380	18979482	64.89
LOC111775772	chr2	XM_023633116.1	18979380	18979482	64.89
LOC111775772	chr2	XR_002805264.1	19036949	19037058	68.2
LOC111775772	chr2	XR_002805263.1	19036949	19037058	68.2
LOC111775772	chr2	XM_001498721.6	19036949	19037058	68.2
LOC111775772	chr2	XM_023633318.1	21057624	21057746	76.26
LOC111775772	chr2	XM_023633309.1	21057624	21057746	76.26
LOC111775772	chr2	XM_023633339.1	21057624	21057746	76.26
LOC111775772	chr2	XM_014737376.2	21057624	21057746	76.26
LOC111775772	chr2	XM_023633322.1	21057624	21057746	76.26
LOC111775772	chr2	XM_014737380.2	21057624	21057746	76.26
LOC111775772	chr2	XM_014737377.2	21057624	21057746	76.26
LOC111775772	chr2	XM_023633324.1	21057624	21057746	76.26
LOC111775772	chr2	XM_023633327.1	21057624	21057746	75.03
LOC111775772	chr2	XM_014737379.2	21057624	21057746	76.26
LOC111775772	chr2	XM_001499027.4	21057624	21057746	76.26
LOC111775772	chr2	XM_014737382.2	21057624	21057746	76.26
LOC111775772	chr2	XM_023633282.1	21264504	21264602	60.39
LOC111775772	chr2	XM_023633291.1	21264504	21264602	60.39
LOC111775772	chr2	XM_023633557.1	21796196	21796319	78.12
LOC111775772	chr2	XM_001503717.4	22464256	22464365	68.2
LOC111775772	chr2	XM_005607224.3	22483264	22483413	91.5
LOC111775772	chr2	XM_023633812.1	22483264	22483413	91.5
LOC111775772	chr2	XM_023627867.1	22503487	22503587	63.63
LOC111775772	chr2	XR_002805494.1	23767533	23767652	74.4
LOC111775772	chr2	XM_005607244.3	24168963	24169087	77.5
LOC111775772	chr2	XM_023634331.1	24468090	24468218	78.69
LOC111775772	chr2	XM_023634364.1	24550989	24551110	75.64
LOC111775772	chr2	XM_023634361.1	24550989	24551110	75.64
LOC111775772	chr2	XM_001503934.5	27076759	27076864	65.72
LOC111775772	chr2	XM_005607273.3	27576030	27576126	61.11
LOC111775772	chr2	XM_005607272.3	27576030	27576126	61.11
LOC111775772	chr2	XM_001503980.5	27576030	27576126	61.11
LOC111775772	chr2	XM_023635007.1	27636692	27636806	71.3
LOC111775772	chr2	XM_001504008.5	28152211	28152310	63
LOC111775772	chr2	XR_002806619.1	28152211	28152310	63
LOC111775772	chr2	XM_023635180.1	28243481	28243587	66.34
LOC111775772	chr2	XM_023635201.1	28284175	28284339	102.3
LOC111775772	chr2	XM_023635204.1	28284175	28284339	102.3
LOC111775772	chr2	XR_002806202.1	28710084	28710191	64.8
LOC111775772	chr2	XM_005607305.3	28812848	28812966	73.78
LOC111775772	chr2	XM_023635421.1	29314289	29314385	61.11
LOC111775772	chr2	XM_005607323.3	29454504	29454605	62.22
LOC111775772	chr2	XR_002806259.1	31066303	31066403	62.62
LOC111775772	chr2	XM_023635527.1	31771948	31772046	62.37
LOC111775772	chr2	XM_001501495.4	32226602	32226716	72.45
LOC111775772	chr2	XM_005607368.3	32226602	32226716	72.45
LOC111775772	chr2	NR_128083.1	33794506	33794623	71.98
LOC111775772	chr2	XM_023635590.1	33869759	33869866	65.88
LOC111775772	chr2	XM_023635595.1	34194953	34195055	62.83
LOC111775772	chr2	XM_014737408.2	34197838	34197936	60.39
LOC111775772	chr2	XM_014737409.2	34197838	34197936	60.39
LOC111775772	chr2	XM_023635594.1	34197838	34197936	60.39
LOC111775772	chr2	XR_001380098.2	34197838	34197936	60.39
LOC111775772	chr2	XM_014737407.2	34197838	34197936	60.39
LOC111775772	chr2	XM_005607392.3	34197838	34197936	60.39
LOC111775772	chr2	XM_014737404.2	34197838	34197936	60.39
LOC111775772	chr2	XM_014737403.2	34194953	34195055	62.83
LOC111775772	chr2	XM_005607393.3	34197838	34197936	60.39
LOC111775772	chr2	XM_023635606.1	34714512	34714674	104.32
LOC111775772	chr2	XM_023635608.1	34767808	34767907	61
LOC111775772	chr2	XM_023635631.1	36190776	36190928	94.86
LOC111775772	chr2	XM_023635630.1	36190776	36190928	94.86
LOC111775772	chr2	XM_023635633.1	36339925	36340087	104.32
LOC111775772	chr2	XM_023635642.1	36339925	36340087	104.32
LOC111775772	chr2	XM_023635641.1	36339925	36340087	104.32
LOC111775772	chr2	XM_023635640.1	36339925	36340087	104.32
LOC111775772	chr2	XM_023635639.1	36339925	36340108	117.76
LOC111775772	chr2	XM_023635638.1	36339925	36340087	104.32
LOC111775772	chr2	XM_023635637.1	36339925	36340087	104.32
LOC111775772	chr2	XM_023635659.1	36851306	36851410	67.2
LOC111775772	chr2	XM_023635657.1	36851306	36851410	67.2
LOC111775772	chr2	XM_001488699.4	37052701	37052828	78.08
LOC111775772	chr2	XM_001489887.4	37625737	37625839	62.83
LOC111775772	chr2	XM_005607522.3	40011365	40011471	64.2
LOC111775772	chr2	NM_001082501.2	40019490	40019639	93
LOC111775772	chr2	XM_001492019.5	40108758	40108861	64.48
LOC111775772	chr2	XM_001492046.4	40108758	40108861	65.52
LOC111775772	chr2	XR_002806314.1	40108759	40108862	64.48
LOC111775772	chr2	XM_001492433.5	40539378	40539501	76.88
LOC111775772	chr2	XR_002806323.1	40671303	40671437	85.05
LOC111775772	chr2	XR_002806322.1	40671293	40671437	91.35
LOC111775772	chr2	XR_002806321.1	40671293	40671437	91.35
LOC111775772	chr2	XR_002806320.1	40671293	40671437	91.35
LOC111775772	chr2	XM_023635807.1	40671293	40671437	91.35
LOC111775772	chr2	XM_001492865.6	40671293	40671437	91.35
LOC111775772	chr2	XR_002806325.1	40823904	40824013	68.2
LOC111775772	chr2	NR_032793.1	43700235	43700351	71.37
LOC111775772	chr2	NR_128086.1	44866259	44866392	83.08
LOC111775772	chr2	XM_023635959.1	48108675	48108777	65.92
LOC111775772	chr2	XM_023635960.1	48108675	48108777	65.92
LOC111775772	chr2	XM_023635961.1	48108675	48108777	65.92
LOC111775772	chr2	XM_023635972.1	48214422	48214547	76.86
LOC111775772	chr2	XM_023635994.1	48321889	48322011	75.03
LOC111775772	chr2	XM_001491346.4	51359052	51359153	64.26
LOC111775772	chr2	XM_005607664.3	51359052	51359153	64.26
LOC111775772	chr2	XM_005607689.3	53937442	53937552	67.71
LOC111775772	chr2	XM_023636195.1	56406882	56406990	66.49
LOC111775772	chr2	XR_002806401.1	57275669	57275776	68.04
LOC111775772	chr2	XM_023636231.1	57813509	57813625	71.37
LOC111775772	chr2	XM_014737801.2	57813509	57813625	71.37
LOC111775772	chr2	XM_001493351.6	57813509	57813625	71.37
LOC111775772	chr2	XM_014737802.2	57813509	57813625	71.37
LOC111775772	chr2	XM_023636229.1	57813509	57813625	71.37
LOC111775772	chr2	XR_289898.3	58296492	58296608	71.37
LOC111775772	chr2	XR_002806407.1	58296492	58296608	71.37
LOC111775772	chr2	XM_014737747.2	58883976	58884084	68.67
LOC111775772	chr2	XM_014737748.2	58883976	58884084	68.67
LOC111775772	chr2	XM_023636247.1	58883976	58884084	68.67
LOC111775772	chr2	NR_032808.1	59460444	59460552	67.58
LOC111775772	chr2	XM_001497918.4	59937301	59937405	65.1
LOC111775772	chr2	XM_023628489.1	60397967	60398086	74.4
LOC111775772	chr2	XR_002806428.1	62546303	62546401	60.39
LOC111775772	chr2	XM_014737742.2	69653474	69653573	64
LOC111775772	chr2	XM_023636352.1	69997797	69997908	71.68
LOC111775772	chr2	XM_023636373.1	75308760	75308863	62.4
LOC111775772	chr2	XM_023636376.1	75308758	75308861	62.4
LOC111775772	chr2	XM_023636375.1	75308758	75308861	62.4
LOC111775772	chr2	XM_023626634.1	78962120	78962217	60.76
LOC111775772	chr2	NM_001257129.1	78958560	78958678	74.97
LOC111775772	chr2	XM_014737858.2	79324116	79324216	61.61
LOC111775772	chr2	XR_002806461.1	79324116	79324216	61.61
LOC111775772	chr2	XM_023636408.1	79324116	79324216	61.61
LOC111775772	chr2	XR_002806462.1	79324116	79324216	61.61
LOC111775772	chr2	XM_023636409.1	79324116	79324216	61.61
LOC111775772	chr2	XM_023636410.1	79324116	79324216	61.61
LOC111775772	chr2	XM_023636421.1	80703445	80703547	63.86
LOC111775772	chr2	XM_005607806.3	80703445	80703547	63.86
LOC111775772	chr2	XM_001501474.4	82564422	82564549	76.8
LOC111775772	chr2	XR_002806649.1	82564422	82564549	76.8
LOC111775772	chr2	NM_001159691.1	85667297	85667445	92.38
LOC111775772	chr2	XM_023636498.1	88837017	88837113	60.14
LOC111775772	chr2	XM_023636548.1	97417032	97417135	63.44
LOC111775772	chr2	XM_023636583.1	101622129	101622229	63.63
LOC111775772	chr2	NR_032794.1	104653237	104653377	87.42
LOC111775772	chr2	XR_002806638.1	105807598	105807724	77.47
LOC111775772	chr2	XM_001503013.4	105866578	105866697	74.4
LOC111775772	chr2	XM_023636616.1	106525749	106525851	63.86
LOC111775772	chr2	XM_023636617.1	106525749	106525851	63.86
LOC111775772	chr2	XM_005607864.3	106525749	106525851	63.86
LOC111775772	chr2	XM_005607865.3	106525749	106525851	63.86
LOC111775772	chr2	XM_001503097.6	106525749	106525851	63.86
LOC111775772	chr2	XM_014737967.2	106525749	106525851	63.86
LOC111775772	chr2	XM_014737997.2	107182718	107182820	64.89
LOC111775772	chr2	XM_023636633.1	108122372	108122494	76.26
LOC111775772	chr2	XR_002806548.1	108122372	108122494	76.26
LOC111775772	chr2	XM_014737987.2	108122372	108122494	76.26
LOC111775772	chr2	XR_002806547.1	108122372	108122494	76.26
LOC111775772	chr2	XM_001503264.4	109113217	109113324	65.88
LOC111775772	chr2	XR_002806561.1	109113217	109113372	95.16
LOC111775772	chr2	XR_289928.3	109113217	109113324	65.88
LOC111775772	chr2	XR_002806560.1	109113217	109113324	65.88
LOC111775772	chr2	XR_001380254.2	109113217	109113372	95.16
LOC111775772	chr2	XM_023636708.1	113699068	113699184	73.71
LOC111775772	chr2	XM_001502871.5	115916175	115916277	63.86
LOC111775772	chr2	XM_023636747.1	116430110	116430218	69.76
LOC111775772	chr2	XM_023636789.1	119890256	119890353	60.76
LOC111775772	chr3	XM_014738318.2	210922	211057	82.96
LOC111775772	chr3	XM_005608241.3	389723	389863	86.01
LOC111775772	chr3	XM_005608244.3	389723	389863	86.01
LOC111775772	chr3	XM_014738357.2	389723	389863	86.01
LOC111775772	chr3	XR_002806738.1	1416818	1416923	66.78
LOC111775772	chr3	XR_002806739.1	1416818	1416923	66.78
LOC111775772	chr3	XM_023636932.1	2941547	2941673	80.01
LOC111775772	chr3	XM_023636940.1	3329936	3330050	71.3
LOC111775772	chr3	XM_023636943.1	3329936	3330050	71.3
LOC111775772	chr3	XM_023636944.1	3329936	3330050	71.3
LOC111775772	chr3	XR_002806747.1	3411654	3411771	70.8
LOC111775772	chr3	XR_002806762.1	7310226	7310331	63.6
LOC111775772	chr3	XM_023637015.1	8726432	8726545	71.82
LOC111775772	chr3	XM_023636879.1	9669649	9669747	60.39
LOC111775772	chr3	XM_023637044.1	10371355	10371467	71.19
LOC111775772	chr3	XM_023637045.1	10371355	10371467	71.19
LOC111775772	chr3	XM_023637067.1	10660592	10660710	72.59
LOC111775772	chr3	XM_023637068.1	10660592	10660710	72.59
LOC111775772	chr3	XM_023637070.1	10660592	10660710	72.59
LOC111775772	chr3	XM_023637071.1	10660592	10660710	72.59
LOC111775772	chr3	XM_005608341.3	18859422	18859530	67.58
LOC111775772	chr3	XM_023637156.1	18859422	18859530	67.58
LOC111775772	chr3	XM_001915883.5	18995749	18995858	66
LOC111775772	chr3	XM_023637181.1	19213738	19213865	78.08
LOC111775772	chr3	XM_023637176.1	19341053	19341192	86.8
LOC111775772	chr3	XM_023637177.1	19341053	19341192	86.8
LOC111775772	chr3	XR_002806796.1	19341053	19341192	86.8
LOC111775772	chr3	XM_005608363.3	19557495	19557596	63.24
LOC111775772	chr3	XM_005608364.3	19557495	19557596	63.24
LOC111775772	chr3	XM_023637261.1	22696095	22696199	65.1
LOC111775772	chr3	XM_023637256.1	22696095	22696199	65.1
LOC111775772	chr3	XM_023637258.1	22696095	22696199	65.1
LOC111775772	chr3	XM_023637255.1	22696095	22696199	65.1
LOC111775772	chr3	XM_023637260.1	22696095	22696199	65.1
LOC111775772	chr3	XM_005608395.3	22696095	22696199	65.1
LOC111775772	chr3	XM_023637257.1	22696095	22696199	65.1
LOC111775772	chr3	XR_002806836.1	23626898	23627021	76.88
LOC111775772	chr3	XM_023637309.1	23890682	23890784	64.89
LOC111775772	chr3	XM_023637310.1	23890682	23890784	64.89
LOC111775772	chr3	XM_014738342.2	23890677	23890779	64.89
LOC111775772	chr3	XM_023637363.1	26858922	26859046	76.25
LOC111775772	chr3	XR_002807254.1	26884958	26885055	60.76
LOC111775772	chr3	XM_023638673.1	27081679	27081782	65.52
LOC111775772	chr3	XM_001501803.4	27081679	27081782	65.52
LOC111775772	chr3	XM_023638672.1	27081679	27081782	65.52
LOC111775772	chr3	XM_005608444.3	27081679	27081782	65.52
LOC111775772	chr3	XM_023638675.1	27081679	27081782	65.52
LOC111775772	chr3	XR_002806863.1	29611078	29611228	95.13
LOC111775772	chr3	XM_023637381.1	30132517	30132625	67.58
LOC111775772	chr3	XM_023637397.1	32171571	32171668	61.74
LOC111775772	chr3	XM_014738393.2	32171571	32171668	61.74
LOC111775772	chr3	XM_023637398.1	32171571	32171668	61.74
LOC111775772	chr3	XM_023637399.1	32171571	32171668	61.74
LOC111775772	chr3	XR_002806867.1	32171571	32171668	61.74
LOC111775772	chr3	XM_023637408.1	32171571	32171668	61.74
LOC111775772	chr3	XM_014738503.2	32171571	32171668	61.74
LOC111775772	chr3	XR_002806870.1	32433848	32433946	61.38
LOC111775772	chr3	XR_002806880.1	33458512	33458634	77.49
LOC111775772	chr3	XR_002807264.1	33465587	33465721	82.35
LOC111775772	chr3	XM_014738402.2	33537513	33537638	79.38
LOC111775772	chr3	XM_023637460.1	34705176	34705289	71.82
LOC111775772	chr3	XM_001488307.4	36751679	36751826	91.76
LOC111775772	chr3	XM_023637548.1	36878052	36878168	73.71
LOC111775772	chr3	XM_023637572.1	36912336	36912451	70.76
LOC111775772	chr3	XM_023637661.1	40398964	40399110	94.08
LOC111775772	chr3	XM_005608964.3	40398964	40399110	94.08
LOC111775772	chr3	XR_002806932.1	40801571	40801673	64.89
LOC111775772	chr3	XM_023638592.1	40979056	40979160	66.15
LOC111775772	chr3	XM_023637684.1	44029832	44029930	63.36
LOC111775772	chr3	XM_005608603.3	44029832	44029930	63.36
LOC111775772	chr3	XM_001497540.6	44029832	44029930	62.37
LOC111775772	chr3	XM_001493282.4	55287204	55287364	96.6
LOC111775772	chr3	XR_002806964.1	55372241	55372387	92.61
LOC111775772	chr3	XR_002806965.1	55372241	55372387	92.61
LOC111775772	chr3	XR_002806996.1	62640237	62640334	60.76
LOC111775772	chr3	NM_001081886.2	63640012	63640115	64.48
LOC111775772	chr3	XM_023637976.1	63797665	63797763	61.38
LOC111775772	chr3	XM_014738686.2	66037769	66037878	68.2
LOC111775772	chr3	XM_014738688.2	66037769	66037878	68.2
LOC111775772	chr3	XM_001487986.4	66037769	66037878	68.2
LOC111775772	chr3	XM_003364701.4	66037769	66037878	68.2
LOC111775772	chr3	XM_014738691.2	66037769	66037878	68.2
LOC111775772	chr3	XM_023638035.1	70757812	70757917	65.72
LOC111775772	chr3	XM_023638036.1	70757812	70757917	65.72
LOC111775772	chr3	XM_023638034.1	70757813	70757918	65.72
LOC111775772	chr3	XM_001501074.6	70757813	70757918	65.72
LOC111775772	chr3	XM_005608745.3	70757813	70757918	65.72
LOC111775772	chr3	XM_023638037.1	70757813	70757918	65.72
LOC111775772	chr3	XM_014738870.2	78087438	78087614	107.97
LOC111775772	chr3	XM_014738871.2	78087438	78087614	107.97
LOC111775772	chr3	XM_023638054.1	78087438	78087614	107.97
LOC111775772	chr3	XR_290060.3	80078581	80078687	66.34
LOC111775772	chr3	XM_005608775.3	80675198	80675308	67.71
LOC111775772	chr3	XM_023638098.1	80675198	80675308	67.71
LOC111775772	chr3	XR_002806706.1	81479305	81479425	76.23
LOC111775772	chr3	XM_023638141.1	83564465	83564564	61
LOC111775772	chr3	XR_002807069.1	88697634	88697768	83.7
LOC111775772	chr3	XM_023638198.1	89110296	89110398	64.89
LOC111775772	chr3	XR_290068.3	90760663	90760785	76.26
LOC111775772	chr3	XR_001380435.2	90760663	90760785	75.03
LOC111775772	chr3	XM_023638238.1	91188081	91188237	98.91
LOC111775772	chr3	XR_002807099.1	100187085	100187191	67.41
LOC111775772	chr3	XR_002807100.1	100838394	100838497	65.52
LOC111775772	chr3	XM_005608844.3	101395050	101395180	81.22
LOC111775772	chr3	XM_001499564.5	101395050	101395180	81.22
LOC111775772	chr3	XM_023638288.1	102413961	102414067	66.34
LOC111775772	chr3	XM_023638309.1	107650488	107650620	82.46
LOC111775772	chr3	XM_023638313.1	108363721	108363856	84.32
LOC111775772	chr3	XM_003364736.4	108363721	108363856	84.32
LOC111775772	chr3	XM_005608860.3	108363721	108363856	84.32
LOC111775772	chr3	XM_005608859.3	108363721	108363856	84.32
LOC111775772	chr3	XM_005608858.3	108363721	108363856	84.32
LOC111775772	chr3	XM_005608861.3	108363721	108363856	84.32
LOC111775772	chr3	XM_005608862.3	108363721	108363856	84.32
LOC111775772	chr3	XM_014738745.2	108363721	108363856	84.32
LOC111775772	chr3	XM_005608856.3	108363721	108363856	84.32
LOC111775772	chr3	XM_001500366.6	108363721	108363856	84.32
LOC111775772	chr3	XM_005608855.3	108363721	108363856	84.32
LOC111775772	chr3	XR_002807133.1	109413255	109413350	61.44
LOC111775772	chr3	XR_002807134.1	109535337	109535462	76.86
LOC111775772	chr3	XR_290079.3	109535337	109535462	76.86
LOC111775772	chr3	XR_002807154.1	111524734	111524869	82.96
LOC111775772	chr3	XR_002807155.1	111524734	111524869	82.96
LOC111775772	chr3	XR_002807164.1	112991824	112991951	80.64
LOC111775772	chr3	XR_002807161.1	112991824	112991951	80.64
LOC111775772	chr3	XR_002807160.1	112991824	112991951	80.64
LOC111775772	chr3	XR_002807162.1	112991824	112991951	80.64
LOC111775772	chr3	XR_002807163.1	112991824	112991951	80.64
LOC111775772	chr3	XM_023638380.1	115823965	115824064	61
LOC111775772	chr3	XM_005608898.3	116047360	116047522	99.43
LOC111775772	chr3	XM_005608899.3	116047360	116047522	99.43
LOC111775772	chr3	XR_002807185.1	116081807	116081924	73.16
LOC111775772	chr3	NR_032816.1	117517743	117517838	62.4
LOC111775772	chr3	NR_128101.1	120226039	120226139	62.62
LOC111775772	chr3	XR_002807207.1	120868737	120868853	72.54
LOC111775772	chr4	XR_002807317.1	6522563	6522666	64.48
LOC111775772	chr4	XR_002807324.1	7638503	7638602	61
LOC111775772	chr4	XR_002807325.1	7638503	7638602	61
LOC111775772	chr4	XR_002807323.1	7638503	7638602	61
LOC111775772	chr4	XR_002807273.1	11163514	11163621	66.96
LOC111775772	chr4	XM_014738981.2	13981586	13981693	66.96
LOC111775772	chr4	XM_023638971.1	13981586	13981693	66.96
LOC111775772	chr4	XM_023638970.1	13981586	13981693	66.96
LOC111775772	chr4	XR_001380522.2	14458083	14458180	61.74
LOC111775772	chr4	XM_014738889.2	14597220	14597355	84.32
LOC111775772	chr4	XM_001495859.5	14966856	14966965	69.3
LOC111775772	chr4	XM_023639030.1	15559126	15559252	77.47
LOC111775772	chr4	XM_023639027.1	15559126	15559252	77.47
LOC111775772	chr4	XM_023639026.1	15559126	15559252	77.47
LOC111775772	chr4	XR_002807366.1	15559126	15559252	77.47
LOC111775772	chr4	XM_023639029.1	15559126	15559252	77.47
LOC111775772	chr4	XM_014738932.2	17575282	17575375	60.16
LOC111775772	chr4	XM_023639042.1	18009070	18009175	65.72
LOC111775772	chr4	XM_001915943.4	18009070	18009175	65.72
LOC111775772	chr4	XM_005609130.3	18009070	18009175	65.72
LOC111775772	chr4	XM_001498321.4	20354190	20354296	67.41
LOC111775772	chr4	XM_014738978.2	20354190	20354296	67.41
LOC111775772	chr4	XM_001490226.4	34396797	34396906	68.2
LOC111775772	chr4	XM_005609204.3	34396797	34396906	68.2
LOC111775772	chr4	XM_023639156.1	34396797	34396906	68.2
LOC111775772	chr4	XM_023638759.1	35741968	35742072	66.15
LOC111775772	chr4	XM_005609207.3	35741968	35742072	66.15
LOC111775772	chr4	XM_005609210.3	35741968	35742072	66.15
LOC111775772	chr4	XM_023638765.1	35741968	35742072	66.15
LOC111775772	chr4	XM_001494149.6	40259421	40259523	62.83
LOC111775772	chr4	XM_014739035.2	40779789	40779918	79.3
LOC111775772	chr4	XM_023639248.1	40779789	40779918	79.3
LOC111775772	chr4	XM_014739033.2	40779789	40779918	79.3
LOC111775772	chr4	XM_023639249.1	40779789	40779918	79.3
LOC111775772	chr4	XM_014739034.2	40779789	40779918	79.3
LOC111775772	chr4	XM_005609230.3	40779789	40779918	79.3
LOC111775772	chr4	XM_014739175.2	52277013	52277117	66.15
LOC111775772	chr4	XM_005609250.3	52277013	52277117	66.15
LOC111775772	chr4	XM_023639342.1	52277013	52277117	66.15
LOC111775772	chr4	XM_023639343.1	52277013	52277117	66.15
LOC111775772	chr4	XM_023639375.1	55262849	55262951	64.89
LOC111775772	chr4	XM_023639374.1	55262849	55262951	64.89
LOC111775772	chr4	XM_023639376.1	55262849	55262951	64.89
LOC111775772	chr4	XM_005609268.3	58131339	58131448	67.1
LOC111775772	chr4	XM_023639411.1	58131339	58131448	67.1
LOC111775772	chr4	NR_032823.1	58381653	58381750	60.76
LOC111775772	chr4	XM_005614755.3	58386740	58386838	61.38
LOC111775772	chr4	XM_014739146.1	58795987	58796088	63.24
LOC111775772	chr4	XM_001499874.5	58795987	58796088	63.24
LOC111775772	chr4	XM_023639432.1	59519227	59519338	68.32
LOC111775772	chr4	XM_023639443.1	60236811	60236919	66.49
LOC111775772	chr4	XM_001500503.4	61440429	61440540	69.44
LOC111775772	chr4	XR_002807508.1	61657615	61657713	63.36
LOC111775772	chr4	XM_001500042.6	65186485	65186607	75.03
LOC111775772	chr4	XR_002807289.1	65445485	65445600	73.08
LOC111775772	chr4	XM_023639513.1	66032602	66032734	83.79
LOC111775772	chr4	XM_001500319.4	67181263	67181382	73.2
LOC111775772	chr4	NM_001301221.1	70494247	70494351	64.05
LOC111775772	chr4	XM_023638747.1	70494247	70494351	64.05
LOC111775772	chr4	XR_002807535.1	70612534	70612645	69.44
LOC111775772	chr4	XR_002807536.1	70612534	70612645	69.44
LOC111775772	chr4	XR_002807537.1	70612534	70612645	69.44
LOC111775772	chr4	XR_002807538.1	70612534	70612645	69.44
LOC111775772	chr4	XR_002807534.1	70612534	70612645	69.44
LOC111775772	chr4	XR_001380553.2	70612534	70612645	69.44
LOC111775772	chr4	XR_002807539.1	70680120	70680219	62
LOC111775772	chr4	XR_002807541.1	70731468	70731614	91.14
LOC111775772	chr4	XR_002807540.1	70731468	70731614	91.14
LOC111775772	chr4	NM_001114150.1	74613853	74613976	78.12
LOC111775772	chr4	XM_001502202.6	79114287	79114396	67.1
LOC111775772	chr4	XM_005609337.3	79114287	79114396	67.1
LOC111775772	chr4	XM_005609339.3	79114287	79114396	67.1
LOC111775772	chr4	XM_005609336.3	79114287	79114396	67.1
LOC111775772	chr4	XM_023639569.1	79114287	79114396	67.1
LOC111775772	chr4	XM_023639573.1	79114287	79114396	67.1
LOC111775772	chr4	XM_001502236.6	79114287	79114396	67.1
LOC111775772	chr4	XM_023639572.1	79114287	79114396	67.1
LOC111775772	chr4	XM_003364846.4	79114287	79114396	67.1
LOC111775772	chr4	XM_023639570.1	79114287	79114396	67.1
LOC111775772	chr4	XM_005609338.3	79114287	79114396	67.1
LOC111775772	chr4	XM_005609335.3	79114287	79114396	67.1
LOC111775772	chr4	XM_023639575.1	79114287	79114396	67.1
LOC111775772	chr4	XM_023639574.1	79114287	79114396	67.1
LOC111775772	chr4	XM_005609334.3	79114287	79114396	67.1
LOC111775772	chr4	XM_023639576.1	79114287	79114396	67.1
LOC111775772	chr4	XM_023639611.1	82689556	82689655	61
LOC111775772	chr4	XM_023639609.1	82689556	82689655	61
LOC111775772	chr4	XM_023639610.1	82689556	82689655	61
LOC111775772	chr4	NR_032817.1	83491126	83491232	66.34
LOC111775772	chr4	XM_001502691.4	83749640	83749763	76.88
LOC111775772	chr4	XM_023639648.1	83894551	83894681	81.22
LOC111775772	chr4	XM_023639647.1	83894551	83894681	81.22
LOC111775772	chr4	XM_023639655.1	84008084	84008184	62.62
LOC111775772	chr4	XM_023639658.1	83987240	83987358	74.97
LOC111775772	chr4	XM_001501827.5	84919728	84919835	68.04
LOC111775772	chr4	XM_023639672.1	84919728	84919835	68.04
LOC111775772	chr4	XM_023639674.1	84919728	84919835	68.04
LOC111775772	chr4	XM_023639673.1	84919728	84919835	68.04
LOC111775772	chr4	XM_023639675.1	84919728	84919835	68.04
LOC111775772	chr4	XM_001502973.4	84919728	84919835	66.96
LOC111775772	chr4	XR_002807589.1	85434806	85434906	63.63
LOC111775772	chr4	XM_023639708.1	88246662	88246762	62.62
LOC111775772	chr4	XM_023639707.1	88246662	88246762	62.62
LOC111775772	chr4	XM_023639732.1	89092013	89092111	61.38
LOC111775772	chr4	XM_001499890.5	90214102	90214225	78.12
LOC111775772	chr4	XM_023639767.1	91219946	91220094	93.87
LOC111775772	chr4	XM_023639766.1	91219946	91220094	93.87
LOC111775772	chr4	XM_005609436.3	92361899	92362008	69.3
LOC111775772	chr4	XM_023639777.1	92361899	92362008	69.3
LOC111775772	chr4	XM_023639774.1	92361899	92362008	69.3
LOC111775772	chr4	XM_023639776.1	92361899	92362008	69.3
LOC111775772	chr4	XM_001496914.5	92361899	92362008	69.3
LOC111775772	chr4	XM_014739288.2	92361899	92362008	69.3
LOC111775772	chr4	XM_023639786.1	92614513	92614622	67.1
LOC111775772	chr4	XM_005609441.3	92629139	92629290	94.24
LOC111775772	chr4	XM_023638803.1	92903212	92903340	79.98
LOC111775772	chr4	XM_023639826.1	93773350	93773460	69.93
LOC111775772	chr4	XM_023639829.1	93773350	93773460	69.93
LOC111775772	chr4	XM_014739351.2	94852830	94852953	75.64
LOC111775772	chr4	XM_014739350.2	94852830	94852953	75.64
LOC111775772	chr4	XM_023638804.1	94981389	94981501	70.06
LOC111775772	chr4	XR_290177.3	95865022	95865122	61.61
LOC111775772	chr4	XM_001490905.4	96089196	96089303	65.88
LOC111775772	chr4	XM_023638726.1	96131950	96132087	84.18
LOC111775772	chr4	XM_023638728.1	96131950	96132087	84.18
LOC111775772	chr4	XM_001915636.4	96496946	96497041	60.48
LOC111775772	chr4	XM_005609470.3	96961220	96961329	68.2
LOC111775772	chr4	XM_023639912.1	101721124	101721235	68.32
LOC111775772	chr4	XR_002807658.1	102155039	102155137	60.39
LOC111775772	chr4	XM_023639984.1	102580531	102580632	63.24
LOC111775772	chr4	XM_023638735.1	103401289	103401427	86.18
LOC111775772	chr4	XM_023640054.1	104202478	104202599	76.86
LOC111775772	chr5	XM_005609562.3	107733	107852	74.4
LOC111775772	chr5	NM_001081777.1	107733	107852	74.4
LOC111775772	chr5	XM_014739467.2	1048207	1048327	75.02
LOC111775772	chr5	XM_023640358.1	1048209	1048329	75.02
LOC111775772	chr5	XM_023640249.1	1225205	1225373	104.78
LOC111775772	chr5	XR_290219.3	1225205	1225373	104.78
LOC111775772	chr5	XM_023640399.1	1796580	1796697	73.16
LOC111775772	chr5	XM_023640418.1	2093393	2093509	72.54
LOC111775772	chr5	XM_023640416.1	2092023	2092121	63.36
LOC111775772	chr5	XM_023640413.1	2092023	2092121	63.36
LOC111775772	chr5	XR_002807803.1	2274508	2274625	71.98
LOC111775772	chr5	XM_005609599.3	2346755	2346874	75.6
LOC111775772	chr5	XM_023640429.1	2346755	2346874	75.6
LOC111775772	chr5	XM_001490878.4	2346755	2346874	75.6
LOC111775772	chr5	XM_023640428.1	2346755	2346874	75.6
LOC111775772	chr5	XM_014739411.2	3162765	3162899	83.7
LOC111775772	chr5	XM_014739413.2	3162765	3162899	83.7
LOC111775772	chr5	XM_023640264.1	3162765	3162899	83.7
LOC111775772	chr5	XR_002807813.1	3162765	3162899	83.7
LOC111775772	chr5	XR_001380714.2	3162765	3162899	83.7
LOC111775772	chr5	XR_002807814.1	3162765	3162899	83.7
LOC111775772	chr5	XM_014739539.2	3202180	3202281	62.22
LOC111775772	chr5	XM_014739536.2	3202180	3202281	62.22
LOC111775772	chr5	XM_005609564.3	6157806	6157915	68.2
LOC111775772	chr5	XM_005609563.3	6157806	6157915	68.2
LOC111775772	chr5	NM_001081855.2	6157806	6157915	68.2
LOC111775772	chr5	XM_005609663.3	7694624	7694729	66.78
LOC111775772	chr5	XM_023640286.1	9785192	9785377	115.32
LOC111775772	chr5	XM_014739544.2	10521001	10521104	63.44
LOC111775772	chr5	XM_001498222.3	11751148	11751283	84.32
LOC111775772	chr5	XM_023640602.1	11751148	11751283	85.68
LOC111775772	chr5	XR_001380686.2	12944774	12944870	60.14
LOC111775772	chr5	XR_002807875.1	12944774	12944870	60.14
LOC111775772	chr5	XM_023640657.1	15490324	15490438	71.3
LOC111775772	chr5	XM_023640685.1	17001147	17001256	67.1
LOC111775772	chr5	XM_023640683.1	17001147	17001256	67.1
LOC111775772	chr5	XM_023640684.1	17001147	17001256	67.1
LOC111775772	chr5	XM_023640682.1	17001147	17001256	67.1
LOC111775772	chr5	NM_001081768.1	17461950	17462097	91.76
LOC111775772	chr5	XM_005609788.3	18997960	18998086	77.47
LOC111775772	chr5	XM_023640715.1	19824539	19824668	79.3
LOC111775772	chr5	XR_002807754.1	23289784	23289885	64.26
LOC111775772	chr5	XR_002807934.1	23446989	23447083	60.8
LOC111775772	chr5	XR_002807933.1	23446989	23447083	60.8
LOC111775772	chr5	XM_001490938.5	25746313	25746412	61
LOC111775772	chr5	XR_290262.3	25746313	25746412	61
LOC111775772	chr5	XM_023640784.1	25831375	25831507	82.46
LOC111775772	chr5	XM_001492698.4	29141947	29142053	67.41
LOC111775772	chr5	XR_002807961.1	29141947	29142053	67.41
LOC111775772	chr5	XR_002807962.1	29141947	29142053	67.41
LOC111775772	chr5	XR_002807964.1	29141947	29142053	67.41
LOC111775772	chr5	XR_002807965.1	29141947	29142053	67.41
LOC111775772	chr5	XR_002807967.1	29141947	29142053	67.41
LOC111775772	chr5	XR_002807966.1	29141947	29142053	67.41
LOC111775772	chr5	XM_014739674.2	31218320	31218423	63.44
LOC111775772	chr5	XM_003364967.4	31218320	31218423	63.44
LOC111775772	chr5	XM_023640819.1	32128282	32128434	93.33
LOC111775772	chr5	XM_014739647.2	32128282	32128434	96.39
LOC111775772	chr5	XM_023640818.1	32128282	32128434	93.33
LOC111775772	chr5	XM_023640822.1	32128282	32128434	93.33
LOC111775772	chr5	XM_023640821.1	32128282	32128434	93.33
LOC111775772	chr5	XR_002807978.1	32257213	32257321	68.67
LOC111775772	chr5	XM_001503876.4	32287140	32287250	67.71
LOC111775772	chr5	XM_023640826.1	32287140	32287250	67.71
LOC111775772	chr5	XM_023640831.1	32287140	32287250	67.71
LOC111775772	chr5	XM_023640827.1	32287140	32287250	67.71
LOC111775772	chr5	XM_014739630.2	32287140	32287250	67.71
LOC111775772	chr5	XM_005609895.3	32692627	32692723	60.14
LOC111775772	chr5	NM_001317252.1	32692627	32692723	60.14
LOC111775772	chr5	XM_023640928.1	34846062	34846164	65.92
LOC111775772	chr5	XM_001490439.3	35009167	35009266	63
LOC111775772	chr5	XM_023640931.1	36279431	36279560	81.9
LOC111775772	chr5	XM_023640932.1	36279431	36279560	80.6
LOC111775772	chr5	XM_023640930.1	36279431	36279560	81.9
LOC111775772	chr5	XM_023640929.1	36279431	36279560	80.6
LOC111775772	chr5	XM_001500756.3	37857732	37857828	61.11
LOC111775772	chr5	XM_001494606.5	39349476	39349600	80
LOC111775772	chr5	XM_014739926.2	39349476	39349600	80
LOC111775772	chr5	XM_005610055.3	39349476	39349600	80
LOC111775772	chr5	XR_002808042.1	40117530	40117669	88.2
LOC111775772	chr5	XR_002808045.1	40117530	40117669	88.2
LOC111775772	chr5	XR_002808041.1	40117530	40117669	88.2
LOC111775772	chr5	XR_002808040.1	40117530	40117669	88.2
LOC111775772	chr5	XR_002808044.1	40117530	40117669	88.2
LOC111775772	chr5	XR_002808043.1	40117530	40117669	88.2
LOC111775772	chr5	XM_001496043.5	40117530	40117669	88.2
LOC111775772	chr5	XM_001496275.4	40117530	40117669	88.2
LOC111775772	chr5	XM_001496243.4	40117530	40117669	88.2
LOC111775772	chr5	XM_005610086.3	40117530	40117669	88.2
LOC111775772	chr5	XM_005610089.3	40117530	40117669	88.2
LOC111775772	chr5	XM_001496102.5	40117530	40117669	88.2
LOC111775772	chr5	XM_005610087.3	40117530	40117669	88.2
LOC111775772	chr5	XM_005610091.2	40117530	40117669	88.2
LOC111775772	chr5	XM_005610106.3	40562455	40562584	83.2
LOC111775772	chr5	XM_014739986.1	40970565	40970662	60.76
LOC111775772	chr5	XM_023641142.1	41220557	41220676	73.2
LOC111775772	chr5	XR_002808077.1	42117092	42117202	73.26
LOC111775772	chr5	NR_127974.1	42169494	42169600	67.41
LOC111775772	chr5	XM_014739936.2	42345621	42345717	60.14
LOC111775772	chr5	XM_001492357.6	42345621	42345717	60.14
LOC111775772	chr5	XM_003365031.4	42345621	42345717	60.14
LOC111775772	chr5	XM_023641230.1	42821879	42821991	70.06
LOC111775772	chr5	XM_023641266.1	43428628	43428724	62.08
LOC111775772	chr5	XM_023641269.1	43428628	43428724	62.08
LOC111775772	chr5	XM_023641267.1	43428628	43428724	62.08
LOC111775772	chr5	XM_023641268.1	43428628	43428724	62.08
LOC111775772	chr5	XR_290302.3	43518168	43518282	71.3
LOC111775772	chr5	XM_001499020.3	44778172	44778293	74.42
LOC111775772	chr5	XM_014739756.1	45210756	45210857	63.24
LOC111775772	chr5	XM_014740197.2	46654874	46654981	66.96
LOC111775772	chr5	XM_014740199.2	46654874	46654981	66.96
LOC111775772	chr5	XM_001497050.2	46654874	46654975	63.24
LOC111775772	chr5	XR_001380893.2	46654874	46654975	63.24
LOC111775772	chr5	XR_002808111.1	46834083	46834188	65.72
LOC111775772	chr5	XM_001500913.4	46950997	46951100	64.48
LOC111775772	chr5	XM_005610274.3	46950997	46951100	64.48
LOC111775772	chr5	XM_023641362.1	49429086	49429208	78.72
LOC111775772	chr5	XM_023641363.1	49429086	49429208	78.72
LOC111775772	chr5	XM_023641360.1	49429086	49429208	78.72
LOC111775772	chr5	XM_023641359.1	49429086	49429208	78.72
LOC111775772	chr5	XM_023641358.1	49429086	49429208	78.72
LOC111775772	chr5	XM_023641357.1	49429086	49429208	78.72
LOC111775772	chr5	XM_023641356.1	49429086	49429208	78.72
LOC111775772	chr5	XM_023641355.1	49429086	49429208	78.72
LOC111775772	chr5	XM_023641354.1	49429086	49429208	78.72
LOC111775772	chr5	XM_023641353.1	49429086	49429208	78.72
LOC111775772	chr5	XM_023641364.1	49639244	49639346	62.83
LOC111775772	chr5	XR_002808133.1	49744848	49744970	75.03
LOC111775772	chr5	XR_002808132.1	49744848	49744970	75.03
LOC111775772	chr5	XR_002808131.1	49744848	49744970	75.03
LOC111775772	chr5	XR_002808129.1	49744848	49744970	75.03
LOC111775772	chr5	XR_002808134.1	50278445	50278555	68.82
LOC111775772	chr5	XM_001495742.4	51330413	51330509	61.11
LOC111775772	chr5	XR_002808359.1	51494264	51494377	72.96
LOC111775772	chr5	XR_002808360.1	51494264	51494377	72.96
LOC111775772	chr5	XR_002808154.1	53380610	53380731	75.64
LOC111775772	chr5	XM_014740220.2	53440995	53441095	62.62
LOC111775772	chr5	XR_002808158.1	54217655	54217799	89.9
LOC111775772	chr5	XR_001380869.2	54217655	54217800	90.52
LOC111775772	chr5	XR_002808157.1	54217655	54217799	89.9
LOC111775772	chr5	XM_023641440.1	54328578	54328708	81.22
LOC111775772	chr5	XR_002808159.1	54337514	54337616	62.83
LOC111775772	chr5	XM_001495016.5	55104515	55104635	78.65
LOC111775772	chr5	XR_290333.3	61965489	61965592	64.48
LOC111775772	chr5	XR_290332.3	61965489	61965592	64.48
LOC111775772	chr5	XM_005610391.3	61965489	61965592	64.48
LOC111775772	chr5	XM_001488232.6	61965489	61965592	64.48
LOC111775772	chr5	XM_023641539.1	61965489	61965592	64.48
LOC111775772	chr5	XM_005610397.3	62525370	62525500	81.22
LOC111775772	chr5	XM_023641550.1	62525370	62525500	81.22
LOC111775772	chr5	XM_001489802.5	62525370	62525500	81.22
LOC111775772	chr5	XM_023641555.1	62525370	62525500	81.22
LOC111775772	chr5	XM_023641552.1	62525370	62525500	81.22
LOC111775772	chr5	XM_023641611.1	68227066	68227165	61
LOC111775772	chr5	XM_023640278.1	71348134	71348264	82.53
LOC111775772	chr5	XR_002808242.1	73815521	73815635	72.45
LOC111775772	chr5	NM_001309177.1	76209656	76209751	60.48
LOC111775772	chr5	XM_023641766.1	76209656	76209751	60.48
LOC111775772	chr5	XM_023641764.1	76209656	76209751	60.48
LOC111775772	chr5	XM_023641767.1	76209656	76209751	60.48
LOC111775772	chr5	XM_014740076.2	76209656	76209751	60.48
LOC111775772	chr5	XM_023641763.1	76209656	76209751	60.48
LOC111775772	chr5	XM_023641765.1	76209656	76209751	60.48
LOC111775772	chr5	XM_023641768.1	76358429	76358552	74.4
LOC111775772	chr5	XM_014740031.2	82717930	82718027	61.74
LOC111775772	chr5	XM_023642075.1	88363174	88363323	94.5
LOC111775772	chr5	XM_023641916.1	91259036	91259139	64.48
LOC111775772	chr5	XM_003365111.4	91259036	91259139	64.48
LOC111775772	chr5	XM_014740112.2	91668652	91668753	62.22
LOC111775772	chr5	XM_023641993.1	93969763	93969888	76.86
LOC111775772	chr5	XM_023641992.1	93969763	93969888	76.86
LOC111775772	chr5	XR_002808315.1	95260903	95261015	70.06
LOC111775772	chr6	XM_003365123.4	6546765	6546869	63
LOC111775772	chr6	XR_002808482.1	7995911	7996013	63.86
LOC111775772	chr6	XR_002808483.1	7995911	7996013	63.86
LOC111775772	chr6	XR_002808478.1	7995911	7996013	63.86
LOC111775772	chr6	XM_023642343.1	7995911	7996013	63.86
LOC111775772	chr6	XM_023642344.1	7995911	7996013	63.86
LOC111775772	chr6	XR_002808484.1	7995911	7996013	63.86
LOC111775772	chr6	XR_002808485.1	7995911	7996013	63.86
LOC111775772	chr6	XM_023642342.1	7995911	7996013	63.86
LOC111775772	chr6	XR_002808479.1	7995911	7996013	63.86
LOC111775772	chr6	XR_002808480.1	7995911	7996013	63.86
LOC111775772	chr6	XR_002808481.1	7995911	7996013	63.86
LOC111775772	chr6	XM_023642356.1	8375437	8375544	68.04
LOC111775772	chr6	XM_023642366.1	8375437	8375544	68.04
LOC111775772	chr6	XM_023642367.1	8375437	8375541	66.15
LOC111775772	chr6	XM_005610623.3	8577227	8577323	62.08
LOC111775772	chr6	XM_023642424.1	11811152	11811255	66.56
LOC111775772	chr6	XM_023642509.1	17474796	17474897	68.34
LOC111775772	chr6	XM_023642547.1	18435852	18435954	63.86
LOC111775772	chr6	XM_023642545.1	18435852	18435954	63.86
LOC111775772	chr6	XM_023642544.1	18435852	18435954	63.86
LOC111775772	chr6	XM_023642540.1	18435852	18435954	63.86
LOC111775772	chr6	XM_023642542.1	18435852	18435954	63.86
LOC111775772	chr6	XR_002808514.1	18435852	18435954	63.86
LOC111775772	chr6	XM_023642548.1	18435852	18435954	63.86
LOC111775772	chr6	XM_023642546.1	18435852	18435954	63.86
LOC111775772	chr6	XM_023642543.1	18435852	18435954	63.86
LOC111775772	chr6	XM_023642541.1	18435852	18435954	63.86
LOC111775772	chr6	XM_005610702.3	18435852	18435954	63.86
LOC111775772	chr6	XM_023642550.1	18435852	18435954	63.86
LOC111775772	chr6	XM_023642616.1	20179977	20180086	68.2
LOC111775772	chr6	XM_014740354.2	20213511	20213638	78.08
LOC111775772	chr6	XM_001915834.5	20460445	20460544	63
LOC111775772	chr6	XM_014740437.2	20460445	20460544	63
LOC111775772	chr6	XR_290394.3	21109044	21109159	74.24
LOC111775772	chr6	NM_001257078.1	22734535	22734645	69.93
LOC111775772	chr6	XR_002808529.1	22910902	22911021	73.2
LOC111775772	chr6	XR_002808528.1	22910902	22911021	73.2
LOC111775772	chr6	XM_023642652.1	23626761	23626913	94.86
LOC111775772	chr6	XM_005610741.3	23626761	23626913	94.86
LOC111775772	chr6	XM_023642726.1	24934844	24934963	73.2
LOC111775772	chr6	XR_002808542.1	24992292	24992388	62.08
LOC111775772	chr6	XR_002808541.1	24992292	24992388	62.08
LOC111775772	chr6	XR_002808544.1	25264710	25264826	71.37
LOC111775772	chr6	XR_002808545.1	25264710	25264826	71.37
LOC111775772	chr6	XR_002808547.1	25264710	25264826	71.37
LOC111775772	chr6	XR_002808546.1	25264710	25264826	71.37
LOC111775772	chr6	XR_002808543.1	25264710	25264826	71.37
LOC111775772	chr6	XR_290406.3	25264710	25264826	71.37
LOC111775772	chr6	XM_023642823.1	28268244	28268376	82.46
LOC111775772	chr6	XR_002808590.1	31717904	31718017	72.96
LOC111775772	chr6	XM_023642994.1	32050900	32051009	69.3
LOC111775772	chr6	XR_002808597.1	32140905	32141053	92.38
LOC111775772	chr6	XM_023642996.1	32392181	32392289	67.58
LOC111775772	chr6	XM_001493922.5	32632243	32632341	60.39
LOC111775772	chr6	XM_023643000.1	32632243	32632341	60.39
LOC111775772	chr6	XM_014740668.2	32632243	32632341	60.39
LOC111775772	chr6	XR_002808599.1	32632243	32632341	60.39
LOC111775772	chr6	XM_023643001.1	32632243	32632341	60.39
LOC111775772	chr6	XR_002808424.1	32758635	32758778	87.84
LOC111775772	chr6	XM_001494335.4	33224161	33224302	89.46
LOC111775772	chr6	XR_001380985.2	33756813	33756975	101.06
LOC111775772	chr6	XR_002808609.1	33756813	33756975	101.06
LOC111775772	chr6	XR_002808607.1	33756813	33756975	101.06
LOC111775772	chr6	XR_002808608.1	33756813	33756975	101.06
LOC111775772	chr6	XR_002808610.1	33756813	33756975	101.06
LOC111775772	chr6	XM_023643040.1	35168822	35168943	75.64
LOC111775772	chr6	XM_023643041.1	35161363	35161467	64.05
LOC111775772	chr6	XR_001380950.2	35235017	35235142	76.86
LOC111775772	chr6	XM_005610896.3	35564865	35564985	77.44
LOC111775772	chr6	XM_001493463.5	37084066	37084186	76.23
LOC111775772	chr6	XM_023643107.1	37084066	37084186	77.44
LOC111775772	chr6	XM_001499050.4	37084066	37084186	77.44
LOC111775772	chr6	XM_001499123.5	37266075	37266212	86.94
LOC111775772	chr6	XR_001380973.2	41842315	41842422	65.88
LOC111775772	chr6	XM_023643188.1	45062647	45062743	60.14
LOC111775772	chr6	XM_023643187.1	45062647	45062743	60.14
LOC111775772	chr6	XM_023643185.1	45062647	45062743	60.14
LOC111775772	chr6	XM_023643182.1	45056428	45056556	77.4
LOC111775772	chr6	XM_023643222.1	48991980	48992085	66.78
LOC111775772	chr6	XM_023643221.1	48991980	48992085	65.72
LOC111775772	chr6	XM_023643263.1	52271415	52271534	75.6
LOC111775772	chr6	XM_023643265.1	52271415	52271534	75.6
LOC111775772	chr6	XR_002808711.1	61697328	61697430	62.83
LOC111775772	chr6	XM_023643399.1	62123002	62123100	61.38
LOC111775772	chr6	XM_023643423.1	64364441	64364543	63.86
LOC111775772	chr6	XR_002808725.1	65370646	65370747	65.28
LOC111775772	chr6	XR_001381035.2	66283301	66283422	76.86
LOC111775772	chr6	XM_014740764.1	66731681	66731787	65.27
LOC111775772	chr6	XR_002808741.1	66832268	66832372	65.1
LOC111775772	chr6	XM_014740974.2	66848832	66848992	103.04
LOC111775772	chr6	XM_001491472.3	67397547	67397777	145.53
LOC111775772	chr6	XM_001504132.5	67646376	67646489	69.54
LOC111775772	chr6	XM_001915370.5	67784532	67784686	96.1
LOC111775772	chr6	XM_023643486.1	67968546	67968658	67.8
LOC111775772	chr6	XR_002808757.1	69287416	69287512	61.11
LOC111775772	chr6	XR_001381075.2	69287416	69287512	61.11
LOC111775772	chr6	XM_023643581.1	69615824	69615929	67.84
LOC111775772	chr6	XM_001504331.5	69615824	69615929	67.84
LOC111775772	chr6	XM_023643578.1	69615824	69615929	67.84
LOC111775772	chr6	XM_014740989.2	69615824	69615931	68.04
LOC111775772	chr6	XM_005611201.3	69989015	69989140	78.12
LOC111775772	chr6	XM_014740953.2	70043186	70043283	60.76
LOC111775772	chr6	XM_023643600.1	70116414	70116517	62.4
LOC111775772	chr6	XM_001504369.4	70116414	70116517	62.4
LOC111775772	chr6	XM_023643601.1	70121101	70121205	67.2
LOC111775772	chr6	NM_001346210.1	70386489	70386632	87.84
LOC111775772	chr6	NM_001346217.1	70434651	70434776	76.86
LOC111775772	chr6	NM_001346208.1	70517601	70517713	68.93
LOC111775772	chr6	XR_002808771.1	70517601	70517713	68.93
LOC111775772	chr6	XM_001504432.5	70591033	70591135	62.83
LOC111775772	chr6	XM_001504470.4	70780520	70780638	74.97
LOC111775772	chr6	NM_001346237.1	70821256	70821361	66.78
LOC111775772	chr6	XM_023643621.1	70982057	70982190	83.08
LOC111775772	chr6	XM_023643642.1	71127865	71127968	64.48
LOC111775772	chr6	XM_023643707.1	71353183	71353323	87.42
LOC111775772	chr6	XM_001495079.4	71353183	71353323	87.42
LOC111775772	chr6	XM_005611253.3	71438979	71439088	67.1
LOC111775772	chr6	XM_023643670.1	71438979	71439088	67.1
LOC111775772	chr6	XM_023643671.1	71438979	71439088	67.1
LOC111775772	chr6	XM_005611252.3	71438979	71439088	67.1
LOC111775772	chr6	XM_003365248.4	71741221	71741353	82.46
LOC111775772	chr6	XM_014740914.2	74555749	74555913	100.65
LOC111775772	chr6	XM_014740915.2	74555749	74555913	100.65
LOC111775772	chr6	XM_014740918.2	74555749	74555913	100.65
LOC111775772	chr6	XM_005611291.3	74600827	74600929	62.83
LOC111775772	chr6	XM_005611292.3	74600827	74600929	62.83
LOC111775772	chr6	XM_014740898.2	74600827	74600929	62.83
LOC111775772	chr6	XM_001491852.6	74600827	74600929	62.83
LOC111775772	chr6	XM_023643759.1	74600827	74600929	62.83
LOC111775772	chr6	XM_001490176.4	76260660	76260796	83.57
LOC111775772	chr6	XM_014740887.2	76260660	76260796	83.57
LOC111775772	chr6	XR_002808434.1	76810743	76810850	69.12
LOC111775772	chr6	XM_001917923.5	80641379	80641481	63.86
LOC111775772	chr6	XM_001491806.4	81299673	81299808	81.6
LOC111775772	chr6	XR_002808859.1	81299673	81299808	81.6
LOC111775772	chr6	XR_002808858.1	81299673	81299808	81.6
LOC111775772	chr6	XR_002808870.1	82283247	82283362	70.76
LOC111775772	chr6	XM_014740958.2	83185719	83185825	65.27
LOC111775772	chr6	XR_002808437.1	84495982	84496090	66.49
LOC111775772	chr6	XM_023643964.1	84575159	84575258	63
LOC111775772	chr6	XM_014740818.2	84596898	84597171	169.88
LOC111775772	chr6	XR_002808888.1	85010894	85011003	69.3
LOC111775772	chr7	XM_023646300.1	738131	738256	78.12
LOC111775772	chr7	XR_002809019.1	6755393	6755493	62.62
LOC111775772	chr7	XM_023644692.1	6755393	6755493	62.62
LOC111775772	chr7	XM_001499621.6	12157702	12157809	65.88
LOC111775772	chr7	XM_023644739.1	17293972	17294131	99.2
LOC111775772	chr7	XM_005611548.3	17293972	17294131	99.2
LOC111775772	chr7	XM_001500933.4	17293972	17294131	99.2
LOC111775772	chr7	XM_014741334.2	17293972	17294131	99.2
LOC111775772	chr7	XM_001501007.6	17570058	17570169	70.56
LOC111775772	chr7	XM_023644825.1	22255342	22255438	62.08
LOC111775772	chr7	NR_127989.1	23172755	23172870	71.92
LOC111775772	chr7	XR_002808951.1	23588803	23588900	60.76
LOC111775772	chr7	XR_002808950.1	23588803	23588900	60.76
LOC111775772	chr7	XM_023644890.1	25831650	25831780	82.53
LOC111775772	chr7	XM_023644898.1	26458867	26459011	89.9
LOC111775772	chr7	XM_014741145.2	27338715	27338842	78.08
LOC111775772	chr7	XM_001917432.5	27474867	27474981	72.45
LOC111775772	chr7	XM_014741333.2	27474867	27474981	72.45
LOC111775772	chr7	XR_002809089.1	29755199	29755313	70.15
LOC111775772	chr7	XR_290555.3	29755204	29755313	68.2
LOC111775772	chr7	XM_023645042.1	31415935	31416124	117.8
LOC111775772	chr7	XM_001505067.5	34203981	34204090	69.3
LOC111775772	chr7	XM_023645057.1	34203981	34204090	69.3
LOC111775772	chr7	XM_023645075.1	34471775	34471894	72
LOC111775772	chr7	XM_005611673.3	34471775	34471894	72
LOC111775772	chr7	XM_023645076.1	34471775	34471894	72
LOC111775772	chr7	XM_001502204.6	34553017	34553112	60.48
LOC111775772	chr7	XM_005611676.3	34553017	34553112	60.48
LOC111775772	chr7	XM_001502296.6	35657159	35657264	66.78
LOC111775772	chr7	XM_023645089.1	35695809	35695908	63
LOC111775772	chr7	XM_023645117.1	36898024	36898121	60.76
LOC111775772	chr7	XM_023645157.1	43144183	43144287	66.15
LOC111775772	chr7	XM_023646242.1	51944282	51944437	95.16
LOC111775772	chr7	XM_023645473.1	51985975	51986090	70.76
LOC111775772	chr7	XR_002809259.1	55030845	55030946	63.24
LOC111775772	chr7	XM_001489498.5	60008757	60008864	65.88
LOC111775772	chr7	XR_290618.3	61802770	61802901	81.84
LOC111775772	chr7	XM_023646529.1	67373989	67374117	78.69
LOC111775772	chr7	XM_023646523.1	67373989	67374117	78.69
LOC111775772	chr7	XM_023646528.1	67373989	67374117	78.69
LOC111775772	chr7	XM_023646527.1	67373989	67374117	78.69
LOC111775772	chr7	XM_023646522.1	67373989	67374117	78.69
LOC111775772	chr7	XM_023646526.1	67373989	67374117	78.69
LOC111775772	chr7	XM_023646531.1	67373989	67374117	78.69
LOC111775772	chr7	XM_023646533.1	67373989	67374117	78.69
LOC111775772	chr7	XM_023646530.1	67373989	67374117	78.69
LOC111775772	chr7	XM_023646532.1	67373989	67374148	97.6
LOC111775772	chr7	XM_023646525.1	67373989	67374117	78.69
LOC111775772	chr7	NM_001309344.1	68524569	68524699	81.22
LOC111775772	chr7	XM_023644132.1	68524569	68524699	81.22
LOC111775772	chr7	XR_002809285.1	69311077	69311197	75.02
LOC111775772	chr7	XM_014741798.2	71018596	71018705	67.1
LOC111775772	chr7	NM_001081789.2	71150502	71150674	107.26
LOC111775772	chr7	XR_001381241.2	71462637	71462747	68.82
LOC111775772	chr7	XR_002809300.1	71462637	71462747	68.82
LOC111775772	chr7	XM_023645788.1	72677277	72677376	62
LOC111775772	chr7	XM_001499451.4	73721905	73722025	76.23
LOC111775772	chr7	XR_001381165.2	73721905	73722025	76.23
LOC111775772	chr7	XR_001381228.2	73852521	73852622	65.28
LOC111775772	chr7	XM_023646258.1	73857929	73858067	84.79
LOC111775772	chr7	XM_001499886.6	74190832	74190955	75.64
LOC111775772	chr7	XM_023646262.1	75155586	75155689	64.48
LOC111775772	chr7	XM_001499139.4	76525422	76525519	60.76
LOC111775772	chr7	XM_005611917.3	76638343	76638459	73.71
LOC111775772	chr7	XM_005611916.3	76638343	76638459	73.71
LOC111775772	chr7	XM_023645913.1	77953173	77953283	67.71
LOC111775772	chr7	XM_001504711.4	79016720	79016838	73.78
LOC111775772	chr7	XM_023645964.1	79128083	79128193	67.71
LOC111775772	chr7	XM_005612130.3	79128083	79128193	67.71
LOC111775772	chr7	XM_001917908.4	79693996	79694093	60.76
LOC111775772	chr7	XM_001501061.6	81973140	81973238	62.37
LOC111775772	chr7	XM_014741853.2	81973140	81973238	62.37
LOC111775772	chr7	XM_014741854.2	81973140	81973238	62.37
LOC111775772	chr7	XR_002809334.1	82172130	82172308	112.77
LOC111775772	chr7	XR_002809335.1	82420150	82420250	62.62
LOC111775772	chr7	XR_002809342.1	84177061	84177170	69.3
LOC111775772	chr7	XM_023644116.1	84241251	84241370	74.4
LOC111775772	chr7	XM_023644117.1	84241251	84241370	74.4
LOC111775772	chr7	XM_005612190.3	84412203	84412311	67.58
LOC111775772	chr7	XM_005612187.3	84412203	84412311	67.58
LOC111775772	chr7	XM_014741700.2	84412203	84412311	67.58
LOC111775772	chr7	XR_002809346.1	84643278	84643407	80.6
LOC111775772	chr7	XR_002809350.1	84643278	84643407	80.6
LOC111775772	chr7	XR_002809348.1	84643278	84643407	80.6
LOC111775772	chr7	XR_002809347.1	84643278	84643407	80.6
LOC111775772	chr7	XR_002809359.1	86155527	86155649	75.03
LOC111775772	chr7	XR_002809358.1	86155527	86155649	75.03
LOC111775772	chr7	XR_002809357.1	86155527	86155649	75.03
LOC111775772	chr7	XM_023646094.1	87314143	87314241	60.39
LOC111775772	chr7	XM_023646100.1	87314143	87314241	60.39
LOC111775772	chr7	XM_023646124.1	87505046	87505150	65.1
LOC111775772	chr7	NM_001317253.1	88180469	88180597	78.69
LOC111775772	chr7	XM_005612205.3	88646007	88646114	66.96
LOC111775772	chr7	XR_002809515.1	89534208	89534308	62.62
LOC111775772	chr7	XM_023646545.1	89927766	89927898	82.46
LOC111775772	chr7	XR_001381256.2	95715060	95715179	74.4
LOC111775772	chr7	XM_014741912.2	95812633	95812729	60.14
LOC111775772	chr7	XM_023646194.1	95812633	95812729	60.14
LOC111775772	chr7	XM_001502140.6	95812633	95812729	60.14
LOC111775772	chr7	XM_001502214.5	96174306	96174432	80.01
LOC111775772	chr8	NM_001081872.1	7257836	7257971	84.32
LOC111775772	chr8	XM_003365452.4	7942315	7942420	65.72
LOC111775772	chr8	XM_023646837.1	7942315	7942420	65.72
LOC111775772	chr8	XM_005612452.3	9306015	9306126	69.44
LOC111775772	chr8	XM_014742035.2	10108419	10108564	90.52
LOC111775772	chr8	XM_023648125.1	10398531	10398642	67.2
LOC111775772	chr8	XR_002809658.1	11331826	11331963	84.18
LOC111775772	chr8	XR_002809659.1	11940455	11940563	68.67
LOC111775772	chr8	XR_002809660.1	11940455	11940563	68.67
LOC111775772	chr8	XR_001381285.2	11940455	11940563	68.67
LOC111775772	chr8	XR_001381286.2	11940455	11940563	68.67
LOC111775772	chr8	XR_290690.3	11940455	11940563	68.67
LOC111775772	chr8	XM_023646929.1	11967225	11967345	76.23
LOC111775772	chr8	XM_023646955.1	13204468	13204564	60.14
LOC111775772	chr8	XM_023646967.1	13954019	13954125	65.27
LOC111775772	chr8	XM_023646965.1	13954019	13954125	65.27
LOC111775772	chr8	XM_023646966.1	13954019	13954125	65.27
LOC111775772	chr8	XM_005612493.3	14128286	14128385	62
LOC111775772	chr8	XR_002809683.1	14229030	14229162	81.13
LOC111775772	chr8	XM_005612511.3	14760844	14760953	69.3
LOC111775772	chr8	XM_001489039.6	16095701	16095797	60.14
LOC111775772	chr8	XM_014742183.2	16095701	16095797	60.14
LOC111775772	chr8	XM_005612562.3	16746773	16746882	67.1
LOC111775772	chr8	XM_003365502.4	16746773	16746882	67.1
LOC111775772	chr8	XR_001377332.2	18495597	18495692	60.48
LOC111775772	chr8	XR_002809704.1	18495597	18495692	60.48
LOC111775772	chr8	XR_002809709.1	18948532	18948699	105.84
LOC111775772	chr8	XM_014742184.2	21728990	21729125	85.68
LOC111775772	chr8	XM_023648139.1	22835540	22835670	79.91
LOC111775772	chr8	XM_023647164.1	23714293	23714407	71.3
LOC111775772	chr8	XR_001377322.2	24564571	24564678	65.88
LOC111775772	chr8	XM_001492695.6	25322554	25322662	67.58
LOC111775772	chr8	XM_023647309.1	26254051	26254156	65.72
LOC111775772	chr8	XM_023647387.1	32358552	32358670	74.97
LOC111775772	chr8	XM_023648265.1	34372671	34372809	86.18
LOC111775772	chr8	XM_023647475.1	39542620	39542717	60.76
LOC111775772	chr8	XM_023647479.1	40256844	40256979	84.32
LOC111775772	chr8	XR_002810164.1	40256844	40256979	84.32
LOC111775772	chr8	XR_002809851.1	42560195	42560300	67.84
LOC111775772	chr8	XM_001493017.3	44181746	44181853	64.8
LOC111775772	chr8	XM_005612791.3	47090672	47090777	65.72
LOC111775772	chr8	XM_005612789.3	47090672	47090777	65.72
LOC111775772	chr8	XM_005612790.3	47090672	47090777	65.72
LOC111775772	chr8	XM_005612792.3	47090672	47090777	65.72
LOC111775772	chr8	XM_014727654.2	48955998	48956123	78.12
LOC111775772	chr8	XM_023647613.1	56163265	56163412	91.76
LOC111775772	chr8	XM_023647611.1	56163265	56163412	91.76
LOC111775772	chr8	XM_023647612.1	56163265	56163412	91.76
LOC111775772	chr8	XM_005612820.3	56163265	56163412	91.76
LOC111775772	chr8	XM_001495283.6	56163265	56163412	91.76
LOC111775772	chr8	XM_014727632.2	58906072	58906171	63
LOC111775772	chr8	XM_001496390.4	59002631	59002752	75.64
LOC111775772	chr8	XM_023647656.1	59002631	59002752	74.42
LOC111775772	chr8	XR_002809923.1	63027279	63027399	73.81
LOC111775772	chr8	XM_023647740.1	68787298	68787449	94.24
LOC111775772	chr8	XM_023647742.1	68988899	68988995	62.08
LOC111775772	chr8	XM_023647741.1	68988899	68988995	62.08
LOC111775772	chr8	XM_023647953.1	83802905	83803018	69.54
LOC111775772	chr8	XR_002810011.1	89229263	89229382	73.2
LOC111775772	chr8	NM_001159732.1	92234788	92234887	62
LOC111775772	chr8	XR_002810031.1	94335693	94335789	60.14
LOC111775772	chr8	XR_002810034.1	94335693	94335789	60.14
LOC111775772	chr8	XR_002810035.1	94335693	94335789	60.14
LOC111775772	chr8	XM_023648035.1	97236889	97236986	61.74
LOC111775772	chr9	XM_023648366.1	2567215	2567318	65.52
LOC111775772	chr9	XM_023648367.1	2562785	2562879	60.8
LOC111775772	chr9	XM_014727968.2	6375043	6375138	60.48
LOC111775772	chr9	XM_001489106.4	6375043	6375138	60.48
LOC111775772	chr9	XR_002810223.1	8076254	8076358	67.2
LOC111775772	chr9	XR_002810220.1	8076254	8076358	67.2
LOC111775772	chr9	XR_002810222.1	8076254	8076358	67.2
LOC111775772	chr9	XR_002810221.1	8076254	8076358	67.2
LOC111775772	chr9	XR_002810575.1	8142604	8142700	61.11
LOC111775772	chr9	XM_001490291.6	8255746	8255854	67.58
LOC111775772	chr9	XR_290813.3	18981878	18982007	80.6
LOC111775772	chr9	XR_290814.3	18981878	18982007	80.6
LOC111775772	chr9	XM_001494813.4	19406054	19406201	90.28
LOC111775772	chr9	XM_023648574.1	28069934	28070039	65.72
LOC111775772	chr9	XM_023648572.1	28069934	28070039	66.78
LOC111775772	chr9	XM_023648575.1	28069934	28070039	65.72
LOC111775772	chr9	XM_014728000.2	28069934	28070039	65.72
LOC111775772	chr9	XM_023648577.1	28069934	28070039	65.72
LOC111775772	chr9	XM_023648576.1	28069934	28070039	65.72
LOC111775772	chr9	XM_023648578.1	28069934	28070039	65.72
LOC111775772	chr9	XR_002810354.1	35672487	35672598	68.32
LOC111775772	chr9	XM_001488668.4	38548072	38548204	82.46
LOC111775772	chr9	XM_005613191.3	38548072	38548204	82.46
LOC111775772	chr9	XM_001488359.5	39543557	39543680	76.88
LOC111775772	chr9	XR_002810375.1	42061565	42061674	67.1
LOC111775772	chr9	XR_002810374.1	42061565	42061674	67.1
LOC111775772	chr9	XR_001377465.2	42061565	42061674	67.1
LOC111775772	chr9	XM_023648740.1	45239930	45240030	62.62
LOC111775772	chr9	XM_005613220.3	45239930	45240030	62.62
LOC111775772	chr9	XM_014728212.2	45239930	45240030	62.62
LOC111775772	chr9	XM_023648752.1	45870270	45870391	74.42
LOC111775772	chr9	XM_005613223.3	45870270	45870391	74.42
LOC111775772	chr9	NM_001109681.1	54381854	54381973	73.2
LOC111775772	chr9	XM_001495248.4	55040931	55041046	73.08
LOC111775772	chr9	XM_023648863.1	55040931	55041046	73.08
LOC111775772	chr9	NM_001309284.1	55702437	55702567	82.53
LOC111775772	chr9	XM_005613254.3	55702437	55702567	81.22
LOC111775772	chr9	XR_002810601.1	63054899	63055009	67.71
LOC111775772	chr9	XR_290851.3	69988896	69989018	78.72
LOC111775772	chr9	XM_014728081.2	71418521	71418619	60.39
LOC111775772	chr9	XM_001497991.5	71418521	71418619	60.39
LOC111775772	chr9	XM_005613302.3	81735957	81736067	68.82
LOC111775772	chr9	XM_023649019.1	81988551	81988660	67.1
LOC111775772	chr9	XR_002810554.1	84658701	84658807	67.41
LOC111775772	chr9	XM_023649238.1	85343143	85343241	61.38
LOC111775772	chr10	XM_005596122.3	4069554	4069655	64.26
LOC111775772	chr10	XM_001489718.4	4069554	4069655	64.26
LOC111775772	chr10	XM_023649480.1	4065371	4065557	119.68
LOC111775772	chr10	XR_002810670.1	5282197	5282294	60.76
LOC111775772	chr10	XM_005596162.3	6846407	6846522	71.92
LOC111775772	chr10	XM_023649568.1	6846407	6846522	71.92
LOC111775772	chr10	XM_005596161.3	6846407	6846522	71.92
LOC111775772	chr10	XM_001492238.6	6960708	6960815	66.96
LOC111775772	chr10	XM_005596196.3	7454362	7454518	97.34
LOC111775772	chr10	XM_023651357.1	7454361	7454517	95.77
LOC111775772	chr10	XM_005596190.2	7454361	7454517	95.77
LOC111775772	chr10	XM_005596191.2	7454361	7454517	95.77
LOC111775772	chr10	XM_023651358.1	7454361	7454517	97.34
LOC111775772	chr10	XM_005596194.2	7454361	7454517	97.34
LOC111775772	chr10	XM_023651310.1	7594944	7595080	84.94
LOC111775772	chr10	XR_002811083.1	7762071	7762185	72.45
LOC111775772	chr10	XM_023651294.1	8489353	8489459	66.34
LOC111775772	chr10	XM_023651291.1	8489353	8489459	66.34
LOC111775772	chr10	XM_023651308.1	8489353	8489459	66.34
LOC111775772	chr10	XM_023651297.1	8489353	8489459	66.34
LOC111775772	chr10	XM_023651293.1	8489353	8489459	66.34
LOC111775772	chr10	XM_023651295.1	8489353	8489459	66.34
LOC111775772	chr10	XM_023651296.1	8489353	8489459	66.34
LOC111775772	chr10	XM_023651292.1	8489353	8489459	66.34
LOC111775772	chr10	XM_023651324.1	8787243	8787359	72.54
LOC111775772	chr10	XM_001494162.5	8755351	8755463	67.8
LOC111775772	chr10	XM_023651281.1	8911132	8911255	76.88
LOC111775772	chr10	XM_023651311.1	8966853	8967037	114.7
LOC111775772	chr10	XM_023651314.1	8966853	8967037	114.7
LOC111775772	chr10	XM_023651312.1	8966853	8967037	114.7
LOC111775772	chr10	XM_023651316.1	8966853	8967037	114.7
LOC111775772	chr10	XM_014733110.2	8966853	8967037	114.7
LOC111775772	chr10	XM_023649621.1	9232310	9232463	93.94
LOC111775772	chr10	XM_023649733.1	10645245	10645381	84.94
LOC111775772	chr10	XM_023649734.1	10690408	10690507	62
LOC111775772	chr10	XR_002810692.1	10801684	10801786	65.92
LOC111775772	chr10	XR_002810691.1	10801684	10801786	65.92
LOC111775772	chr10	XR_002810696.1	11370764	11370863	63
LOC111775772	chr10	XM_005596256.3	11938301	11938498	122.76
LOC111775772	chr10	XM_014737081.2	11938301	11938498	122.76
LOC111775772	chr10	XM_023649785.1	11938301	11938498	122.76
LOC111775772	chr10	XM_023651432.1	12720959	12721062	65.52
LOC111775772	chr10	XM_014738966.2	12720959	12721062	65.52
LOC111775772	chr10	XM_005596277.3	12720959	12721062	65.52
LOC111775772	chr10	XM_003362322.3	12927607	12927718	71.68
LOC111775772	chr10	XM_023651446.1	14033245	14033352	68.04
LOC111775772	chr10	XM_001499585.5	14033246	14033353	68.04
LOC111775772	chr10	XM_005596294.3	14033246	14033353	68.04
LOC111775772	chr10	XM_023649858.1	14964258	14964358	63.63
LOC111775772	chr10	XM_005596323.3	14964258	14964358	63.63
LOC111775772	chr10	XM_023649855.1	14964258	14964358	63.63
LOC111775772	chr10	XM_014741708.2	14964258	14964358	63.63
LOC111775772	chr10	XM_023649857.1	14964258	14964358	63.63
LOC111775772	chr10	XM_023649856.1	14964258	14964358	63.63
LOC111775772	chr10	XM_005596322.3	14964258	14964358	63.63
LOC111775772	chr10	XM_023649863.1	15379011	15379107	60.14
LOC111775772	chr10	XM_014729483.2	17666699	17666850	94.24
LOC111775772	chr10	XM_014729478.2	17666699	17666850	94.24
LOC111775772	chr10	XM_023649995.1	17666699	17666850	94.24
LOC111775772	chr10	XM_023649998.1	17666699	17666850	94.24
LOC111775772	chr10	XM_023649996.1	17666699	17666850	94.24
LOC111775772	chr10	XM_023649997.1	17666699	17666850	92.72
LOC111775772	chr10	XM_005596379.3	18956777	18956873	60.14
LOC111775772	chr10	XM_005596388.3	19142544	19142669	76.86
LOC111775772	chr10	XM_023650069.1	19142544	19142669	76.86
LOC111775772	chr10	XM_023650071.1	19142544	19142669	76.86
LOC111775772	chr10	XM_001489599.5	19142544	19142669	76.86
LOC111775772	chr10	XR_002810747.1	19174416	19174515	63
LOC111775772	chr10	XR_002810748.1	19174414	19174515	63.24
LOC111775772	chr10	XM_023650131.1	19494825	19494956	80.52
LOC111775772	chr10	XR_002811230.1	19579715	19579821	66.34
LOC111775772	chr10	XR_002811229.1	19579715	19579821	66.34
LOC111775772	chr10	XR_002811231.1	19579715	19579821	66.34
LOC111775772	chr10	XR_002811233.1	19579715	19579821	66.34
LOC111775772	chr10	XM_023650203.1	20027243	20027380	88.32
LOC111775772	chr10	XM_001497301.3	20688930	20689038	67.58
LOC111775772	chr10	XR_002810766.1	21211086	21211195	71.5
LOC111775772	chr10	XM_023651473.1	22494011	22494116	65.72
LOC111775772	chr10	XM_014730430.2	23511085	23511187	64.89
LOC111775772	chr10	XM_005596499.3	23511085	23511187	64.89
LOC111775772	chr10	XM_001488194.5	23511085	23511187	64.89
LOC111775772	chr10	XM_023650413.1	24064395	24064532	85.56
LOC111775772	chr10	XM_023650414.1	24064395	24064532	85.56
LOC111775772	chr10	XM_023650518.1	24881396	24881540	89.9
LOC111775772	chr10	XM_003362300.2	25331567	25331674	66.96
LOC111775772	chr10	XM_014730941.2	25715069	25715168	62
LOC111775772	chr10	XM_023651491.1	25780706	25780814	68.67
LOC111775772	chr10	XM_023651493.1	25780706	25780814	68.67
LOC111775772	chr10	XM_023651492.1	25780706	25780814	68.67
LOC111775772	chr10	XR_002811167.1	26151812	26151917	64.66
LOC111775772	chr10	XR_002811166.1	26151815	26151917	62.83
LOC111775772	chr10	XM_023650656.1	29052460	29052573	71.82
LOC111775772	chr10	XM_001503696.4	39110635	39110765	81.22
LOC111775772	chr10	XR_002810882.1	48745032	48745144	71.19
LOC111775772	chr10	XM_023650819.1	48745032	48745144	71.19
LOC111775772	chr10	XM_023650820.1	48745032	48745144	71.19
LOC111775772	chr10	XM_023650822.1	48745032	48745144	71.19
LOC111775772	chr10	XM_001503857.6	51290723	51290858	84.32
LOC111775772	chr10	XM_005596840.3	51290723	51290858	84.32
LOC111775772	chr10	XM_023650840.1	51290723	51290858	84.32
LOC111775772	chr10	XM_014734214.1	51290723	51290858	84.32
LOC111775772	chr10	XM_014734220.2	51290723	51290858	84.32
LOC111775772	chr10	XM_023650845.1	51693491	51693586	62.4
LOC111775772	chr10	XM_023650874.1	58606492	58606724	144.46
LOC111775772	chr10	XM_001503961.5	58606492	58606724	144.46
LOC111775772	chr10	XM_001916466.5	59813559	59813662	63.44
LOC111775772	chr10	XM_023650883.1	59813559	59813662	63.44
LOC111775772	chr10	XR_002810922.1	59813559	59813662	63.44
LOC111775772	chr10	XM_014734440.2	59813559	59813662	63.44
LOC111775772	chr10	XM_001504014.6	60500186	60500282	60.14
LOC111775772	chr10	XM_001504016.3	60727815	60727956	88.04
LOC111775772	chr10	XM_023649443.1	61970527	61970633	65.27
LOC111775772	chr10	XM_005596882.3	62084536	62084652	72.54
LOC111775772	chr10	XM_005596881.3	62084536	62084652	72.54
LOC111775772	chr10	XM_014734583.2	62084536	62084652	72.54
LOC111775772	chr10	XM_001504045.6	62084536	62084652	72.54
LOC111775772	chr10	XR_002810951.1	62084536	62084652	72.54
LOC111775772	chr10	XM_023650954.1	62476202	62476308	65.27
LOC111775772	chr10	XM_014734653.2	62476202	62476308	65.27
LOC111775772	chr10	XM_001502358.6	62476202	62476308	65.27
LOC111775772	chr10	XM_023650953.1	62476202	62476308	65.27
LOC111775772	chr10	XR_002810964.1	63914147	63914247	63.63
LOC111775772	chr10	XR_002811005.1	71277422	71277521	63
LOC111775772	chr10	XM_023649404.1	75268941	75269069	79.98
LOC111775772	chr10	XM_023649403.1	75268941	75269069	79.98
LOC111775772	chr10	XM_023649405.1	75268941	75269069	79.98
LOC111775772	chr10	XM_023651073.1	78451581	78451680	62
LOC111775772	chr10	XM_023651063.1	78420586	78420691	67.84
LOC111775772	chr10	XM_023651133.1	81404308	81404408	64.64
LOC111775772	chr10	XR_287943.3	81463824	81463982	98.58
LOC111775772	chr10	XR_001379693.2	81463824	81463982	98.58
LOC111775772	chr10	XM_023651205.1	84897928	84898034	65.27
LOC111775772	chr10	XM_023651206.1	84803896	84804027	83.16
LOC111775772	chr10	XM_023651200.1	84803896	84804027	83.16
LOC111775772	chr11	XM_023651696.1	190774	190874	64.64
LOC111775772	chr11	XM_023651697.1	190774	190874	64.64
LOC111775772	chr11	XM_005596998.3	882485	882639	100.75
LOC111775772	chr11	XM_005596999.3	882485	882639	100.75
LOC111775772	chr11	XM_023651718.1	1020848	1020963	71.92
LOC111775772	chr11	XM_023651720.1	1020848	1020963	71.92
LOC111775772	chr11	XM_023651721.1	1020848	1020963	71.92
LOC111775772	chr11	XR_002811267.1	1435599	1435707	66.49
LOC111775772	chr11	XM_023651855.1	2802091	2802189	63.36
LOC111775772	chr11	XM_023651856.1	2802091	2802189	63.36
LOC111775772	chr11	XM_023651853.1	2802091	2802189	63.36
LOC111775772	chr11	XM_023651857.1	2802091	2802189	63.36
LOC111775772	chr11	XM_023651872.1	2903748	2903886	84.79
LOC111775772	chr11	XM_023651897.1	3735188	3735311	78.12
LOC111775772	chr11	XM_005597093.3	3823973	3824083	68.82
LOC111775772	chr11	XM_014738237.1	3823973	3824083	68.82
LOC111775772	chr11	XM_014738267.2	3968476	3968661	115.32
LOC111775772	chr11	XM_001915400.5	4312324	4312424	62.62
LOC111775772	chr11	XR_287964.3	4635627	4635737	67.71
LOC111775772	chr11	XM_005597106.3	5047701	5047803	63.86
LOC111775772	chr11	XM_003362474.4	5991692	5991789	61.74
LOC111775772	chr11	XM_005597131.3	5991692	5991789	61.74
LOC111775772	chr11	XM_003362476.4	5991692	5991789	61.74
LOC111775772	chr11	XM_005597132.3	5991692	5991789	61.74
LOC111775772	chr11	XM_001491840.6	5991692	5991789	61.74
LOC111775772	chr11	XM_005597133.3	5991692	5991789	61.74
LOC111775772	chr11	XM_003362477.4	5991692	5991789	61.74
LOC111775772	chr11	XM_005597134.3	5991692	5991789	61.74
LOC111775772	chr11	XM_003362475.4	5991692	5991789	61.74
LOC111775772	chr11	XM_023652001.1	6253692	6253863	106.64
LOC111775772	chr11	XM_023652081.1	7098359	7098459	61.61
LOC111775772	chr11	XM_014738840.2	7106385	7106484	64
LOC111775772	chr11	XM_023652078.1	7106350	7106484	85.05
LOC111775772	chr11	XM_023652079.1	7106385	7106484	64
LOC111775772	chr11	XR_287975.2	7106385	7106484	64
LOC111775772	chr11	XR_287974.2	7106350	7106484	85.05
LOC111775772	chr11	XM_023652077.1	7106385	7106484	63
LOC111775772	chr11	XM_014738838.2	7106385	7106484	64
LOC111775772	chr11	XM_014738859.2	7106385	7106484	64
LOC111775772	chr11	XM_014738831.2	7106385	7106484	64
LOC111775772	chr11	XM_005597188.3	7106385	7106484	63
LOC111775772	chr11	XM_014738836.2	7106385	7106484	64
LOC111775772	chr11	XM_014738847.2	7106385	7106484	64
LOC111775772	chr11	XM_014738843.2	7106385	7106484	64
LOC111775772	chr11	XR_002811354.1	7176179	7176288	68.2
LOC111775772	chr11	XM_014738919.2	7246446	7246557	70.56
LOC111775772	chr11	XM_014738922.2	7246446	7246557	71.68
LOC111775772	chr11	XR_001380510.2	7246446	7246557	71.68
LOC111775772	chr11	XR_001380512.2	7246446	7246557	71.68
LOC111775772	chr11	XR_001380514.2	7246446	7246557	71.68
LOC111775772	chr11	XR_001380511.2	7246446	7246557	71.68
LOC111775772	chr11	XM_005597211.3	7246446	7246557	71.68
LOC111775772	chr11	XM_023652092.1	7246446	7246557	71.68
LOC111775772	chr11	XM_001497307.5	7246446	7246557	71.68
LOC111775772	chr11	XM_005597210.3	7246446	7246557	71.68
LOC111775772	chr11	XM_014738924.2	7246446	7246557	71.68
LOC111775772	chr11	XM_014738967.2	7267529	7267629	64.64
LOC111775772	chr11	XM_014738982.2	7351379	7351561	113.46
LOC111775772	chr11	XM_005597215.3	7351379	7351561	113.46
LOC111775772	chr11	XM_014737551.2	8343882	8343991	70.4
LOC111775772	chr11	XM_001916362.4	8403878	8403980	63.86
LOC111775772	chr11	XM_005597229.3	8403878	8403980	63.86
LOC111775772	chr11	XM_005597230.3	8403878	8403980	63.86
LOC111775772	chr11	XM_005597228.3	8403878	8403980	63.86
LOC111775772	chr11	XM_023652116.1	8403878	8403980	63.86
LOC111775772	chr11	XM_023652125.1	8465376	8465491	71.92
LOC111775772	chr11	XM_023652126.1	8465376	8465491	71.92
LOC111775772	chr11	XR_002811380.1	12468630	12468737	68.04
LOC111775772	chr11	XR_002811378.1	12468630	12468737	68.04
LOC111775772	chr11	XR_002811379.1	12468630	12468737	68.04
LOC111775772	chr11	XR_002811381.1	12468630	12468737	68.04
LOC111775772	chr11	XR_002811747.1	12638909	12639009	60.6
LOC111775772	chr11	XR_002811748.1	12638909	12639009	60.6
LOC111775772	chr11	XM_001499941.6	14273775	14273885	68.82
LOC111775772	chr11	XM_023651664.1	14758012	14758168	95.77
LOC111775772	chr11	XM_023652217.1	15406927	15407024	63.7
LOC111775772	chr11	XM_001495313.6	15406927	15407024	63.7
LOC111775772	chr11	XM_014739323.2	15406927	15407024	63.7
LOC111775772	chr11	NM_001081948.1	15494354	15494457	63.44
LOC111775772	chr11	XM_005597286.3	15723846	15723962	72.54
LOC111775772	chr11	XM_001501153.4	15723846	15723962	72.54
LOC111775772	chr11	XM_001495667.4	19570851	19570949	61.38
LOC111775772	chr11	XM_014739996.2	20209573	20209674	62.22
LOC111775772	chr11	XM_005597364.3	20209573	20209674	62.22
LOC111775772	chr11	XM_001492387.6	20209573	20209674	62.22
LOC111775772	chr11	XM_001495089.6	20858779	20858885	65.27
LOC111775772	chr11	XM_023652531.1	21397948	21398064	76.05
LOC111775772	chr11	XM_005597918.3	21498497	21498599	61.8
LOC111775772	chr11	NM_001346191.1	22003956	22004069	70.68
LOC111775772	chr11	NM_001081860.2	22540116	22540244	78.69
LOC111775772	chr11	NM_001309387.1	22540116	22540244	77.4
LOC111775772	chr11	XR_002811484.1	23992470	23992617	94.72
LOC111775772	chr11	XM_003362395.4	24729825	24729922	62.72
LOC111775772	chr11	XM_001502482.4	25599069	25599221	94.86
LOC111775772	chr11	XM_014741066.2	25872662	25872775	70.68
LOC111775772	chr11	XM_023652705.1	25872662	25872775	70.68
LOC111775772	chr11	XR_002811510.1	26081782	26081905	79.36
LOC111775772	chr11	XM_023652767.1	26462421	26462527	65.27
LOC111775772	chr11	XM_005597493.3	26514117	26514294	108.58
LOC111775772	chr11	XM_001499780.4	26514117	26514294	108.58
LOC111775772	chr11	XR_002811523.1	27408332	27408465	80.4
LOC111775772	chr11	XR_002811528.1	30273784	30273916	85.12
LOC111775772	chr11	XM_023652850.1	32069859	32069951	60.45
LOC111775772	chr11	XM_005597506.3	32385817	32385949	81.13
LOC111775772	chr11	XM_023652859.1	32502059	32502170	68.32
LOC111775772	chr11	XM_001503683.6	32780070	32780190	73.81
LOC111775772	chr11	XM_005597509.3	32780070	32780190	73.81
LOC111775772	chr11	XR_002811544.1	32780070	32780190	73.81
LOC111775772	chr11	XM_023652900.1	33199983	33200096	70.68
LOC111775772	chr11	XM_023652902.1	33199983	33200096	70.68
LOC111775772	chr11	XM_023652898.1	33199983	33200096	70.68
LOC111775772	chr11	XM_023652899.1	33199983	33200096	70.68
LOC111775772	chr11	XM_023652903.1	33127388	33127514	78.74
LOC111775772	chr11	XR_002811548.1	33199983	33200096	70.68
LOC111775772	chr11	XM_001501083.6	35788492	35788603	70.56
LOC111775772	chr11	XM_005597556.3	36477458	36477579	73.2
LOC111775772	chr11	XR_002811603.1	36477458	36477579	73.2
LOC111775772	chr11	XM_005597558.3	37353459	37353563	68.25
LOC111775772	chr11	XM_023652998.1	37728149	37728252	63.44
LOC111775772	chr11	XM_003362501.4	37728149	37728252	63.44
LOC111775772	chr11	XR_002811607.1	37728149	37728254	64.66
LOC111775772	chr11	XM_014741860.2	38120517	38120652	84.32
LOC111775772	chr11	XR_002811627.1	41162704	41162823	75.6
LOC111775772	chr11	XM_001504140.5	42829161	42829261	65.65
LOC111775772	chr11	XM_023653115.1	42973653	42973762	67.1
LOC111775772	chr11	XM_005597631.3	43393310	43393439	79.3
LOC111775772	chr11	XM_014735870.2	44213704	44213808	66.15
LOC111775772	chr11	XM_023653184.1	44855683	44855809	77.47
LOC111775772	chr11	XM_023653193.1	45208465	45208572	66.96
LOC111775772	chr11	XM_023653708.1	45698450	45698572	76.26
LOC111775772	chr11	XM_023653249.1	46702751	46702869	73.78
LOC111775772	chr11	XM_023653254.1	46702751	46702869	73.78
LOC111775772	chr11	XM_023653264.1	46702751	46702869	73.78
LOC111775772	chr11	XM_005597969.1	47249120	47249225	66.78
LOC111775772	chr11	XM_014727972.2	47518979	47519118	88.2
LOC111775772	chr11	XM_014727981.2	47535436	47535556	73.81
LOC111775772	chr11	XM_001504732.6	48311838	48311954	72.54
LOC111775772	chr11	XM_001504734.4	48431082	48431195	69.54
LOC111775772	chr11	XM_014728079.2	48431082	48431195	69.54
LOC111775772	chr11	XM_005597684.3	48431082	48431195	69.54
LOC111775772	chr11	XM_023653332.1	49756679	49756784	64.66
LOC111775772	chr11	XM_023653330.1	49756679	49756784	64.66
LOC111775772	chr11	XM_023653328.1	49756679	49756784	64.66
LOC111775772	chr11	XM_014728232.2	49756679	49756784	64.66
LOC111775772	chr11	XM_005597696.3	49756679	49756784	64.66
LOC111775772	chr11	XM_005597698.3	49756679	49756784	64.66
LOC111775772	chr11	XM_023653333.1	49756679	49756784	64.66
LOC111775772	chr11	XM_005597693.3	49756679	49756784	64.66
LOC111775772	chr11	XM_023653329.1	49756679	49756784	64.66
LOC111775772	chr11	XM_023653331.1	49756679	49756784	64.66
LOC111775772	chr11	XM_005597699.3	49756677	49756782	64.66
LOC111775772	chr11	XM_014728396.2	50091637	50091737	64.64
LOC111775772	chr11	XM_023653384.1	50091637	50091737	64.64
LOC111775772	chr11	XM_023653375.1	50088954	50089066	70.06
LOC111775772	chr11	XM_005597729.3	50383726	50383849	76.88
LOC111775772	chr11	XM_005597733.3	50496950	50497061	69.44
LOC111775772	chr11	XM_014728426.2	50496950	50497061	69.44
LOC111775772	chr11	XM_001504799.5	51188081	51188208	80.64
LOC111775772	chr11	NR_128122.1	51182560	51182658	61.38
LOC111775772	chr11	XM_023653737.1	51293133	51293240	68.04
LOC111775772	chr11	XM_014728667.2	51471791	51471903	71.19
LOC111775772	chr11	XM_001503195.4	51471791	51471903	71.19
LOC111775772	chr11	XR_002811730.1	51471791	51471903	71.19
LOC111775772	chr11	XM_001504820.4	51534381	51534478	60.76
LOC111775772	chr11	XM_014728681.2	51534381	51534478	60.76
LOC111775772	chr11	XR_002811688.1	51568893	51569003	67.71
LOC111775772	chr11	XR_002811689.1	51568893	51569003	67.71
LOC111775772	chr11	XM_014728689.2	51599614	51599726	70.06
LOC111775772	chr11	XR_002811690.1	51717019	51717112	60.16
LOC111775772	chr11	XM_001504830.5	51926148	51926246	60.39
LOC111775772	chr11	XR_002811692.1	52275601	52275703	63.86
LOC111775772	chr11	XM_005597782.3	52973586	52973684	61.38
LOC111775772	chr11	XM_005597784.3	53196817	53196922	65.72
LOC111775772	chr11	XR_001377888.2	53210938	53211042	65.1
LOC111775772	chr11	XR_288090.3	53592237	53592400	100.04
LOC111775772	chr11	XM_023653507.1	53643688	53643794	66.34
LOC111775772	chr11	XM_014728786.2	53643688	53643794	66.34
LOC111775772	chr11	XR_002811709.1	55694827	55694962	82.96
LOC111775772	chr11	NM_001145274.1	56497320	56497424	64.05
LOC111775772	chr11	XM_005597021.3	57487765	57487863	61.38
LOC111775772	chr11	XM_005597801.3	57680539	57680651	70.06
LOC111775772	chr11	XM_001503419.4	57680539	57680651	70.06
LOC111775772	chr11	XM_023653536.1	57680539	57680651	70.06
LOC111775772	chr11	XM_001918385.4	57838780	57838889	70.4
LOC111775772	chr11	XM_023653659.1	60286912	60287027	70.76
LOC111775772	chr11	XM_005598001.2	61205109	61205214	64.66
LOC111775772	chr12	XR_002811833.1	872644	872777	81.74
LOC111775772	chr12	XR_288109.3	1842736	1842909	107.88
LOC111775772	chr12	XM_005598012.3	1842736	1842909	107.88
LOC111775772	chr12	XM_014729352.2	1842736	1842909	107.88
LOC111775772	chr12	XM_023653785.1	1842736	1842909	107.88
LOC111775772	chr12	XM_023653788.1	1842736	1842909	107.88
LOC111775772	chr12	XM_014729350.2	1842736	1842909	107.88
LOC111775772	chr12	XM_014729351.2	1842736	1842909	107.88
LOC111775772	chr12	XM_014729353.2	1842736	1842909	107.88
LOC111775772	chr12	XM_005598018.3	1842736	1842909	107.88
LOC111775772	chr12	XM_005598019.3	1842736	1842909	107.88
LOC111775772	chr12	XM_023653786.1	1842736	1842909	107.88
LOC111775772	chr12	XM_005598023.3	1842736	1842909	107.88
LOC111775772	chr12	NM_001085435.2	1842736	1842909	107.88
LOC111775772	chr12	XR_002811848.1	2840399	2840519	73.81
LOC111775772	chr12	XR_002811851.1	3745054	3745219	101.26
LOC111775772	chr12	XM_014729447.2	11749375	11749480	64.66
LOC111775772	chr12	XM_023653984.1	11749375	11749480	64.66
LOC111775772	chr12	XM_003362599.4	11749375	11749480	64.66
LOC111775772	chr12	XM_023653993.1	11749375	11749480	64.66
LOC111775772	chr12	XM_023653988.1	11749375	11749480	64.66
LOC111775772	chr12	XM_014729449.2	11749375	11749480	64.66
LOC111775772	chr12	XM_005598093.3	11749375	11749480	64.66
LOC111775772	chr12	XM_014729450.2	11749375	11749480	64.66
LOC111775772	chr12	XM_023653987.1	11749375	11749480	64.66
LOC111775772	chr12	XM_023653989.1	11749375	11749480	64.66
LOC111775772	chr12	XM_003362600.4	11749375	11749480	64.66
LOC111775772	chr12	XM_014729451.2	11749375	11749480	64.66
LOC111775772	chr12	XM_023653994.1	11749375	11749480	64.66
LOC111775772	chr12	XM_001491028.6	11749375	11749480	64.66
LOC111775772	chr12	XM_005598092.3	11749375	11749480	64.66
LOC111775772	chr12	XM_023653986.1	11749375	11749480	64.66
LOC111775772	chr12	XM_023653990.1	11749375	11749480	64.66
LOC111775772	chr12	XM_003362596.4	11749375	11749480	64.66
LOC111775772	chr12	XM_023653992.1	11749375	11749480	64.66
LOC111775772	chr12	XM_003362597.4	11749375	11749480	64.66
LOC111775772	chr12	XM_005598096.3	11749375	11749480	64.66
LOC111775772	chr12	XM_005598094.3	11749375	11749480	64.66
LOC111775772	chr12	XM_005598095.3	11749375	11749480	66.78
LOC111775772	chr12	XM_023653991.1	11749375	11749480	64.66
LOC111775772	chr12	XM_023653985.1	11749375	11749480	64.66
LOC111775772	chr12	XM_014729448.2	11749375	11749480	64.66
LOC111775772	chr12	XM_023653795.1	11928711	11928810	64
LOC111775772	chr12	XM_023653800.1	11928711	11928810	64
LOC111775772	chr12	XM_023653803.1	11928711	11928810	64
LOC111775772	chr12	XM_023653799.1	11928711	11928810	64
LOC111775772	chr12	XM_023653798.1	11928711	11928810	64
LOC111775772	chr12	XM_023653796.1	11928711	11928810	64
LOC111775772	chr12	XM_023653794.1	11928711	11928810	64
LOC111775772	chr12	XM_023653793.1	11928711	11928810	64
LOC111775772	chr12	XM_001914856.5	20389952	20390054	63.86
LOC111775772	chr12	NR_032918.1	21233357	21233482	78.12
LOC111775772	chr12	XM_001497229.3	21422209	21422315	66.34
LOC111775772	chr12	XM_023654893.1	23205477	23205582	64.66
LOC111775772	chr12	XM_001916094.3	23442490	23442588	62.37
LOC111775772	chr12	XM_023654962.1	23442490	23442588	62.37
LOC111775772	chr12	XM_003362648.4	23907861	23907981	75.02
LOC111775772	chr12	XM_023654153.1	24407770	24407881	71.68
LOC111775772	chr12	XM_005598263.3	27504404	27504537	84.42
LOC111775772	chr12	XM_023654259.1	27504404	27504537	84.42
LOC111775772	chr12	XM_014729653.2	27809408	27809505	60.76
LOC111775772	chr12	XM_001494776.4	29692080	29692241	100.44
LOC111775772	chr12	XM_001917332.4	30113920	30114036	71.37
LOC111775772	chr12	XM_023654509.1	30373599	30373776	110.36
LOC111775772	chr12	XM_023654510.1	30373629	30373776	93.24
LOC111775772	chr12	XM_023654527.1	30515625	30515740	71.92
LOC111775772	chr12	XM_023654528.1	30514698	30514800	62.83
LOC111775772	chr12	XR_002811978.1	30655574	30655667	60.16
LOC111775772	chr12	XR_288141.3	30655574	30655675	65.28
LOC111775772	chr12	XR_002811977.1	30655574	30655667	60.16
LOC111775772	chr12	XR_002811976.1	30655574	30655675	65.28
LOC111775772	chr12	XR_001378073.2	30655574	30655675	65.28
LOC111775772	chr12	XM_023654728.1	35403956	35404073	73.16
LOC111775772	chr12	XM_023654910.1	36085322	36085438	71.37
LOC111775772	chr13	XM_023655122.1	1783431	1783576	90.52
LOC111775772	chr13	XM_023655136.1	1656997	1657106	68.2
LOC111775772	chr13	XR_002799463.1	1623913	1624053	90.24
LOC111775772	chr13	XM_005598525.3	5203280	5203384	69.3
LOC111775772	chr13	XM_014729796.2	5482950	5483076	78.74
LOC111775772	chr13	XM_023616815.1	6705851	6705965	70.15
LOC111775772	chr13	XM_023616803.1	6857938	6858038	62.62
LOC111775772	chr13	XM_023616804.1	6857938	6858038	62.62
LOC111775772	chr13	XM_023616789.1	6865803	6865900	60.76
LOC111775772	chr13	XM_023616862.1	6945713	6945836	79.36
LOC111775772	chr13	NR_128159.1	8795836	8795939	64.48
LOC111775772	chr13	XM_023655016.1	9362229	9362353	76.25
LOC111775772	chr13	XM_005598660.3	9362229	9362353	76.25
LOC111775772	chr13	XM_014729890.2	9362229	9362353	76.25
LOC111775772	chr13	XR_002812184.1	10527230	10527379	94.5
LOC111775772	chr13	XM_005598657.3	10872057	10872206	91.5
LOC111775772	chr13	XM_014729919.2	11040324	11040424	61.61
LOC111775772	chr13	XR_002812191.1	11180813	11180914	62.22
LOC111775772	chr13	XR_002812190.1	11255972	11256076	65.1
LOC111775772	chr13	XM_023655429.1	11255972	11256076	65.1
LOC111775772	chr13	XM_023655428.1	11255972	11256076	65.1
LOC111775772	chr13	XM_001504496.4	11561880	11561976	60.14
LOC111775772	chr13	XR_002799470.1	11625205	11625348	87.84
LOC111775772	chr13	XR_001378158.2	14053363	14053466	64.48
LOC111775772	chr13	XM_023655517.1	17796240	17796378	86.18
LOC111775772	chr13	XM_023655533.1	18674940	18675048	69.76
LOC111775772	chr13	XM_023655560.1	19220974	19221088	72.45
LOC111775772	chr13	XM_023655559.1	19220974	19221088	72.45
LOC111775772	chr13	XM_014729953.2	19220977	19221091	72.45
LOC111775772	chr13	XM_014729992.2	19482609	19482723	74.75
LOC111775772	chr13	XM_014729991.2	19482609	19482723	74.75
LOC111775772	chr13	XM_014729997.2	19487697	19487801	65.1
LOC111775772	chr13	XM_023655568.1	19487697	19487801	65.1
LOC111775772	chr13	XM_005598737.3	19487697	19487801	65.1
LOC111775772	chr13	XM_005598738.3	19487697	19487801	65.1
LOC111775772	chr13	XR_002812210.1	19487697	19487801	65.1
LOC111775772	chr13	XM_001495460.4	19487697	19487801	65.1
LOC111775772	chr13	XM_001501595.6	20454405	20454556	92.72
LOC111775772	chr13	XM_023616084.1	21818472	21818605	83.08
LOC111775772	chr13	XM_005598828.3	21818472	21818605	81.74
LOC111775772	chr13	XM_005598733.3	21895160	21895274	70.15
LOC111775772	chr13	XM_023616103.1	24061059	24061179	75.02
LOC111775772	chr13	XM_014730054.2	25157841	25157939	60.39
LOC111775772	chr13	XM_023616149.1	26526256	26526360	63
LOC111775772	chr13	XR_002799262.1	26526256	26526360	63
LOC111775772	chr13	XM_023616184.1	27520673	27520786	71.82
LOC111775772	chr13	XM_023616185.1	27520673	27520786	71.82
LOC111775772	chr13	XM_023616183.1	27520673	27520786	71.82
LOC111775772	chr13	XM_001488398.5	29386348	29386459	69.44
LOC111775772	chr13	XR_002799302.1	29592089	29592187	61.38
LOC111775772	chr13	XR_002799301.1	29592089	29592187	61.38
LOC111775772	chr13	XR_002799452.1	29741799	29741906	69.12
LOC111775772	chr13	XR_002799316.1	30056264	30056424	99.82
LOC111775772	chr13	XR_002799326.1	31362582	31362676	60.8
LOC111775772	chr13	XM_023616302.1	32187393	32187512	74.4
LOC111775772	chr13	XM_005598927.2	36228099	36228202	63.44
LOC111775772	chr13	XM_023616845.1	38178205	38178311	66.34
LOC111775772	chr13	XM_014730161.2	38178205	38178311	66.34
LOC111775772	chr13	XM_023616362.1	39333188	39333297	67.1
LOC111775772	chr13	XM_023616406.1	39678356	39678460	66.15
LOC111775772	chr13	XM_001499267.5	40449473	40449600	78.08
LOC111775772	chr13	XM_023616472.1	40915187	40915293	66.34
LOC111775772	chr13	XM_014730223.2	40915187	40915293	66.34
LOC111775772	chr13	XM_023616474.1	40915187	40915293	66.34
LOC111775772	chr13	XM_014730222.2	40915187	40915293	66.34
LOC111775772	chr13	XM_005599041.3	40915187	40915293	66.34
LOC111775772	chr13	XM_005599042.3	40915187	40915293	66.34
LOC111775772	chr13	XM_023616471.1	40915187	40915293	66.34
LOC111775772	chr13	XM_023616547.1	41689559	41689681	79.95
LOC111775772	chr13	XM_023616541.1	41689559	41689681	79.95
LOC111775772	chr13	XM_023616542.1	41689559	41689681	79.95
LOC111775772	chr13	XM_023616633.1	42282788	42282897	67.1
LOC111775772	chr13	XM_023616626.1	42282788	42282897	67.1
LOC111775772	chr13	XM_023616624.1	42282788	42282897	67.1
LOC111775772	chr13	XM_023616618.1	42282788	42282897	67.1
LOC111775772	chr13	XM_023616634.1	42282788	42282897	67.1
LOC111775772	chr13	XM_023616632.1	42282788	42282897	67.1
LOC111775772	chr13	XM_023616629.1	42282788	42282897	67.1
LOC111775772	chr13	XM_023616622.1	42282788	42282897	67.1
LOC111775772	chr13	XM_023616616.1	42282788	42282897	67.1
LOC111775772	chr13	XM_023616631.1	42282788	42282897	67.1
LOC111775772	chr13	XM_023616613.1	42282788	42282897	67.1
LOC111775772	chr13	XM_023616630.1	42282788	42282897	67.1
LOC111775772	chr13	XM_023616615.1	42282788	42282897	67.1
LOC111775772	chr13	XM_023616625.1	42282788	42282897	67.1
LOC111775772	chr13	XM_023616621.1	42282788	42282897	67.1
LOC111775772	chr13	XM_023616623.1	42282788	42282897	67.1
LOC111775772	chr13	XM_023616614.1	42282788	42282897	67.1
LOC111775772	chr13	XM_023616619.1	42282788	42282897	67.1
LOC111775772	chr13	XM_023616627.1	42282788	42282897	67.1
LOC111775772	chr13	XM_023616620.1	42282788	42282897	67.1
LOC111775772	chr13	XM_023616612.1	42282788	42282897	67.1
LOC111775772	chr13	XM_014730292.2	43471343	43471453	71.04
LOC111775772	chr13	XR_002799422.1	43471343	43471453	71.04
LOC111775772	chr13	XM_014730294.2	43471343	43471453	71.04
LOC111775772	chr13	XM_005599097.3	43748038	43748149	70.56
LOC111775772	chr13	XM_023616781.1	43748038	43748149	70.56
LOC111775772	chr14	XM_023616990.1	717570	717694	76.25
LOC111775772	chr14	NR_032939.1	1764254	1764358	65.1
LOC111775772	chr14	XM_005599670.3	2608225	2608337	70.06
LOC111775772	chr14	XM_005599184.3	3237861	3237961	61.61
LOC111775772	chr14	XM_005599185.2	3237861	3237961	61.61
LOC111775772	chr14	XM_023617063.1	3237861	3237961	61.61
LOC111775772	chr14	XM_023617062.1	3237861	3237961	61.61
LOC111775772	chr14	XM_023617124.1	4003841	4003959	73.78
LOC111775772	chr14	XM_014730472.2	4003841	4003959	73.78
LOC111775772	chr14	XM_023617122.1	4003841	4003959	73.78
LOC111775772	chr14	XM_023617123.1	4003841	4003959	73.78
LOC111775772	chr14	XM_014730478.2	4003841	4003959	73.78
LOC111775772	chr14	XR_002799506.1	4917642	4917757	70.76
LOC111775772	chr14	XM_023617183.1	4917642	4917757	70.76
LOC111775772	chr14	XM_001502650.5	4917642	4917757	70.76
LOC111775772	chr14	XM_005599216.3	4917642	4917757	70.76
LOC111775772	chr14	XM_001498719.4	4965349	4965468	74.4
LOC111775772	chr14	XM_023617243.1	8618555	8618671	71.37
LOC111775772	chr14	XM_023617262.1	10051976	10052082	65.27
LOC111775772	chr14	XM_014730531.2	10051976	10052082	65.27
LOC111775772	chr14	XM_014730532.2	10051976	10052082	65.27
LOC111775772	chr14	NR_128235.1	10051976	10052082	65.27
LOC111775772	chr14	XR_002799538.1	10653433	10653609	109.74
LOC111775772	chr14	XM_023617269.1	10653433	10653609	109.74
LOC111775772	chr14	XM_001503223.5	10653433	10653609	109.74
LOC111775772	chr14	XM_023617266.1	10653433	10653609	109.74
LOC111775772	chr14	XM_023617267.1	10653433	10653609	109.74
LOC111775772	chr14	XM_023617268.1	10653433	10653609	109.74
LOC111775772	chr14	XR_002799539.1	10653431	10653607	109.74
LOC111775772	chr14	NR_032938.1	11395957	11396080	76.88
LOC111775772	chr14	NR_032937.1	18375599	18375732	83.08
LOC111775772	chr14	XM_023617318.1	20712577	20712691	71.3
LOC111775772	chr14	XM_023617319.1	20712577	20712691	71.3
LOC111775772	chr14	XM_014730549.2	20979114	20979216	62.83
LOC111775772	chr14	XM_001500948.5	21147658	21147792	82.35
LOC111775772	chr14	XM_023617390.1	26348758	26348866	69.76
LOC111775772	chr14	XR_002799580.1	26504947	26505045	61.38
LOC111775772	chr14	XR_002799579.1	26504947	26505045	61.38
LOC111775772	chr14	XM_023617446.1	27616436	27616547	70.56
LOC111775772	chr14	NR_032936.1	27745038	27745153	70.76
LOC111775772	chr14	NM_001257120.1	28277498	28277616	74.97
LOC111775772	chr14	XM_023617469.1	28277498	28277616	74.97
LOC111775772	chr14	XM_003362869.4	28686425	28686522	60.76
LOC111775772	chr14	XM_003362871.3	28728838	28728948	69.93
LOC111775772	chr14	XR_002799619.1	34342442	34342542	62.62
LOC111775772	chr14	XR_001378306.2	34342442	34342542	62.62
LOC111775772	chr14	XR_002799618.1	34342442	34342542	62.62
LOC111775772	chr14	XM_023617506.1	34391671	34391812	86.62
LOC111775772	chr14	XR_002799626.1	35880176	35880314	87.57
LOC111775772	chr14	XM_023617629.1	37467600	37467699	61
LOC111775772	chr14	XM_001502575.5	37467600	37467699	61
LOC111775772	chr14	XM_014730647.2	37467600	37467699	61
LOC111775772	chr14	XM_023617630.1	37467600	37467699	61
LOC111775772	chr14	NR_032941.1	38023226	38023342	71.37
LOC111775772	chr14	XM_023617656.1	39058059	39058159	63.63
LOC111775772	chr14	XM_023616889.1	39266493	39266608	71.92
LOC111775772	chr14	XM_005599129.3	39266493	39266608	71.92
LOC111775772	chr14	XR_002799640.1	39552946	39553049	65.52
LOC111775772	chr14	XM_023617662.1	39552946	39553049	65.52
LOC111775772	chr14	XM_023617661.1	39552946	39553049	65.52
LOC111775772	chr14	XM_023617675.1	40370073	40370207	82.35
LOC111775772	chr14	XM_001504379.5	40370073	40370207	82.35
LOC111775772	chr14	XM_005599410.3	40370073	40370207	82.35
LOC111775772	chr14	XM_023617699.1	41913673	41913775	65.92
LOC111775772	chr14	XM_014730688.2	42587185	42587297	68.93
[truncated: 47,599 more rows]
