# Supplementary material for: Analysis of ancient and modern horse genomes reveals the critical impact of lncRNA-mediated epigenetic regulation on horse domestication
Source: Front Genet. 2022 Oct 5;13:944933. doi: 10.3389/fgene.2022.944933 (PMC9579347; doi:10.3389/fgene.2022.944933)
Supplement: Supplementary file 2 [file DataSheet2.zip › DBS-data/dbs/SuppData3--DBS_list_BER09.csv]

lncRNA name	target gene	target gene chr	dbs_start	dbs_end	affinity
LOC111770467	chr1	XM_001497057.3	234004	234112	68.67
LOC111770467	chr1	NR_128060.1	7447639	7447756	71.98
LOC111770467	chr1	XM_023638935.1	17707344	17707449	65.72
LOC111770467	chr1	XM_005602229.3	19296757	19296861	65.1
LOC111770467	chr1	XM_001498407.5	19296757	19296861	65.1
LOC111770467	chr1	XM_014733068.2	19296757	19296861	65.1
LOC111770467	chr1	XM_005602241.3	21390217	21390317	62.62
LOC111770467	chr1	XM_023639909.1	26409716	26409840	76.25
LOC111770467	chr1	XM_001497644.6	26409716	26409840	76.25
LOC111770467	chr1	XM_005602254.3	26409716	26409840	76.25
LOC111770467	chr1	XM_005602253.3	26409716	26409840	76.25
LOC111770467	chr1	XM_023639899.1	26409716	26409840	76.25
LOC111770467	chr1	XM_023640514.1	28404371	28404478	66.96
LOC111770467	chr1	XM_001499535.5	28404371	28404478	66.96
LOC111770467	chr1	XM_023640519.1	28404371	28404478	66.96
LOC111770467	chr1	XM_001499665.4	28432184	28432301	73.16
LOC111770467	chr1	XM_014733306.2	31775966	31776113	90.28
LOC111770467	chr1	XM_023641361.1	31775966	31776113	90.28
LOC111770467	chr1	XM_014733305.2	31775966	31776113	90.28
LOC111770467	chr1	XM_023641374.1	31775966	31776113	90.28
LOC111770467	chr1	XM_001501299.4	31775966	31776113	90.28
LOC111770467	chr1	XM_001501308.4	31775966	31776113	90.28
LOC111770467	chr1	XR_001378901.2	31775966	31776113	90.28
LOC111770467	chr1	XM_023641856.1	33388198	33388307	68.2
LOC111770467	chr1	XM_023641852.1	33388198	33388307	68.2
LOC111770467	chr1	XM_023641847.1	33388198	33388307	68.2
LOC111770467	chr1	XM_023641837.1	33388198	33388307	68.2
LOC111770467	chr1	XM_023641863.1	33388198	33388307	68.2
LOC111770467	chr1	XM_023641830.1	33388198	33388307	68.2
LOC111770467	chr1	XM_023641820.1	33388198	33388307	68.2
LOC111770467	chr1	XM_023641834.1	33388198	33388307	68.2
LOC111770467	chr1	XM_023641842.1	33388198	33388307	68.2
LOC111770467	chr1	XM_023641813.1	33388198	33388307	68.2
LOC111770467	chr1	XM_001502579.6	36565581	36565687	67.41
LOC111770467	chr1	XM_023642610.1	36833575	36833702	80.64
LOC111770467	chr1	XM_023643069.1	39417963	39418067	66.15
LOC111770467	chr1	XR_288865.2	40722333	40722468	84.32
LOC111770467	chr1	XR_002808852.1	53382356	53382469	69.54
LOC111770467	chr1	XM_023644107.1	57564679	57564778	61
LOC111770467	chr1	XM_014733035.2	61418805	61418910	63.6
LOC111770467	chr1	XM_001502897.4	61418805	61418910	63.6
LOC111770467	chr1	XM_005602465.3	61418805	61418910	63.6
LOC111770467	chr1	XM_023644927.1	61418805	61418910	63.6
LOC111770467	chr1	XR_002809340.1	66109138	66109267	79.3
LOC111770467	chr1	XM_014733162.2	66651928	66652075	91.76
LOC111770467	chr1	XM_014733161.2	66651955	66652075	73.81
LOC111770467	chr1	XM_014733163.2	66651955	66652075	73.81
LOC111770467	chr1	XM_001504023.6	67054279	67054387	65.4
LOC111770467	chr1	XM_005602627.3	68956289	68956392	64.48
LOC111770467	chr1	NM_001317258.1	68956289	68956392	64.48
LOC111770467	chr1	XM_014733874.2	71101409	71101517	65.4
LOC111770467	chr1	XM_023646521.1	71101409	71101517	65.4
LOC111770467	chr1	XM_014733872.2	71101409	71101517	65.4
LOC111770467	chr1	XM_014733876.2	71101409	71101517	65.4
LOC111770467	chr1	XM_014733879.2	71101409	71101517	65.4
LOC111770467	chr1	XM_014733875.2	71101409	71101517	65.4
LOC111770467	chr1	XM_014733878.2	71101409	71101517	65.4
LOC111770467	chr1	XM_005602646.3	71966351	71966451	62.62
LOC111770467	chr1	XR_002809768.1	77562899	77563009	68.82
LOC111770467	chr1	XR_002809767.1	77562899	77563009	68.82
LOC111770467	chr1	XR_002809766.1	77562899	77563009	68.82
LOC111770467	chr1	XM_001915264.4	80681079	80681173	60.8
LOC111770467	chr1	XM_023647720.1	80681056	80681173	74.34
LOC111770467	chr1	XM_023648188.1	82386668	82386776	65.4
LOC111770467	chr1	XM_001917123.4	89682507	89682608	62.22
LOC111770467	chr1	XM_023649201.1	90830223	90830318	60.48
LOC111770467	chr1	XR_002810677.1	93711765	93711874	67.1
LOC111770467	chr1	NR_032791.1	95487777	95487877	61.61
LOC111770467	chr1	XM_023650653.1	98163296	98163402	70.62
LOC111770467	chr1	XR_002810859.1	99665897	99666002	65.72
LOC111770467	chr1	XR_002810860.1	99665897	99666002	65.72
LOC111770467	chr1	XR_002811011.1	102982749	102982865	73.71
LOC111770467	chr1	XR_002811145.1	107159236	107159362	77.47
LOC111770467	chr1	XM_001490095.4	107335215	107335310	60.48
LOC111770467	chr1	XM_014733942.2	108992472	108992599	78.08
LOC111770467	chr1	XM_001491243.4	108991854	108991973	74.4
LOC111770467	chr1	XR_002811388.1	114881974	114882092	71.4
LOC111770467	chr1	XR_001378964.2	114881974	114882092	71.4
LOC111770467	chr1	XM_023652152.1	114881974	114882092	71.4
LOC111770467	chr1	XM_023638544.1	116174858	116174961	65.52
LOC111770467	chr1	XM_023651262.1	133828941	133829054	70.68
LOC111770467	chr1	XM_005603044.3	139328449	139328578	79.3
LOC111770467	chr1	XM_023618996.1	147244733	147244835	62.83
LOC111770467	chr1	XM_023619003.1	147244733	147244835	62.83
LOC111770467	chr1	XM_001918264.5	147244733	147244835	62.83
LOC111770467	chr1	XM_023619028.1	147244733	147244835	62.83
LOC111770467	chr1	XM_023619005.1	147244733	147244835	62.83
LOC111770467	chr1	XM_023619050.1	147244733	147244835	62.83
LOC111770467	chr1	XM_023619205.1	147842637	147842746	70.4
LOC111770467	chr1	XM_023619234.1	148011365	148011485	72.6
LOC111770467	chr1	XM_023619222.1	148011365	148011485	72.6
LOC111770467	chr1	XM_001500655.6	148011365	148011485	73.81
LOC111770467	chr1	XM_014733629.2	148011365	148011485	73.81
LOC111770467	chr1	XM_014733634.2	148011365	148011485	72.6
LOC111770467	chr1	XM_005603116.3	148011365	148011485	73.81
LOC111770467	chr1	XM_023619347.1	148011365	148011485	72.6
LOC111770467	chr1	XM_014733635.2	148011365	148011485	72.6
LOC111770467	chr1	XM_001503300.6	148011365	148011485	72.6
LOC111770467	chr1	XM_023619348.1	148011365	148011485	72.6
LOC111770467	chr1	XR_002800256.1	148011365	148011485	72.6
LOC111770467	chr1	XM_023619475.1	148554644	148554757	70.68
LOC111770467	chr1	XM_023619469.1	148554644	148554757	70.68
LOC111770467	chr1	XM_023619495.1	148554644	148554757	70.68
LOC111770467	chr1	XM_023619481.1	148554644	148554757	70.68
LOC111770467	chr1	XM_023619507.1	148554644	148554757	70.68
LOC111770467	chr1	XM_023619503.1	148554644	148554757	70.68
LOC111770467	chr1	XM_023619491.1	148554644	148554757	70.68
LOC111770467	chr1	XM_023619509.1	148554644	148554757	70.68
LOC111770467	chr1	XM_023619508.1	148554644	148554757	70.68
LOC111770467	chr1	XM_023619512.1	148554644	148554757	70.68
LOC111770467	chr1	XM_023619449.1	148554644	148554757	70.68
LOC111770467	chr1	XM_001503635.5	153100523	153100624	62.22
LOC111770467	chr1	XM_014734065.2	153100523	153100624	62.22
LOC111770467	chr1	XM_001503659.6	154937195	154937307	70.06
LOC111770467	chr1	XM_023620945.1	158806551	158806647	60.14
LOC111770467	chr1	XM_023620953.1	158806551	158806647	60.14
LOC111770467	chr1	XM_005603176.3	158806551	158806647	60.14
LOC111770467	chr1	XM_023620964.1	158806551	158806647	60.14
LOC111770467	chr1	XM_023620937.1	158806551	158806647	60.14
LOC111770467	chr1	XM_023620942.1	158806551	158806647	60.14
LOC111770467	chr1	XM_023620968.1	158806551	158806647	60.14
LOC111770467	chr1	XR_002800786.1	158806551	158806647	60.14
LOC111770467	chr1	XM_014733867.2	163824817	163824926	66
LOC111770467	chr1	XM_005603240.3	163824817	163824926	66
LOC111770467	chr1	XM_014733865.2	163824817	163824926	66
LOC111770467	chr1	XM_023622801.1	163824817	163824926	66
LOC111770467	chr1	XM_001488625.5	165484006	165484119	70.68
LOC111770467	chr1	XR_002801771.1	168622056	168622168	68.93
LOC111770467	chr1	XR_001379165.2	168622056	168622168	68.93
LOC111770467	chr1	XM_014734190.2	174470091	174470205	70.15
LOC111770467	chr1	XM_001491298.6	174470091	174470205	70.15
LOC111770467	chr1	XM_023624089.1	174470091	174470205	70.15
LOC111770467	chr1	XR_002802338.1	186860849	186860949	60.6
LOC111770467	chr1	XR_002802327.1	186860849	186860949	60.6
LOC111770467	chr1	XM_023625227.1	187602480	187602613	81.74
LOC111770467	chr2	XR_002803889.1	749309	749406	60.76
LOC111770467	chr2	XM_014737502.2	2888693	2888802	66
LOC111770467	chr2	XM_023630126.1	7877475	7877587	68.93
LOC111770467	chr2	XR_002804225.1	7877475	7877587	68.93
LOC111770467	chr2	XM_023630091.1	7877475	7877587	68.93
LOC111770467	chr2	XR_002804268.1	8868668	8868812	88.45
LOC111770467	chr2	XM_001494616.5	10338962	10339059	62.72
LOC111770467	chr2	XM_014737483.2	10338962	10339059	62.72
LOC111770467	chr2	XR_002804278.1	10500577	10500726	91.5
LOC111770467	chr2	XR_002804314.1	11501036	11501133	60.76
LOC111770467	chr2	XM_023633318.1	21057613	21057731	73.78
LOC111770467	chr2	XM_023633309.1	21057613	21057731	73.78
LOC111770467	chr2	XM_023633339.1	21057613	21057731	73.78
LOC111770467	chr2	XM_014737376.2	21057613	21057731	73.78
LOC111770467	chr2	XM_023633322.1	21057613	21057731	73.78
LOC111770467	chr2	XM_014737380.2	21057613	21057731	73.78
LOC111770467	chr2	XM_014737377.2	21057613	21057731	73.78
LOC111770467	chr2	XM_023633324.1	21057626	21057731	65.72
LOC111770467	chr2	XM_023633327.1	21057613	21057731	73.78
LOC111770467	chr2	XM_014737379.2	21057613	21057731	74.97
LOC111770467	chr2	XM_001499027.4	21057613	21057731	73.78
LOC111770467	chr2	XM_014737382.2	21057613	21057731	73.78
LOC111770467	chr2	XM_014737548.2	22488231	22488329	60.39
LOC111770467	chr2	XM_023634720.1	25457920	25458025	64.66
LOC111770467	chr2	XM_023634724.1	25457920	25458025	64.66
LOC111770467	chr2	XM_023634715.1	25457920	25458025	64.66
LOC111770467	chr2	XM_023634726.1	25457920	25458025	64.66
LOC111770467	chr2	XM_023634691.1	25457920	25458025	64.66
LOC111770467	chr2	XM_023634684.1	25457920	25458025	64.66
LOC111770467	chr2	XM_023634680.1	25457920	25458025	64.66
LOC111770467	chr2	XM_023634698.1	25457920	25458025	64.66
LOC111770467	chr2	XM_023634732.1	25457920	25458025	64.66
LOC111770467	chr2	XM_023634703.1	25457920	25458025	64.66
LOC111770467	chr2	XM_023634709.1	25457920	25458025	64.66
LOC111770467	chr2	XM_023634738.1	25457920	25458025	64.66
LOC111770467	chr2	XM_005607283.3	27713086	27713189	64.48
LOC111770467	chr2	XM_005607282.3	27713086	27713189	64.48
LOC111770467	chr2	XM_023635024.1	27713086	27713189	64.48
LOC111770467	chr2	XM_001501292.5	31010162	31010291	80.6
LOC111770467	chr2	XR_002806266.1	31451467	31451565	60.39
LOC111770467	chr2	XR_002806274.1	31952128	31952267	86.8
LOC111770467	chr2	XM_014737408.2	34198931	34199029	60.39
LOC111770467	chr2	XM_014737409.2	34198931	34199029	60.39
LOC111770467	chr2	XM_023635594.1	34198931	34199029	60.39
LOC111770467	chr2	XR_001380098.2	34198931	34199029	60.39
LOC111770467	chr2	XM_014737407.2	34198931	34199029	60.39
LOC111770467	chr2	XM_005607392.3	34198931	34199029	60.39
LOC111770467	chr2	XM_014737404.2	34198931	34199029	60.39
LOC111770467	chr2	XM_014737403.2	34198931	34199029	60.39
LOC111770467	chr2	XM_005607393.3	34198931	34199029	60.39
LOC111770467	chr2	XM_001492019.5	40108708	40108821	68.4
LOC111770467	chr2	XM_001492046.4	40108708	40108821	68.4
LOC111770467	chr2	XM_023636106.1	50954727	50954829	61.8
LOC111770467	chr2	NM_001081786.1	61616748	61616872	75
LOC111770467	chr2	XR_002806441.1	65881254	65881397	87.84
LOC111770467	chr2	XR_002806442.1	65881254	65881397	87.84
LOC111770467	chr2	XR_002806440.1	65881254	65881397	87.84
LOC111770467	chr2	XR_002806443.1	65881254	65881397	87.84
LOC111770467	chr2	XR_001380198.2	65881254	65881397	87.84
LOC111770467	chr2	XM_001498986.4	65881254	65881397	87.84
LOC111770467	chr2	XM_005607730.3	65881254	65881397	87.84
LOC111770467	chr2	XM_005607731.3	65996136	65996241	66.78
LOC111770467	chr2	XM_001499056.4	65996136	65996241	66.78
LOC111770467	chr2	XM_001499028.4	65996136	65996275	88.2
LOC111770467	chr2	XM_005607752.3	71660829	71660928	61
LOC111770467	chr2	XM_023626634.1	78962175	78962332	96.38
LOC111770467	chr2	XM_023636473.1	86813689	86813821	81.13
LOC111770467	chr2	XM_001503239.4	108927592	108927694	63.86
LOC111770467	chr3	XM_023636930.1	2599085	2599225	86.01
LOC111770467	chr3	XM_005608252.3	2599085	2599225	86.01
LOC111770467	chr3	XM_023636932.1	2940802	2940949	90.28
LOC111770467	chr3	XM_023636933.1	2871942	2872044	63.86
LOC111770467	chr3	XM_023636961.1	3694424	3694523	62
LOC111770467	chr3	XM_023636879.1	9669017	9669121	65.1
LOC111770467	chr3	XM_014738434.2	9901824	9901919	61.44
LOC111770467	chr3	XM_005608274.3	9901824	9901919	61.44
LOC111770467	chr3	XM_005608280.3	10181257	10181369	70.06
LOC111770467	chr3	XM_005608302.3	14073576	14073672	60.14
LOC111770467	chr3	XM_001915883.5	18995678	18995790	68.93
LOC111770467	chr3	XM_001497281.4	20175390	20175487	63.7
LOC111770467	chr3	XM_005608367.3	20175390	20175487	63.7
LOC111770467	chr3	XR_002806831.1	22605847	22605947	62.62
LOC111770467	chr3	XR_002806829.1	22605847	22605947	62.62
LOC111770467	chr3	XR_002806830.1	22605847	22605947	62.62
LOC111770467	chr3	XM_023637261.1	22696002	22696133	80.52
LOC111770467	chr3	XM_023637256.1	22696002	22696133	80.52
LOC111770467	chr3	XM_023637258.1	22696002	22696133	80.52
LOC111770467	chr3	XM_023637255.1	22696002	22696133	80.52
LOC111770467	chr3	XM_023637260.1	22696002	22696133	80.52
LOC111770467	chr3	XM_005608395.3	22696002	22696133	80.52
LOC111770467	chr3	XM_023637257.1	22696002	22696133	80.52
LOC111770467	chr3	XM_023637286.1	23019313	23019428	71.92
LOC111770467	chr3	XM_023637301.1	23604131	23604283	96.39
LOC111770467	chr3	XM_001500754.5	23604131	23604283	96.39
LOC111770467	chr3	XM_023637335.1	24766641	24766738	61.74
LOC111770467	chr3	XM_023637336.1	24766641	24766738	61.74
LOC111770467	chr3	XM_023637349.1	25571284	25571381	62.72
LOC111770467	chr3	XM_001501663.4	25571284	25571381	62.72
LOC111770467	chr3	XM_023636868.1	30850090	30850199	67.1
LOC111770467	chr3	NM_001109812.1	30850090	30850199	67.1
LOC111770467	chr3	XR_002806870.1	32433540	32433643	63.44
LOC111770467	chr3	XM_023637677.1	41584106	41584271	101.26
LOC111770467	chr3	XM_023637863.1	57999468	57999568	61.61
LOC111770467	chr3	XM_023637862.1	57999468	57999568	61.61
LOC111770467	chr3	XM_023637865.1	57999468	57999568	61.61
LOC111770467	chr3	XM_023637867.1	57999468	57999568	61.61
LOC111770467	chr3	XM_023637864.1	57999468	57999568	61.61
LOC111770467	chr3	XM_023637860.1	57999468	57999590	75.03
LOC111770467	chr3	XM_023637861.1	57999468	57999568	61.61
LOC111770467	chr3	XM_005608710.3	62876177	62876290	70.68
LOC111770467	chr3	XM_023637965.1	62876177	62876290	70.68
LOC111770467	chr3	XM_014738864.2	63161716	63161845	81.9
LOC111770467	chr3	XM_005608727.3	65919136	65919246	69.93
LOC111770467	chr3	XM_023638053.1	78064426	78064560	82.35
LOC111770467	chr3	XM_014738870.2	78087891	78087999	68.67
LOC111770467	chr3	XM_014738871.2	78087891	78087999	68.67
LOC111770467	chr3	XM_023638054.1	78087891	78087999	68.67
LOC111770467	chr3	XM_023638155.1	87214290	87214434	89.9
LOC111770467	chr3	XR_002807057.1	87214290	87214434	89.9
LOC111770467	chr3	XM_001917254.4	88081808	88081929	75.64
LOC111770467	chr3	XR_002807070.1	89188203	89188311	66.49
LOC111770467	chr3	XR_290067.3	89188203	89188311	66.49
LOC111770467	chr3	XM_023638275.1	101333197	101333303	66.34
LOC111770467	chr3	XM_014738762.2	101333197	101333303	66.34
LOC111770467	chr3	XM_005608844.3	101391999	101392100	62.22
LOC111770467	chr3	XM_001499564.5	101391999	101392100	62.22
LOC111770467	chr3	XR_290076.2	101391999	101392100	62.22
LOC111770467	chr3	XM_003364732.4	105245757	105245865	68.67
LOC111770467	chr3	XM_005608846.3	105245757	105245865	68.67
LOC111770467	chr3	XM_023638711.1	105245757	105245865	68.67
LOC111770467	chr3	XR_002807229.1	105245757	105245865	68.67
LOC111770467	chr3	XR_002807133.1	109414452	109414564	68.93
LOC111770467	chr3	XR_002807180.1	114549109	114549220	70.56
LOC111770467	chr3	XR_002807182.1	114993302	114993411	68.2
LOC111770467	chr3	XR_002807241.1	118805071	118805177	65.27
LOC111770467	chr3	XR_002807205.1	120347569	120347728	96
LOC111770467	chr3	XR_002807207.1	120868745	120868846	62.22
LOC111770467	chr4	XR_002807345.1	10674922	10675024	62.83
LOC111770467	chr4	XR_001380535.2	15778746	15778892	92.61
LOC111770467	chr4	XR_002807367.1	15778746	15778892	92.61
LOC111770467	chr4	XM_014738932.2	17577674	17577806	82.46
LOC111770467	chr4	XM_023639203.1	36932927	36933046	73.2
LOC111770467	chr4	XM_001493457.4	38800115	38800220	66.78
LOC111770467	chr4	XM_001494784.6	42160200	42160312	71.19
LOC111770467	chr4	XM_001915730.4	48417838	48417984	89.67
LOC111770467	chr4	XM_023639476.1	62901330	62901429	62
LOC111770467	chr4	XM_023639478.1	62901330	62901429	62
LOC111770467	chr4	XM_023639477.1	62901330	62901429	62
LOC111770467	chr4	XM_023639479.1	62901330	62901429	62
LOC111770467	chr4	XM_001500985.6	63284296	63284410	69
LOC111770467	chr4	XM_005609289.3	63284296	63284410	69
LOC111770467	chr4	XM_005609287.3	63262913	63263014	62.22
LOC111770467	chr4	XR_002807541.1	70730284	70730393	67.1
LOC111770467	chr4	XR_002807540.1	70730284	70730393	67.1
LOC111770467	chr4	XM_005609187.3	73607937	73608036	62
LOC111770467	chr4	XR_002807724.1	74982764	74982865	62.22
LOC111770467	chr4	XM_001500986.6	75388853	75389036	112.24
LOC111770467	chr4	XM_001502691.4	83749711	83749859	93.87
LOC111770467	chr4	XM_003364848.3	83749711	83749859	93.87
LOC111770467	chr4	XR_002807593.1	85645498	85645606	66.49
LOC111770467	chr4	XR_002807597.1	85645498	85645606	66.49
LOC111770467	chr4	XR_002807599.1	85645498	85645606	66.49
LOC111770467	chr4	XR_002807606.1	85645498	85645606	66.49
LOC111770467	chr4	XR_002807596.1	85645498	85645606	66.49
LOC111770467	chr4	XR_002807595.1	85645498	85645606	66.49
LOC111770467	chr4	XR_002807592.1	85645498	85645606	66.49
LOC111770467	chr4	XR_002807590.1	85645505	85645606	61.2
LOC111770467	chr4	XR_002807602.1	85645498	85645606	66.49
LOC111770467	chr4	XR_002807591.1	85645498	85645606	66.49
LOC111770467	chr4	XR_002807601.1	85645498	85645606	66.49
LOC111770467	chr4	XR_002807598.1	85645498	85645606	66.49
LOC111770467	chr4	XR_002807605.1	85645498	85645606	66.49
LOC111770467	chr4	XM_005609409.3	85645498	85645606	66.49
LOC111770467	chr4	XM_023639693.1	85645498	85645606	66.49
LOC111770467	chr4	XM_023639695.1	85645498	85645606	66.49
LOC111770467	chr4	XM_023639694.1	85645498	85645606	66.49
LOC111770467	chr4	XM_023639697.1	85645498	85645606	66.49
LOC111770467	chr4	XM_001489929.4	96454000	96454106	65.27
LOC111770467	chr4	XM_003364870.4	96454000	96454106	65.27
LOC111770467	chr4	XM_014739235.2	96668471	96668582	69.44
LOC111770467	chr4	XM_023639885.1	97017928	97018046	71.4
LOC111770467	chr4	XM_005609471.3	97017928	97018046	71.4
LOC111770467	chr4	XR_001380647.2	100951933	100952041	66.49
LOC111770467	chr4	XR_001380645.2	100951933	100952041	66.49
LOC111770467	chr4	XR_001380646.2	100951933	100952041	66.49
LOC111770467	chr4	XM_014739267.2	101725490	101725592	61.8
LOC111770467	chr4	XM_005609542.3	102938629	102938730	62.22
LOC111770467	chr5	XM_023640358.1	1047031	1047129	61.38
LOC111770467	chr5	XM_001489521.3	2431415	2431535	75.02
LOC111770467	chr5	NM_001082490.1	3000111	3000215	65.1
LOC111770467	chr5	NM_001309164.1	7566707	7566806	62
LOC111770467	chr5	XM_023640242.1	7566707	7566806	62
LOC111770467	chr5	XM_023640243.1	7566707	7566806	62
LOC111770467	chr5	XM_014739409.2	7566707	7566806	62
LOC111770467	chr5	XM_005609657.3	7566707	7566806	62
LOC111770467	chr5	XM_005609660.3	7566707	7566806	62
LOC111770467	chr5	XM_005609656.3	7566707	7566806	62
LOC111770467	chr5	XM_005609655.3	7566707	7566806	62
LOC111770467	chr5	XM_005609661.3	7566707	7566806	62
LOC111770467	chr5	XM_005609658.3	7566707	7566806	62
LOC111770467	chr5	XM_005609662.3	7566707	7566806	62
LOC111770467	chr5	XR_002807859.1	9557544	9557640	60.14
LOC111770467	chr5	XR_002807858.1	9557479	9557599	75.02
LOC111770467	chr5	XM_023640603.1	12324200	12324302	62.83
LOC111770467	chr5	XM_001498292.5	12324200	12324302	62.83
LOC111770467	chr5	XR_290239.3	12944773	12944905	82.46
LOC111770467	chr5	XR_001380686.2	12944773	12944905	82.46
LOC111770467	chr5	XR_002807875.1	12944773	12944905	82.46
LOC111770467	chr5	XM_014739530.2	13047192	13047297	65.72
LOC111770467	chr5	XM_023640718.1	20253404	20253550	89.67
LOC111770467	chr5	XM_023640717.1	20253404	20253550	89.67
LOC111770467	chr5	XM_023640720.1	20253404	20253550	89.67
LOC111770467	chr5	XM_005609795.3	20253404	20253550	89.67
LOC111770467	chr5	XR_002807925.1	20253404	20253550	89.67
LOC111770467	chr5	XM_005609794.3	20253404	20253550	89.67
LOC111770467	chr5	XM_023640719.1	20253404	20253550	89.67
LOC111770467	chr5	XM_005609796.3	20253404	20253550	89.67
LOC111770467	chr5	XM_001915520.5	23500611	23500714	63.44
LOC111770467	chr5	XR_002807973.1	31823199	31823296	60.76
LOC111770467	chr5	XM_001503858.6	32341295	32341426	80.52
LOC111770467	chr5	XM_001503854.6	32341295	32341426	80.52
LOC111770467	chr5	XM_005609875.3	32341295	32341426	80.52
LOC111770467	chr5	XM_023640833.1	32341295	32341426	80.52
LOC111770467	chr5	XM_005609874.3	32341295	32341426	80.52
LOC111770467	chr5	XM_005609895.3	32692636	32692739	66.56
LOC111770467	chr5	NM_001317252.1	32692636	32692739	66.56
LOC111770467	chr5	XR_002807979.1	32793942	32794080	84.79
LOC111770467	chr5	XM_001487994.5	32793942	32794080	84.79
LOC111770467	chr5	XM_001500314.5	38290750	38290860	67.71
LOC111770467	chr5	XR_002808031.1	38434742	38434848	65.27
LOC111770467	chr5	XR_002808027.1	38434742	38434848	65.27
LOC111770467	chr5	XR_002808029.1	38434742	38434848	65.27
LOC111770467	chr5	XR_002808037.1	39707438	39707576	84.79
LOC111770467	chr5	XR_002808042.1	40117535	40117647	70.06
LOC111770467	chr5	XR_002808045.1	40117535	40117647	70.06
LOC111770467	chr5	XR_002808041.1	40117535	40117647	70.06
LOC111770467	chr5	XR_002808040.1	40117535	40117647	70.06
LOC111770467	chr5	XR_002808044.1	40117535	40117647	70.06
LOC111770467	chr5	XR_002808043.1	40117535	40117647	70.06
LOC111770467	chr5	XM_001496043.5	40117535	40117647	70.06
LOC111770467	chr5	XM_001496275.4	40117535	40117647	70.06
LOC111770467	chr5	XM_001496243.4	40117535	40117647	70.06
LOC111770467	chr5	XM_005610086.3	40117535	40117647	70.06
LOC111770467	chr5	XM_005610089.3	40117535	40117647	70.06
LOC111770467	chr5	XM_001496102.5	40117535	40117647	70.06
LOC111770467	chr5	XM_005610087.3	40117535	40117647	70.06
LOC111770467	chr5	XM_005610091.2	40117535	40117647	70.06
LOC111770467	chr5	XM_023641269.1	43428712	43428812	62.62
LOC111770467	chr5	XM_023641267.1	43428712	43428812	62.62
LOC111770467	chr5	XM_023641268.1	43428712	43428812	62.62
LOC111770467	chr5	XM_023641319.1	44666967	44667074	65.88
LOC111770467	chr5	XM_001499020.3	44778063	44778162	62
LOC111770467	chr5	XM_023642101.1	46044712	46044816	64.05
LOC111770467	chr5	XM_023642098.1	46044712	46044816	64.05
LOC111770467	chr5	XM_001500913.4	46953738	46953865	78.08
LOC111770467	chr5	XM_005610274.3	46953738	46953867	79.3
LOC111770467	chr5	XR_002808112.1	48122131	48122257	76.2
LOC111770467	chr5	XM_001495742.4	51327551	51327663	70.06
LOC111770467	chr5	XM_005610306.3	51327551	51327663	70.06
LOC111770467	chr5	XM_005610305.3	51327551	51327663	70.06
LOC111770467	chr5	XR_002808359.1	51494513	51494636	75.64
LOC111770467	chr5	XR_002808360.1	51494513	51494636	75.64
LOC111770467	chr5	XM_001498477.6	53497495	53497622	78.08
LOC111770467	chr5	XM_001918054.4	55263527	55263646	74.4
LOC111770467	chr5	XM_014740168.2	55263527	55263646	74.4
LOC111770467	chr5	XM_023641525.1	56486666	56486766	63.63
LOC111770467	chr5	XM_005610388.3	57167099	57167206	66.96
LOC111770467	chr5	XM_001488612.6	62609531	62609665	82.35
LOC111770467	chr5	XM_023641557.1	62609531	62609665	82.35
LOC111770467	chr5	XM_023640237.1	62961423	62961530	66.96
LOC111770467	chr5	XM_023640239.1	62961423	62961530	66.96
LOC111770467	chr5	NM_001110308.1	62961423	62961530	66.96
LOC111770467	chr5	XR_002808230.1	69842511	69842611	60.6
LOC111770467	chr5	XM_001495078.6	75207615	75207734	74.4
LOC111770467	chr5	XR_002808247.1	75207615	75207734	74.4
LOC111770467	chr5	XR_001380880.2	75207615	75207734	74.4
LOC111770467	chr5	XR_001380879.2	75207615	75207734	74.4
LOC111770467	chr5	XM_023641748.1	75693303	75693437	83.7
LOC111770467	chr5	NM_001309177.1	76209648	76209773	75.6
LOC111770467	chr5	XM_023641766.1	76209648	76209773	75.6
LOC111770467	chr5	XM_023641764.1	76209648	76209773	75.6
LOC111770467	chr5	XM_023641767.1	76209648	76209773	75.6
LOC111770467	chr5	XM_014740076.2	76209648	76209773	75.6
LOC111770467	chr5	XM_023641763.1	76209648	76209773	75.6
LOC111770467	chr5	XM_023641765.1	76209648	76209773	75.6
LOC111770467	chr5	XM_005610470.3	76608003	76608101	60.39
LOC111770467	chr5	XM_005610468.3	76608003	76608101	60.39
LOC111770467	chr5	XR_002808255.1	76608003	76608101	60.39
LOC111770467	chr5	XM_001497543.6	76608003	76608101	60.39
LOC111770467	chr5	XM_023641840.1	83682237	83682342	65.72
LOC111770467	chr5	XM_023641839.1	83682237	83682342	65.72
LOC111770467	chr5	XM_023641838.1	83682237	83682342	65.72
LOC111770467	chr5	XM_014740216.2	84538552	84538662	67.71
LOC111770467	chr5	XM_014740036.2	90226341	90226448	66.96
LOC111770467	chr5	XR_002808342.1	96071746	96071854	66.49
LOC111770467	chr6	XM_001489328.4	5877495	5877591	63.05
LOC111770467	chr6	XM_023642293.1	5877495	5877591	63.05
LOC111770467	chr6	XM_014740292.2	5877495	5877591	63.05
LOC111770467	chr6	XM_023642484.1	16050495	16050598	63.44
LOC111770467	chr6	XM_023642485.1	16050495	16050598	63.44
LOC111770467	chr6	XM_001494233.5	16050495	16050598	63.44
LOC111770467	chr6	XR_002808518.1	19810891	19810997	67.41
LOC111770467	chr6	XM_001495662.4	19935280	19935400	73.81
LOC111770467	chr6	XM_014740437.2	20458561	20458663	62.83
LOC111770467	chr6	XM_023642652.1	23630691	23630843	93.33
LOC111770467	chr6	XM_023642750.1	26053141	26053308	104.16
LOC111770467	chr6	XM_023642782.1	26256504	26256604	62.62
LOC111770467	chr6	XM_023642820.1	28170980	28171119	86.8
LOC111770467	chr6	XM_005610846.3	31857610	31857736	82.55
LOC111770467	chr6	XR_002808605.1	33334717	33334854	84.18
LOC111770467	chr6	XM_023643002.1	33334717	33334854	84.18
LOC111770467	chr6	XM_023643003.1	33334717	33334854	84.18
LOC111770467	chr6	XM_005610850.3	33334717	33334854	84.18
LOC111770467	chr6	XM_005610853.3	33413533	33413633	62.62
LOC111770467	chr6	XM_001493463.5	37084690	37084802	68.93
LOC111770467	chr6	XM_023643107.1	37084690	37084802	68.93
LOC111770467	chr6	XM_001499050.4	37084690	37084802	68.93
LOC111770467	chr6	XM_023643132.1	40829851	40829950	62
LOC111770467	chr6	XM_014740731.2	42761165	42761265	61.61
LOC111770467	chr6	XM_001501733.4	43430416	43430516	61.61
LOC111770467	chr6	XM_023643164.1	43430416	43430516	61.61
LOC111770467	chr6	XM_005610956.3	43430416	43430516	61.61
LOC111770467	chr6	XM_023643161.1	43430416	43430516	61.61
LOC111770467	chr6	XR_002808668.1	43430416	43430516	61.61
LOC111770467	chr6	XM_023643170.1	43430416	43430516	61.61
LOC111770467	chr6	XM_023643167.1	43430416	43430516	61.61
LOC111770467	chr6	XM_023644084.1	51263747	51263851	65.1
LOC111770467	chr6	XM_014740658.2	51263747	51263851	65.1
LOC111770467	chr6	XM_023644086.1	51263747	51263851	65.1
LOC111770467	chr6	XM_023644083.1	51263747	51263851	65.1
LOC111770467	chr6	XM_014740657.2	51263747	51263851	65.1
LOC111770467	chr6	XR_002808680.1	51263747	51263851	65.1
LOC111770467	chr6	XM_014740700.2	55125928	55126055	79.36
LOC111770467	chr6	XM_023643306.1	55125928	55126055	79.36
LOC111770467	chr6	XM_001503215.3	58213878	58214046	103.09
LOC111770467	chr6	XM_023643451.1	66635200	66635302	62.83
LOC111770467	chr6	XM_014740883.2	66635200	66635302	62.83
LOC111770467	chr6	XM_005611126.3	66635200	66635302	62.83
LOC111770467	chr6	XM_014740748.1	66635200	66635302	62.83
LOC111770467	chr6	XM_023642167.1	66635200	66635302	62.83
LOC111770467	chr6	XM_014740974.2	66848902	66849083	111.02
LOC111770467	chr6	XR_001381074.2	69287415	69287631	132.37
LOC111770467	chr6	XR_002808757.1	69287415	69287631	132.37
LOC111770467	chr6	XR_001381075.2	69287415	69287631	132.37
LOC111770467	chr6	XM_023643562.1	69287415	69287527	70.06
LOC111770467	chr6	XM_005611252.3	71438991	71439096	65.72
LOC111770467	chr6	XM_023643732.1	72299281	72299421	86.01
LOC111770467	chr6	XM_001504843.5	74942387	74942481	60.8
LOC111770467	chr6	XM_023643788.1	74942387	74942481	60.8
LOC111770467	chr6	XM_023643913.1	79857656	79857762	64.2
LOC111770467	chr6	XM_005611359.3	79857656	79857762	64.2
LOC111770467	chr6	XR_001381077.2	84334657	84334757	63.63
LOC111770467	chr6	XR_002808888.1	85010893	85010989	60.14
LOC111770467	chr7	XM_005611457.3	1872746	1872849	63.44
LOC111770467	chr7	XM_014741369.2	1933585	1933684	63
LOC111770467	chr7	XM_023644689.1	6408761	6408860	61
LOC111770467	chr7	XM_023644683.1	6408761	6408860	61
LOC111770467	chr7	XM_023646428.1	7475061	7475157	60.14
LOC111770467	chr7	XM_023646434.1	7475061	7475157	60.14
LOC111770467	chr7	XM_023646430.1	7475061	7475157	60.14
LOC111770467	chr7	XM_023646429.1	7475061	7475157	60.14
LOC111770467	chr7	XM_023646433.1	7475061	7475157	60.14
LOC111770467	chr7	XM_023646432.1	7475061	7475157	60.14
LOC111770467	chr7	XR_002809440.1	7475062	7475158	60.14
LOC111770467	chr7	XR_002809439.1	7475062	7475158	60.14
LOC111770467	chr7	XM_023644696.1	12415415	12415518	64.48
LOC111770467	chr7	XM_023644781.1	20596710	20596823	70.68
LOC111770467	chr7	XM_001499981.4	20596710	20596823	70.68
LOC111770467	chr7	XM_023644782.1	20596710	20596823	70.68
LOC111770467	chr7	XM_023644784.1	20596710	20596823	70.68
LOC111770467	chr7	XM_023644783.1	20596710	20596823	70.68
LOC111770467	chr7	XM_023644780.1	20596710	20596823	70.68
LOC111770467	chr7	XM_023644786.1	20596710	20596823	70.68
LOC111770467	chr7	NR_032870.1	20596710	20596823	70.68
LOC111770467	chr7	NR_032871.1	20596710	20596823	70.68
LOC111770467	chr7	XM_023644811.1	21919801	21919997	122.14
LOC111770467	chr7	XM_014741261.2	21919801	21919997	122.14
LOC111770467	chr7	XM_023644814.1	21919801	21919997	122.14
LOC111770467	chr7	XM_014741263.2	21919801	21919997	122.14
LOC111770467	chr7	XM_014741264.2	21919801	21919997	122.14
LOC111770467	chr7	XM_014741262.2	21919801	21919997	122.14
LOC111770467	chr7	XM_023644815.1	21919801	21919997	122.14
LOC111770467	chr7	XM_014741265.2	21919801	21919997	122.14
LOC111770467	chr7	XM_005611569.3	21919801	21919997	122.14
LOC111770467	chr7	XM_023644816.1	21919801	21919997	122.14
LOC111770467	chr7	XM_014741266.2	21919801	21919997	122.14
LOC111770467	chr7	XM_023644817.1	21919801	21919997	122.14
LOC111770467	chr7	XM_023644819.1	21919801	21919997	122.14
LOC111770467	chr7	XM_023644818.1	21919801	21919997	122.14
LOC111770467	chr7	XM_023644820.1	21919801	21919997	122.14
LOC111770467	chr7	XM_023644821.1	21919801	21919997	122.14
LOC111770467	chr7	XM_023644824.1	22252117	22252264	91.76
LOC111770467	chr7	XM_001500389.2	22685843	22685953	68.82
LOC111770467	chr7	XM_005611579.3	23243324	23243437	68.4
LOC111770467	chr7	XM_023644866.1	25342823	25342927	65.1
LOC111770467	chr7	XM_023644881.1	25824995	25825117	75.03
LOC111770467	chr7	XM_023644883.1	25824995	25825117	75.03
LOC111770467	chr7	XM_023644898.1	26457144	26457295	92.72
LOC111770467	chr7	XM_001917432.5	27474877	27474983	65.27
LOC111770467	chr7	XM_014741333.2	27474877	27474981	64.05
LOC111770467	chr7	XM_023645049.1	31550624	31550727	67.6
LOC111770467	chr7	XM_023645045.1	31550624	31550727	67.6
LOC111770467	chr7	XM_005611679.3	34601320	34601439	73.2
LOC111770467	chr7	XM_001505075.4	34601320	34601439	73.2
LOC111770467	chr7	XM_005611678.3	34601320	34601439	73.2
LOC111770467	chr7	XM_014741192.2	34601320	34601439	73.2
LOC111770467	chr7	XM_023645082.1	34601320	34601439	73.2
LOC111770467	chr7	XM_023645089.1	35698246	35698360	69
LOC111770467	chr7	XM_001505092.6	35931892	35932000	67.58
LOC111770467	chr7	XM_023645096.1	35931892	35932000	67.58
LOC111770467	chr7	XM_005611689.3	35931892	35932000	67.58
LOC111770467	chr7	XM_001505093.5	35931892	35932000	67.58
LOC111770467	chr7	XM_023645094.1	35931892	35932000	67.58
LOC111770467	chr7	XM_014741339.2	35931892	35932000	67.58
LOC111770467	chr7	XM_023645093.1	35931892	35932000	67.58
LOC111770467	chr7	XM_005611727.3	43420996	43421104	65.4
LOC111770467	chr7	XM_005611729.3	43420995	43421103	65.4
LOC111770467	chr7	XM_001490341.5	50602278	50602433	95.16
LOC111770467	chr7	XM_023645351.1	50602278	50602433	95.16
LOC111770467	chr7	XM_023646242.1	51944321	51944440	73.2
LOC111770467	chr7	XM_001492422.2	52316654	52316754	61.61
LOC111770467	chr7	XM_014741844.2	55401487	55401588	62.22
LOC111770467	chr7	XM_001491421.6	55401487	55401588	62.22
LOC111770467	chr7	XM_001489017.6	58782507	58782610	63.44
LOC111770467	chr7	XM_023645591.1	58782507	58782610	63.44
LOC111770467	chr7	XM_023645596.1	59260540	59260670	81.22
LOC111770467	chr7	XM_023645593.1	59260540	59260670	81.22
LOC111770467	chr7	XM_023645597.1	59260540	59260670	81.22
LOC111770467	chr7	XM_023645595.1	59260540	59260670	81.22
LOC111770467	chr7	XM_001489498.5	60008785	60008886	64.26
LOC111770467	chr7	XM_001489804.6	61049516	61049674	98.58
LOC111770467	chr7	XM_023646520.1	63661397	63661497	61.61
LOC111770467	chr7	NR_032869.1	70994489	70994594	67.84
LOC111770467	chr7	XM_023645837.1	73989983	73990098	73.08
LOC111770467	chr7	XM_001499886.6	74194253	74194370	73.16
LOC111770467	chr7	XM_001501893.4	74669877	74669974	61.74
LOC111770467	chr7	XM_023645857.1	74675090	74675196	65.27
LOC111770467	chr7	XM_001497168.5	74675090	74675196	65.27
LOC111770467	chr7	XM_001499662.6	77588518	77588637	75.6
LOC111770467	chr7	XM_003365383.4	77588518	77588637	75.6
LOC111770467	chr7	XM_023645899.1	77588518	77588637	75.6
LOC111770467	chr7	XM_001504919.4	81807696	81807808	68.93
LOC111770467	chr7	XM_023646094.1	87315444	87315561	73.16
LOC111770467	chr7	XM_023646100.1	87315444	87315561	73.16
LOC111770467	chr8	XM_023646929.1	11967185	11967327	87.23
LOC111770467	chr8	XR_002809530.1	14714588	14714703	71.92
LOC111770467	chr8	XM_023647108.1	21182016	21182113	61.74
LOC111770467	chr8	XM_005612586.3	21182016	21182113	61.74
LOC111770467	chr8	NM_001309270.1	23884697	23884809	68.93
LOC111770467	chr8	XM_001495879.5	24348390	24348514	76.25
LOC111770467	chr8	XR_002809745.1	24348391	24348515	76.25
LOC111770467	chr8	XM_023647202.1	24567745	24567864	73.2
LOC111770467	chr8	XM_001496205.4	24567745	24567864	73.2
LOC111770467	chr8	XM_005612611.3	24567745	24567864	73.2
LOC111770467	chr8	XM_014727547.2	24567745	24567864	73.2
LOC111770467	chr8	XM_023647296.1	25987676	25987810	83.7
LOC111770467	chr8	XM_023647297.1	25987676	25987810	83.7
LOC111770467	chr8	XR_002809807.1	31179689	31179800	68.32
LOC111770467	chr8	XR_002809808.1	31179689	31179800	68.32
LOC111770467	chr8	XR_002809810.1	31179689	31179800	68.32
LOC111770467	chr8	XM_023648158.1	32528227	32528367	86.01
LOC111770467	chr8	XR_002809548.1	38104425	38104522	61.74
LOC111770467	chr8	XM_003365520.4	48167168	48167269	62.22
LOC111770467	chr8	XM_014727654.2	48956007	48956125	73.78
LOC111770467	chr8	XR_002809889.1	51409629	51409728	61
LOC111770467	chr8	XM_023647829.1	76036755	76036882	79.36
LOC111770467	chr8	XM_001487851.6	76036755	76036882	79.36
LOC111770467	chr8	XR_002809562.1	77154189	77154329	86.01
LOC111770467	chr8	XM_023647859.1	77618504	77618625	73.2
LOC111770467	chr8	XM_023647862.1	77618504	77618625	73.2
LOC111770467	chr8	XM_023647860.1	77618504	77618625	73.2
LOC111770467	chr8	XM_023647863.1	77618504	77618625	73.2
LOC111770467	chr8	XM_001488090.4	77618504	77618625	73.2
LOC111770467	chr8	XM_001488070.4	77618504	77618625	73.2
LOC111770467	chr9	XR_002810217.1	7508435	7508561	78.74
LOC111770467	chr9	XM_001494813.4	19406436	19406556	77.44
LOC111770467	chr9	XM_005613155.3	20945845	20945953	66.49
LOC111770467	chr9	XM_005613096.3	23642099	23642204	65.72
LOC111770467	chr9	XR_002810584.1	29233446	29233561	70.76
LOC111770467	chr9	XR_002810316.1	30036877	30036977	61.61
LOC111770467	chr9	XM_023648707.1	42959510	42959607	60.76
LOC111770467	chr9	XR_002810590.1	49757261	49757380	73.2
LOC111770467	chr9	XM_001494071.6	50411589	50411727	83.4
LOC111770467	chr9	NM_001309259.1	62266026	62266124	60.39
LOC111770467	chr9	XM_005613277.3	69296966	69297070	66.15
LOC111770467	chr9	XM_001498336.5	69296966	69297070	66.15
LOC111770467	chr9	XM_005613276.3	69296966	69297070	66.15
LOC111770467	chr9	XM_023648951.1	69296966	69297070	66.15
LOC111770467	chr9	XM_001497639.5	69296966	69297070	66.15
LOC111770467	chr10	XM_001489718.4	4071571	4071682	69.44
LOC111770467	chr10	XM_023649480.1	4065336	4065458	75.03
LOC111770467	chr10	XM_023649505.1	5497892	5498002	69.93
LOC111770467	chr10	XM_023649518.1	5933133	5933247	69
LOC111770467	chr10	XM_005596140.3	5933133	5933247	69
LOC111770467	chr10	XM_023649519.1	5933133	5933247	69
LOC111770467	chr10	XM_023649521.1	5933133	5933247	69
LOC111770467	chr10	XM_023649582.1	7073505	7073602	60.76
LOC111770467	chr10	XM_023651346.1	7897118	7897236	74.97
LOC111770467	chr10	XM_023651294.1	8489376	8489495	72
LOC111770467	chr10	XM_023651291.1	8489376	8489495	72
LOC111770467	chr10	XM_023651308.1	8489376	8489495	72
LOC111770467	chr10	XM_023651297.1	8489376	8489495	72
LOC111770467	chr10	XM_023651293.1	8489376	8489495	72
LOC111770467	chr10	XM_023651295.1	8489376	8489495	72
LOC111770467	chr10	XM_023651296.1	8489376	8489495	72
LOC111770467	chr10	XM_023651292.1	8489666	8489772	67.41
LOC111770467	chr10	XM_023651256.1	15209447	15209547	61.61
LOC111770467	chr10	XM_023650023.1	18631391	18631490	61
LOC111770467	chr10	XM_023650048.1	18966341	18966458	73.16
LOC111770467	chr10	XR_002810766.1	21211094	21211205	70.56
LOC111770467	chr10	XR_002810778.1	21577178	21577298	73.81
LOC111770467	chr10	XM_023650327.1	21577178	21577298	73.81
LOC111770467	chr10	XM_023650330.1	21577178	21577298	73.81
LOC111770467	chr10	XM_014730225.2	22611953	22612052	61
LOC111770467	chr10	XM_023650518.1	24881978	24882099	73.2
LOC111770467	chr10	XM_001491639.3	26083941	26084036	60.48
LOC111770467	chr10	XM_001503647.4	34981877	34981988	68.32
LOC111770467	chr10	XR_002810835.1	34981877	34981988	68.32
LOC111770467	chr10	XR_002810836.1	34981877	34981988	68.32
LOC111770467	chr10	NM_001257151.1	41805799	41805905	65.27
LOC111770467	chr10	XM_001916542.4	61105955	61106096	86.62
LOC111770467	chr10	XR_002810951.1	62080685	62080783	60.39
LOC111770467	chr10	XR_002810964.1	63914090	63914202	70.06
LOC111770467	chr10	XM_023649382.1	66240605	66240722	71.98
LOC111770467	chr10	NM_001309241.1	66240605	66240722	71.98
LOC111770467	chr10	XM_023649447.1	78259672	78259778	66.34
LOC111770467	chr10	XR_001379647.2	84197221	84197325	64.05
LOC111770467	chr11	XR_002811267.1	1435648	1435789	85.2
LOC111770467	chr11	XM_023651872.1	2903146	2903292	89.67
LOC111770467	chr11	NR_128133.1	4180731	4180830	63
LOC111770467	chr11	XM_001915400.5	4314485	4314595	68.82
LOC111770467	chr11	XM_001499678.4	13348387	13348495	66.49
LOC111770467	chr11	NM_001081948.1	15493703	15493810	66.96
LOC111770467	chr11	XM_001501023.5	15583610	15583721	69.44
LOC111770467	chr11	XM_005597279.3	15583610	15583721	69.44
LOC111770467	chr11	XM_023652366.1	18568171	18568302	81.84
LOC111770467	chr11	XM_023652368.1	18568171	18568302	81.84
LOC111770467	chr11	XM_014739669.2	18705634	18705740	65.27
LOC111770467	chr11	XM_014739672.2	18705634	18705740	65.27
LOC111770467	chr11	XM_001495148.6	18705634	18705740	65.27
LOC111770467	chr11	XM_023652514.1	20859688	20859801	69.54
LOC111770467	chr11	XM_001495089.6	20859688	20859801	69.54
LOC111770467	chr11	XM_014740401.2	21486769	21486876	64.8
LOC111770467	chr11	NM_001081860.2	22540112	22540248	83.57
LOC111770467	chr11	NM_001309387.1	22540112	22540248	83.57
LOC111770467	chr11	XM_023652915.1	33563422	33563524	65.92
LOC111770467	chr11	XM_023652911.1	33563422	33563524	65.92
LOC111770467	chr11	XR_002811564.1	33563422	33563524	65.92
LOC111770467	chr11	XR_002811568.1	33563422	33563524	65.92
LOC111770467	chr11	XR_002811567.1	33563422	33563524	65.92
LOC111770467	chr11	XR_002811566.1	33563422	33563524	65.92
LOC111770467	chr11	XR_002811565.1	33563422	33563524	65.92
LOC111770467	chr11	XR_002811563.1	33563422	33563524	65.92
LOC111770467	chr11	XR_002811562.1	33563422	33563524	65.92
LOC111770467	chr11	XR_002811557.1	33563422	33563524	65.92
LOC111770467	chr11	XR_002811555.1	33563422	33563524	65.92
LOC111770467	chr11	XR_002811558.1	33563422	33563524	65.92
LOC111770467	chr11	XR_002811556.1	33563422	33563524	65.92
LOC111770467	chr11	XR_002811551.1	33563422	33563524	65.92
LOC111770467	chr11	XR_002811554.1	33563422	33563524	65.92
LOC111770467	chr11	XR_002811561.1	33563422	33563524	65.92
LOC111770467	chr11	XR_002811560.1	33563422	33563524	65.92
LOC111770467	chr11	XR_002811559.1	33563422	33563524	65.92
LOC111770467	chr11	XR_002811553.1	33563422	33563524	65.92
LOC111770467	chr11	XR_002811552.1	33563422	33563524	65.92
LOC111770467	chr11	XM_023652909.1	33563422	33563524	65.92
LOC111770467	chr11	XM_023652917.1	33563422	33563524	65.92
LOC111770467	chr11	XM_023652912.1	33563422	33563524	65.92
LOC111770467	chr11	XM_023652908.1	33563422	33563524	65.92
LOC111770467	chr11	XM_023652905.1	33563422	33563524	65.92
LOC111770467	chr11	XM_023652906.1	33563422	33563524	65.92
LOC111770467	chr11	XM_023652916.1	33563422	33563524	65.92
LOC111770467	chr11	XM_023652914.1	33563422	33563524	65.92
LOC111770467	chr11	XM_023652933.1	34199165	34199278	69.54
LOC111770467	chr11	XM_023652931.1	34199165	34199278	69.54
LOC111770467	chr11	XM_014741588.2	34199165	34199278	69.54
LOC111770467	chr11	XM_003362413.4	34199165	34199278	69.54
LOC111770467	chr11	XM_023652930.1	34199165	34199278	70.68
LOC111770467	chr11	XM_005597536.3	34199165	34199278	69.54
LOC111770467	chr11	XM_023652932.1	34199165	34199278	69.54
LOC111770467	chr11	XM_023652927.1	34199165	34199278	69.54
LOC111770467	chr11	XM_023652926.1	34199165	34199278	69.54
LOC111770467	chr11	XM_014741887.2	38262600	38262732	81.13
LOC111770467	chr11	XM_023653093.1	42770028	42770135	66.96
LOC111770467	chr11	XM_001504154.6	42918743	42918839	60.14
LOC111770467	chr11	NM_001284536.1	42918743	42918839	60.14
LOC111770467	chr11	XM_001504156.6	42918743	42918839	60.14
LOC111770467	chr11	XM_014742214.2	42918743	42918839	60.14
LOC111770467	chr11	XM_023653182.1	44805649	44805781	81.13
LOC111770467	chr11	XM_023653193.1	45208031	45208126	60.48
LOC111770467	chr11	XM_001504287.5	45445394	45445518	77.5
LOC111770467	chr11	XM_005597648.3	45445394	45445518	77.5
LOC111770467	chr11	NM_001143954.1	45732922	45733045	78.12
LOC111770467	chr11	XM_001504342.5	45787314	45787418	69.3
LOC111770467	chr11	XM_005597654.3	45787314	45787418	69.3
LOC111770467	chr11	XM_005597733.3	50496924	50497025	63.24
LOC111770467	chr11	XM_014728426.2	50496924	50497025	63.24
LOC111770467	chr11	XM_005597024.3	50865401	50865504	63.44
LOC111770467	chr11	NM_001205160.1	50865401	50865504	63.44
LOC111770467	chr11	XM_001504830.5	51925858	51925963	63.6
LOC111770467	chr11	XM_023653479.1	51925858	51925963	63.6
LOC111770467	chr11	XM_005597785.3	53507907	53508010	65.52
LOC111770467	chr11	XM_023653514.1	54321389	54321508	73.2
LOC111770467	chr11	XM_023653513.1	54321389	54321508	73.2
LOC111770467	chr11	XR_002811706.1	54321389	54321508	73.2
LOC111770467	chr11	XR_002811707.1	54321389	54321508	73.2
LOC111770467	chr11	XR_002811705.1	54321389	54321508	73.2
LOC111770467	chr11	XR_002811708.1	54321389	54321508	73.2
LOC111770467	chr11	XM_023653515.1	54321389	54321508	73.2
LOC111770467	chr11	XM_023653518.1	54321389	54321508	73.2
LOC111770467	chr11	XM_023653516.1	54321389	54321508	73.2
LOC111770467	chr11	XM_023653519.1	54321389	54321508	73.2
LOC111770467	chr11	XM_023653511.1	54321389	54321508	73.2
LOC111770467	chr11	XM_023653523.1	54321389	54321508	73.2
LOC111770467	chr11	XM_023653512.1	54321389	54321508	73.2
LOC111770467	chr11	XM_023653617.1	59376270	59376372	65.92
LOC111770467	chr12	XR_002811858.1	8811199	8811302	63.44
LOC111770467	chr12	XM_001489694.4	8811199	8811302	63.44
LOC111770467	chr12	XM_005598048.3	8811199	8811302	63.44
LOC111770467	chr12	XM_005598142.3	21135942	21136052	69.93
LOC111770467	chr12	XR_001378063.1	21135942	21136052	69.93
LOC111770467	chr12	NM_001168387.1	21297251	21297425	110.25
LOC111770467	chr12	XM_023654509.1	30373645	30373762	73.16
LOC111770467	chr12	XM_023654527.1	30514506	30514684	109.19
LOC111770467	chr12	XM_023654524.1	30514508	30514686	109.19
LOC111770467	chr12	XM_023654528.1	30514508	30514686	109.19
LOC111770467	chr12	XM_001498106.6	31006425	31006552	78.08
LOC111770467	chr13	XM_023655131.1	1544588	1544710	75.03
LOC111770467	chr13	XM_023655130.1	1544588	1544710	75.03
LOC111770467	chr13	XM_023655132.1	1544588	1544710	75.03
LOC111770467	chr13	XM_023655129.1	1544588	1544710	75.03
LOC111770467	chr13	XM_005598609.3	8029689	8029799	68.82
LOC111770467	chr13	XM_023655022.1	8029689	8029799	68.82
LOC111770467	chr13	XM_014729839.2	8029689	8029799	68.82
LOC111770467	chr13	XM_014729840.2	8029689	8029799	68.82
LOC111770467	chr13	XM_023655024.1	8029689	8029799	68.82
LOC111770467	chr13	XM_023655023.1	8029689	8029799	68.82
LOC111770467	chr13	XM_023655025.1	8029689	8029799	68.82
LOC111770467	chr13	XM_023655026.1	8029689	8029799	68.82
LOC111770467	chr13	XM_001505046.5	8110114	8110213	61
LOC111770467	chr13	XM_023616872.1	9455316	9455419	64.48
LOC111770467	chr13	XM_014729919.2	11039268	11039385	73.16
LOC111770467	chr13	XR_002812206.1	14508843	14508943	62.62
LOC111770467	chr13	XR_288185.3	14508843	14508943	62.62
LOC111770467	chr13	XM_023655512.1	17924618	17924737	73.2
LOC111770467	chr13	XM_023655511.1	17924618	17924737	73.2
LOC111770467	chr13	XM_023655518.1	17924618	17924737	73.2
LOC111770467	chr13	XM_023655533.1	18674896	18675019	76.88
LOC111770467	chr13	XM_023616084.1	21819382	21819479	60.76
LOC111770467	chr13	XM_005598828.3	21819382	21819479	60.76
LOC111770467	chr13	XM_023616130.1	25273165	25273282	73.16
LOC111770467	chr13	XM_001488398.5	29386180	29386354	108.5
LOC111770467	chr13	XM_014730124.2	34696634	34696740	66.34
LOC111770467	chr13	XR_002799362.1	40152943	40153041	60.39
LOC111770467	chr13	XM_014730292.2	43471355	43471478	75.64
LOC111770467	chr13	XR_002799422.1	43471355	43471478	75.64
LOC111770467	chr13	XM_014730294.2	43471355	43471478	75.64
LOC111770467	chr13	XM_005599097.3	43747273	43747396	75.64
LOC111770467	chr13	XM_023616781.1	43747273	43747396	75.64
LOC111770467	chr14	XM_023617124.1	4003839	4003963	75
LOC111770467	chr14	XM_014730472.2	4003839	4003963	75
LOC111770467	chr14	XM_023617122.1	4003839	4003963	75
LOC111770467	chr14	XM_023617123.1	4003839	4003963	75
LOC111770467	chr14	XM_014730478.2	4003839	4003963	75
LOC111770467	chr14	XM_001917471.4	23311611	23311794	114.08
LOC111770467	chr14	NR_128229.1	26254675	26254786	69.44
LOC111770467	chr14	XM_023617387.1	26268883	26268981	61.38
LOC111770467	chr14	XM_023617389.1	26268883	26268981	61.38
LOC111770467	chr14	XM_023616899.1	27315609	27315729	73.81
LOC111770467	chr14	XM_023616900.1	27315609	27315729	73.81
LOC111770467	chr14	XM_023616901.1	27315609	27315729	73.81
LOC111770467	chr14	XM_003362869.4	28686425	28686525	62.62
LOC111770467	chr14	XM_023617629.1	37467523	37467619	60.14
LOC111770467	chr14	XM_001502575.5	37467523	37467619	60.14
LOC111770467	chr14	XM_014730647.2	37467523	37467619	60.14
LOC111770467	chr14	XM_023617630.1	37467523	37467619	60.14
LOC111770467	chr14	XR_002799645.1	40699644	40699746	61.8
LOC111770467	chr14	XR_002799643.1	40699644	40699746	61.8
LOC111770467	chr14	XM_005599422.3	40699644	40699746	61.8
LOC111770467	chr14	NR_128234.1	47263325	47263432	66.96
LOC111770467	chr14	XR_002799687.1	47301348	47301455	65.88
LOC111770467	chr14	XR_002799686.1	47301348	47301455	65.88
LOC111770467	chr14	XR_002799704.1	52309879	52309998	72
LOC111770467	chr14	XM_014730722.2	52309879	52309998	72
LOC111770467	chr14	NM_001301294.1	56718265	56718406	86.62
LOC111770467	chr14	XM_023616922.1	56718265	56718406	86.62
LOC111770467	chr14	XM_014730323.2	56718265	56718406	86.62
LOC111770467	chr14	XM_014730324.2	56718265	56718406	86.62
LOC111770467	chr14	XR_002799725.1	58446992	58447098	66.34
LOC111770467	chr14	XR_002799723.1	58446992	58447098	66.34
LOC111770467	chr14	XR_002799724.1	58446992	58447098	66.34
LOC111770467	chr14	XM_005599504.3	58446992	58447098	66.34
LOC111770467	chr14	XM_014730330.2	58657622	58657724	62.83
LOC111770467	chr14	XM_014730329.2	58657622	58657724	62.83
LOC111770467	chr14	XM_014730331.2	58657622	58657724	62.83
LOC111770467	chr14	XM_014730328.2	58657622	58657724	62.83
LOC111770467	chr14	XM_005599508.3	58657622	58657724	62.83
LOC111770467	chr14	XM_005599506.3	58657622	58657724	62.83
LOC111770467	chr14	XM_014730325.2	58657622	58657724	62.83
LOC111770467	chr14	XM_001504603.6	68865513	68865668	95.16
LOC111770467	chr14	XM_001504608.5	72362259	72362361	63.86
LOC111770467	chr14	XR_002799802.1	76614614	76614719	65.72
LOC111770467	chr14	XR_002799804.1	76614614	76614719	65.72
LOC111770467	chr14	XR_002799805.1	76614614	76614719	65.72
LOC111770467	chr14	XR_002799807.1	76614614	76614719	65.72
LOC111770467	chr14	XR_002799803.1	76614614	76614719	65.72
LOC111770467	chr14	XR_002799801.1	76614614	76614719	65.72
LOC111770467	chr14	XR_002799799.1	76614614	76614719	65.72
LOC111770467	chr14	XR_002799800.1	76614614	76614719	65.72
LOC111770467	chr14	XR_002799808.1	76614614	76614719	65.72
LOC111770467	chr14	XR_001378343.2	76614614	76614719	65.72
LOC111770467	chr14	XR_002799806.1	76614614	76614719	65.72
LOC111770467	chr14	XM_023618225.1	92580515	92580625	68.82
LOC111770467	chr15	XM_014730851.2	860947	861100	93.94
LOC111770467	chr15	XM_014730852.2	860948	861100	93.33
LOC111770467	chr15	XR_002799964.1	4194735	4194860	76.86
LOC111770467	chr15	XR_002799965.1	4194735	4194860	76.86
LOC111770467	chr15	XM_023618505.1	7507201	7507325	77.5
LOC111770467	chr15	XM_001491301.5	7507201	7507325	77.5
LOC111770467	chr15	XM_023618508.1	7672281	7672408	78.08
LOC111770467	chr15	XM_023618507.1	7672281	7672408	78.08
LOC111770467	chr15	XM_005599786.3	7672281	7672408	78.08
LOC111770467	chr15	XR_002799974.1	7672281	7672408	78.08
LOC111770467	chr15	XM_005599765.3	7854522	7854623	63.24
LOC111770467	chr15	XM_023618577.1	10495085	10495217	81.13
LOC111770467	chr15	XM_023618579.1	10495085	10495217	81.13
LOC111770467	chr15	XM_023618574.1	10495085	10495217	81.13
LOC111770467	chr15	XM_023618575.1	10495085	10495217	81.13
LOC111770467	chr15	XM_023618576.1	10495085	10495217	81.13
LOC111770467	chr15	XM_023618571.1	10495085	10495217	81.13
LOC111770467	chr15	XM_023618572.1	10495085	10495217	81.13
LOC111770467	chr15	XM_023618573.1	10495085	10495217	81.13
LOC111770467	chr15	XR_002799980.1	10495085	10495217	81.13
LOC111770467	chr15	XM_023618800.1	19712639	19712752	69.54
LOC111770467	chr15	XM_023618803.1	19712639	19712752	69.54
LOC111770467	chr15	XM_023618797.1	19712639	19712752	69.54
LOC111770467	chr15	XM_023618799.1	19712639	19712752	69.54
LOC111770467	chr15	XM_023618798.1	19712639	19712752	69.54
LOC111770467	chr15	XM_023618801.1	19712639	19712752	69.54
LOC111770467	chr15	XM_023618802.1	19712639	19712752	69.54
LOC111770467	chr15	XM_023618804.1	19712639	19712752	69.54
LOC111770467	chr15	XM_001916696.5	29581701	29581827	80.01
LOC111770467	chr15	XM_001500723.3	29804008	29804161	93.94
LOC111770467	chr15	XM_001488366.5	30709775	30709875	61.61
LOC111770467	chr15	XR_002800076.1	33034165	33034262	60.76
LOC111770467	chr15	XM_001491049.6	33945445	33945556	70.56
LOC111770467	chr15	XM_023618964.1	33945445	33945556	70.56
LOC111770467	chr15	XM_023618965.1	33945445	33945556	70.56
LOC111770467	chr15	XR_002800101.1	36372645	36372741	63.05
LOC111770467	chr15	XR_002800133.1	38798007	38798117	68.82
LOC111770467	chr15	XM_023619020.1	39762942	39763041	61
LOC111770467	chr15	XM_014731169.2	52857818	52857982	102.3
LOC111770467	chr15	XR_002800173.1	52857818	52857982	102.3
LOC111770467	chr15	XR_002800174.1	52857818	52857982	102.3
LOC111770467	chr15	XR_002800202.1	59412311	59412415	64.05
LOC111770467	chr15	XM_001501522.3	66000622	66000753	80.52
LOC111770467	chr15	XM_005600104.3	68623990	68624088	61.38
LOC111770467	chr15	XM_001502317.5	69909251	69909369	72.59
LOC111770467	chr15	XM_023619329.1	69909251	69909369	72.59
LOC111770467	chr15	XM_005600122.3	69924637	69924753	71.37
LOC111770467	chr15	XM_023619349.1	70104585	70104689	64.05
LOC111770467	chr15	XM_001502512.5	70104585	70104689	64.05
LOC111770467	chr15	XR_001378496.2	70176353	70176467	71.3
LOC111770467	chr15	NM_001168391.1	70791601	70791754	95.48
LOC111770467	chr15	XR_002800430.1	77639891	77640001	71.04
LOC111770467	chr15	XM_023619501.1	79324808	79324911	62.4
LOC111770467	chr15	XM_023619502.1	79857041	79857137	61.11
LOC111770467	chr15	XR_001378403.2	84738538	84738689	95.76
LOC111770467	chr15	XM_023619553.1	84883801	84883914	71.82
LOC111770467	chr15	XM_023619552.1	84883793	84883914	76.86
LOC111770467	chr15	XM_023619554.1	84883801	84883914	71.82
LOC111770467	chr15	XM_023619559.1	85180063	85180174	69.44
LOC111770467	chr15	XR_002800341.1	85644155	85644255	60.6
LOC111770467	chr15	XR_002800343.1	85644155	85644255	60.6
LOC111770467	chr15	XR_002800344.1	85644155	85644255	60.6
LOC111770467	chr15	XR_002800342.1	85644155	85644255	60.6
LOC111770467	chr15	XM_001502602.4	87336747	87336919	105.53
LOC111770467	chr15	XM_023619591.1	87336747	87336919	105.53
LOC111770467	chr16	XM_023619934.1	5847276	5847375	62
LOC111770467	chr16	XM_014731418.2	6774881	6774984	64.48
LOC111770467	chr16	XM_003363033.4	6774881	6774984	64.48
LOC111770467	chr16	XM_023619960.1	7278117	7278248	80.52
LOC111770467	chr16	XM_005600369.3	7278117	7278248	80.52
LOC111770467	chr16	XM_023619957.1	7278117	7278248	80.52
LOC111770467	chr16	XM_023619956.1	7278117	7278248	80.52
LOC111770467	chr16	XM_023619955.1	7278117	7278248	80.52
LOC111770467	chr16	XM_023619959.1	7278117	7278248	80.52
LOC111770467	chr16	XM_001493599.5	8127960	8128069	69.3
LOC111770467	chr16	XM_023619971.1	8127960	8128069	69.3
LOC111770467	chr16	XM_001496214.4	12547046	12547169	74.4
LOC111770467	chr16	XM_023620060.1	14229378	14229482	66.15
LOC111770467	chr16	XM_014731450.2	14229378	14229482	66.15
LOC111770467	chr16	XM_005600423.3	14229378	14229482	66.15
LOC111770467	chr16	XM_023620063.1	15157304	15157421	71.98
LOC111770467	chr16	XR_002800883.1	19711217	19711328	69.44
LOC111770467	chr16	XM_023620093.1	21943094	21943261	102.48
LOC111770467	chr16	XM_023620107.1	24083177	24083282	63.6
LOC111770467	chr16	XM_023620108.1	24083177	24083282	63.6
LOC111770467	chr16	XM_023620106.1	24083177	24083282	63.6
LOC111770467	chr16	XM_023620110.1	24083177	24083282	63.6
LOC111770467	chr16	XM_023620109.1	24083177	24083282	63.6
LOC111770467	chr16	XM_023620114.1	24772434	24772544	67.71
LOC111770467	chr16	XM_001916278.4	24772434	24772544	67.71
LOC111770467	chr16	XM_023620113.1	24772434	24772544	67.71
LOC111770467	chr16	XR_002800540.1	25661696	25661794	61.38
LOC111770467	chr16	XM_014731618.2	36451272	36451391	73.2
LOC111770467	chr16	XM_001495770.5	41659169	41659275	67.41
LOC111770467	chr16	XM_005600750.3	41798555	41798677	75.03
LOC111770467	chr16	XM_005600748.3	41798555	41798677	75.03
LOC111770467	chr16	XM_003363128.4	43096833	43096933	61.61
LOC111770467	chr16	XM_023620683.1	45483265	45483366	62.22
LOC111770467	chr16	XM_014731767.2	46898592	46898710	72.59
LOC111770467	chr16	XM_023620698.1	46898592	46898710	72.59
LOC111770467	chr16	XR_002800703.1	46898592	46898710	72.59
LOC111770467	chr16	XR_002800704.1	46898592	46898710	72.59
LOC111770467	chr16	XM_023620735.1	48781368	48781495	76.8
LOC111770467	chr16	XM_005600820.3	48781368	48781495	76.8
LOC111770467	chr16	XM_023620736.1	48781368	48781495	76.8
LOC111770467	chr16	XR_002800714.1	48781368	48781495	76.8
LOC111770467	chr16	XR_002800713.1	48781368	48781495	76.8
LOC111770467	chr16	XM_014731783.2	48781368	48781495	76.8
LOC111770467	chr16	XR_001378589.2	48781368	48781495	76.8
LOC111770467	chr16	XR_001378590.2	48781368	48781495	76.8
LOC111770467	chr16	XR_002800715.1	48781368	48781495	76.8
LOC111770467	chr16	XR_288569.2	54669325	54669426	62.22
LOC111770467	chr16	XM_005600868.2	54669325	54669426	62.22
LOC111770467	chr16	XM_005600869.2	54669325	54669426	62.22
LOC111770467	chr16	XM_001493356.3	57396258	57396366	65.4
LOC111770467	chr16	XM_005600921.3	67468981	67469086	65.72
LOC111770467	chr16	XM_014731886.2	73564651	73564751	61.61
LOC111770467	chr16	XM_014731887.2	73564651	73564751	61.61
LOC111770467	chr16	XM_014731885.2	73564651	73564751	61.61
LOC111770467	chr16	XM_005600962.3	77019835	77019989	96.1
LOC111770467	chr16	XM_001494328.4	77463749	77463845	61.11
LOC111770467	chr16	XM_005600991.3	85328148	85328273	76.86
LOC111770467	chr16	XM_005600989.3	85328148	85328273	76.86
LOC111770467	chr16	XM_014731922.2	85298518	85298630	68.93
LOC111770467	chr16	XM_014731920.2	85298518	85298630	70.06
LOC111770467	chr17	XM_023621421.1	6210020	6210166	89.67
LOC111770467	chr17	XM_023621422.1	6209674	6209803	79.3
LOC111770467	chr17	XM_023621423.1	6210020	6210166	89.67
LOC111770467	chr17	XM_023621424.1	6210020	6210166	89.67
LOC111770467	chr17	XM_023621420.1	6210020	6210166	89.67
LOC111770467	chr17	XM_023621427.1	6210020	6210166	89.67
LOC111770467	chr17	XM_023621426.1	6210020	6210166	89.67
LOC111770467	chr17	XM_014731979.2	7270689	7270827	84.79
LOC111770467	chr17	XM_014731980.2	7270689	7270827	84.79
LOC111770467	chr17	XM_001915024.5	7270689	7270827	84.79
LOC111770467	chr17	XM_023621440.1	7270689	7270827	84.79
LOC111770467	chr17	XM_023621439.1	7270689	7270827	84.79
LOC111770467	chr17	XR_002800965.1	7270689	7270827	84.79
LOC111770467	chr17	XM_003363177.4	8343550	8343646	60.14
LOC111770467	chr17	XR_002801148.1	10665888	10666014	78.74
LOC111770467	chr17	XR_002800985.1	13524438	13524550	71.19
LOC111770467	chr17	XR_002800986.1	13524438	13524550	71.19
LOC111770467	chr17	XR_002800984.1	13524438	13524550	71.19
LOC111770467	chr17	XM_001495546.5	15744745	15744842	60.76
LOC111770467	chr17	XM_014732091.2	24193184	24193280	60.14
LOC111770467	chr17	XM_005601235.3	24873964	24874083	72
LOC111770467	chr17	XM_005601236.3	24873964	24874083	72
LOC111770467	chr17	XM_023621604.1	24873964	24874083	72
LOC111770467	chr17	XM_023621633.1	26784257	26784358	66.3
LOC111770467	chr17	XM_003363218.4	70118947	70119087	86.01
LOC111770467	chr17	XM_001493450.3	71505675	71505813	84.79
LOC111770467	chr17	XM_023621816.1	75621690	75621859	105.4
LOC111770467	chr17	XM_023621312.1	75859976	75860093	74.34
LOC111770467	chr17	XM_023621817.1	75859976	75860093	74.34
LOC111770467	chr17	XM_023621880.1	79885477	79885625	90.89
LOC111770467	chr18	XM_023622735.1	10170258	10170385	78.08
LOC111770467	chr18	XM_023622736.1	10170258	10170385	78.08
LOC111770467	chr18	XM_023622734.1	10170258	10170385	78.08
LOC111770467	chr18	XR_288699.3	10376998	10377159	100.44
LOC111770467	chr18	XM_001488213.5	32787889	32788009	77.44
LOC111770467	chr18	XM_003363242.4	39646486	39646596	67.71
LOC111770467	chr18	XM_023623007.1	41965055	41965157	63.86
LOC111770467	chr18	XM_023622165.1	63475020	63475118	61.38
LOC111770467	chr18	XM_023622180.1	65018860	65018969	66
LOC111770467	chr18	XM_023622181.1	65018860	65018969	66
LOC111770467	chr18	XM_023622182.1	65018860	65018969	66
LOC111770467	chr18	XM_023622174.1	65018860	65018969	66
LOC111770467	chr18	XM_023622178.1	65018860	65018969	66
LOC111770467	chr18	XM_023622179.1	65018860	65018969	66
LOC111770467	chr19	XM_001490563.5	234434	234559	75.6
LOC111770467	chr19	XR_001378792.2	531642	531745	65.52
LOC111770467	chr19	XM_023623236.1	5060904	5061015	69.44
LOC111770467	chr19	XM_023623275.1	11529452	11529578	77.47
LOC111770467	chr19	XM_014732736.2	12044206	12044314	66.49
LOC111770467	chr19	XM_005601795.3	12044206	12044314	66.49
LOC111770467	chr19	XM_023623280.1	12044206	12044314	66.49
LOC111770467	chr19	XM_005601793.3	12044206	12044314	66.49
LOC111770467	chr19	XR_002801709.1	12823073	12823173	61.61
LOC111770467	chr19	XM_023623304.1	13562554	13562675	75.64
LOC111770467	chr19	XR_002801793.1	27695684	27695786	62.83
LOC111770467	chr19	XM_001499782.5	27990841	27990972	80.52
LOC111770467	chr19	XM_005601882.3	27990841	27990972	80.52
LOC111770467	chr19	XM_023623565.1	35877316	35877531	131.76
LOC111770467	chr19	XM_023623566.1	35877316	35877531	131.76
LOC111770467	chr19	XM_023623564.1	35877316	35877531	131.76
LOC111770467	chr19	XM_001501275.5	35877316	35877475	97.6
LOC111770467	chr19	XM_005601904.3	35877420	35877531	69.44
LOC111770467	chr19	XM_023623146.1	38908068	38908176	65.4
LOC111770467	chr19	NM_001309225.1	38908068	38908176	65.4
LOC111770467	chr19	XM_001502128.6	39641754	39641863	67.1
LOC111770467	chr19	XM_023623659.1	39641754	39641863	67.1
LOC111770467	chr19	XM_001502137.6	39641754	39641863	67.1
LOC111770467	chr19	XM_005601937.3	39641754	39641863	67.1
LOC111770467	chr19	XR_002801843.1	41704334	41704459	78.12
LOC111770467	chr19	XM_023623703.1	41704334	41704459	78.12
LOC111770467	chr19	XM_014732868.2	41704334	41704459	78.12
LOC111770467	chr19	XM_023623704.1	41704334	41704459	78.12
LOC111770467	chr19	XM_023623702.1	41704334	41704459	78.12
LOC111770467	chr19	XM_023623705.1	41704334	41704459	78.12
LOC111770467	chr19	XM_023623706.1	41704334	41704459	78.12
LOC111770467	chr19	XM_001502618.5	42039905	42040001	63.05
LOC111770467	chr19	XM_023623755.1	47085319	47085426	65.88
LOC111770467	chr19	XM_014732902.2	51329193	51329303	67.71
LOC111770467	chr19	XM_023623815.1	51329193	51329303	67.71
LOC111770467	chr19	XM_023623811.1	51329193	51329303	67.71
LOC111770467	chr19	XM_014732922.2	57499302	57499408	65.27
LOC111770467	chr19	XM_023623927.1	58409804	58409918	69
LOC111770467	chr20	XM_023624503.1	11231064	11231162	60.39
LOC111770467	chr20	XM_023624488.1	17182559	17182679	76.23
LOC111770467	chr20	XR_002802164.1	19307399	19307506	68.04
LOC111770467	chr20	XM_001915843.3	24329114	24329216	64.89
LOC111770467	chr20	XM_001916031.5	24842532	24842637	65.72
LOC111770467	chr20	XR_001379173.2	24842532	24842637	65.72
LOC111770467	chr20	XR_289091.3	24842532	24842637	65.72
LOC111770467	chr20	XM_014734242.2	24842532	24842637	65.72
LOC111770467	chr20	XM_003363767.4	24842532	24842637	65.72
LOC111770467	chr20	XM_023624638.1	32641035	32641151	71.37
LOC111770467	chr20	XM_023624708.1	34626256	34626361	65.72
LOC111770467	chr20	XM_005603806.3	34626256	34626361	65.72
LOC111770467	chr20	XM_005603805.3	34626256	34626361	65.72
LOC111770467	chr20	XM_023624714.1	34703392	34703492	62.62
LOC111770467	chr20	NR_127895.1	35117403	35117536	81.74
LOC111770467	chr20	NM_001308939.1	36340213	36340332	72
LOC111770467	chr20	XM_014734370.2	36678672	36678775	64.48
LOC111770467	chr20	XR_002802258.1	40726297	40726401	65.1
LOC111770467	chr20	XR_002802259.1	40726297	40726401	65.1
LOC111770467	chr20	XR_002802260.1	40726297	40726401	65.1
LOC111770467	chr20	XR_289143.3	40726297	40726401	65.1
LOC111770467	chr20	XR_002802263.1	40726297	40726401	65.1
LOC111770467	chr20	XR_002802262.1	40726297	40726401	65.1
LOC111770467	chr20	XR_001379211.2	40726297	40726401	65.1
LOC111770467	chr20	XR_002802261.1	40726297	40726401	65.1
LOC111770467	chr20	XM_023625030.1	44078413	44078510	60.76
LOC111770467	chr20	XM_023625031.1	44103415	44103540	80.64
LOC111770467	chr20	XM_001502468.4	44103415	44103540	80.64
LOC111770467	chr20	XM_023625034.1	44103415	44103540	80.64
LOC111770467	chr20	XM_023625033.1	44103415	44103540	80.64
LOC111770467	chr20	XM_001502577.6	45539683	45539786	64.48
LOC111770467	chr20	XM_014734471.2	45801556	45801656	65.65
LOC111770467	chr20	XM_023625198.1	64506036	64506145	68.2
LOC111770467	chr21	XR_002802541.1	11742022	11742156	82.35
LOC111770467	chr22	XM_001491551.4	2027678	2027791	72.96
LOC111770467	chr22	XM_005604437.3	2027678	2027791	72.96
LOC111770467	chr22	XM_023625993.1	2052762	2052880	73.78
LOC111770467	chr22	XM_023626041.1	5247696	5247822	76.2
LOC111770467	chr22	XM_023626042.1	5896518	5896657	86.8
LOC111770467	chr22	XM_023626086.1	8203482	8203596	71.3
LOC111770467	chr22	XM_023626087.1	8203482	8203596	71.3
LOC111770467	chr22	XM_023626089.1	8203482	8203596	71.3
LOC111770467	chr22	XM_023626092.1	8203482	8203596	71.3
LOC111770467	chr22	XM_023626095.1	8203482	8203596	71.3
LOC111770467	chr22	XM_023626094.1	8203482	8203596	71.3
LOC111770467	chr22	XM_023626098.1	8203482	8203596	71.3
LOC111770467	chr22	XM_023626096.1	8203482	8203596	71.3
LOC111770467	chr22	XR_002802787.1	8203482	8203596	71.3
LOC111770467	chr22	XM_014735025.2	8203482	8203596	71.3
LOC111770467	chr22	XR_002802786.1	8203482	8203596	71.3
LOC111770467	chr22	XM_005604469.3	8203482	8203596	71.3
LOC111770467	chr22	XM_001915932.5	17516992	17517114	77.49
LOC111770467	chr22	XR_289256.3	23222070	23222182	70.06
LOC111770467	chr22	XM_005604548.3	23222070	23222182	70.06
LOC111770467	chr22	XM_023626294.1	23503255	23503389	82.35
LOC111770467	chr22	XM_023626302.1	23702643	23702760	70.8
LOC111770467	chr22	XM_001498581.4	24386525	24386645	73.81
LOC111770467	chr22	XR_002802860.1	24386525	24386645	73.81
LOC111770467	chr22	XM_023626365.1	25171368	25171479	67.2
LOC111770467	chr22	XM_023626367.1	25171368	25171479	67.2
LOC111770467	chr22	XM_023626481.1	27662855	27663006	94.24
LOC111770467	chr22	XM_023626482.1	27662855	27663006	94.24
LOC111770467	chr22	XM_023626493.1	27662855	27663006	94.24
LOC111770467	chr22	XM_023626494.1	27662800	27663006	128.34
LOC111770467	chr22	XM_023626498.1	27662855	27663006	94.24
LOC111770467	chr22	XM_023626480.1	27662800	27663006	128.34
LOC111770467	chr22	XM_023626495.1	27662855	27663006	94.24
LOC111770467	chr22	XM_023626499.1	27662800	27663006	128.34
LOC111770467	chr22	XM_023626478.1	27662800	27663006	128.34
LOC111770467	chr22	XM_023626496.1	27662800	27663006	128.34
LOC111770467	chr22	XM_023626479.1	27662800	27663006	128.34
LOC111770467	chr22	XM_023626602.1	33884601	33884731	78.6
LOC111770467	chr22	XM_014735179.2	35330131	35330254	75.64
LOC111770467	chr22	XM_023626625.1	35330131	35330254	75.64
LOC111770467	chr22	XM_023626626.1	35330131	35330254	75.64
LOC111770467	chr22	XM_005604663.3	35330131	35330254	75.64
LOC111770467	chr22	XM_001500614.6	35330131	35330254	75.64
LOC111770467	chr22	XM_005604798.3	44157046	44157160	71.3
LOC111770467	chr22	XR_002802956.1	44431512	44431626	69
LOC111770467	chr23	XR_001379536.2	584781	584882	62.22
LOC111770467	chr23	XR_289319.3	584782	584882	61.61
LOC111770467	chr23	XR_002803371.1	2116370	2116493	75.64
LOC111770467	chr23	XM_014735411.2	14924695	14924801	66.34
LOC111770467	chr23	XM_005604948.3	14924695	14924801	66.34
LOC111770467	chr23	XM_001916924.5	14924695	14924801	66.34
LOC111770467	chr23	XM_023627187.1	14924695	14924801	66.34
LOC111770467	chr23	XM_005604984.3	25252173	25252279	66.34
LOC111770467	chr23	XM_001491923.5	25252173	25252279	66.34
LOC111770467	chr23	NM_001081809.1	26098270	26098398	78.69
LOC111770467	chr23	XR_002803227.1	26098270	26098398	78.69
LOC111770467	chr23	XR_001379673.2	26726286	26726390	64.05
LOC111770467	chr23	XM_023627351.1	27452155	27452264	67.1
LOC111770467	chr23	XM_001494571.5	32690462	32690567	64.66
LOC111770467	chr23	XM_001496363.5	38296841	38296944	64.48
LOC111770467	chr23	XM_001496449.5	38322397	38322544	93.24
LOC111770467	chr23	XM_005605051.3	49294354	49294477	75.64
LOC111770467	chr23	XM_023627464.1	49294354	49294477	75.64
LOC111770467	chr23	XM_001499370.4	49675056	49675160	64.05
LOC111770467	chr23	XM_023627571.1	53111807	53111936	81.9
LOC111770467	chr23	XR_002803349.1	53249990	53250105	71.92
LOC111770467	chr23	XR_002803348.1	53249990	53250105	71.92
LOC111770467	chr23	XR_002803350.1	53249990	53250105	71.92
LOC111770467	chr24	XM_014735609.2	2878186	2878284	62.37
LOC111770467	chr24	XM_014735610.2	2878186	2878284	62.37
LOC111770467	chr24	XM_023627864.1	8998203	8998302	62
LOC111770467	chr24	XM_023627866.1	8998203	8998302	62
LOC111770467	chr24	XR_001379691.2	8979788	8979924	86.31
LOC111770467	chr24	XR_289408.3	9187233	9187350	73.16
LOC111770467	chr24	XM_023627715.1	15727675	15727783	67.58
LOC111770467	chr24	XM_005605173.3	15727675	15727783	67.58
LOC111770467	chr24	XM_005605170.3	15727675	15727783	67.58
LOC111770467	chr24	XM_023627714.1	15727675	15727783	67.58
LOC111770467	chr24	XM_005605171.3	15727675	15727783	67.58
LOC111770467	chr24	NM_001195587.1	15727675	15727783	67.58
LOC111770467	chr24	XM_023628165.1	22453743	22453851	66.49
LOC111770467	chr24	XM_014735740.2	22453743	22453851	66.49
LOC111770467	chr24	XM_023628171.1	22453743	22453851	66.49
LOC111770467	chr24	XM_023628164.1	22453743	22453851	66.49
LOC111770467	chr24	XM_023628170.1	22453743	22453851	66.49
LOC111770467	chr24	XM_023628166.1	22453743	22453851	66.49
LOC111770467	chr24	XM_023628169.1	22453743	22453851	66.49
LOC111770467	chr24	XM_023628531.1	23340558	23340672	70.15
LOC111770467	chr24	XM_023628522.1	23340558	23340672	70.15
LOC111770467	chr24	XM_023628528.1	23340558	23340672	70.15
LOC111770467	chr24	XM_023628532.1	23340558	23340672	70.15
LOC111770467	chr24	XM_023628524.1	23340558	23340672	70.15
LOC111770467	chr24	XM_023628529.1	23340558	23340672	70.15
LOC111770467	chr24	XM_023628525.1	23340558	23340672	70.15
LOC111770467	chr24	XM_023628523.1	23340558	23340672	70.15
LOC111770467	chr24	XM_023628526.1	23340558	23340672	70.15
LOC111770467	chr24	XM_023628530.1	23340558	23340672	70.15
LOC111770467	chr24	XM_014735746.2	23340558	23340672	70.15
LOC111770467	chr24	XM_023628527.1	23340558	23340672	70.15
LOC111770467	chr24	XM_023628535.1	23340558	23340672	70.15
LOC111770467	chr24	XR_002803725.1	23340558	23340672	70.15
LOC111770467	chr24	XR_002803726.1	23340558	23340672	69
LOC111770467	chr24	XR_002803727.1	23340558	23340672	70.15
LOC111770467	chr24	XM_001495976.5	37616320	37616418	62.37
LOC111770467	chr24	XM_023628341.1	38408353	38408468	73.08
LOC111770467	chr24	XM_001489272.4	39095595	39095707	68.93
LOC111770467	chr24	XR_002803705.1	44735147	44735261	70.15
LOC111770467	chr24	XR_002803707.1	45173957	45174065	67.58
LOC111770467	chr24	XR_002803708.1	45173957	45174065	67.58
LOC111770467	chr25	XM_005605586.3	860836	860938	61.8
LOC111770467	chr25	XM_014735905.2	1182426	1182534	67.58
LOC111770467	chr25	XM_023629823.1	11681734	11681850	71.37
LOC111770467	chr25	XM_023629824.1	11681734	11681850	71.37
LOC111770467	chr25	XM_014735977.2	18699452	18699556	66.15
LOC111770467	chr25	XM_005605714.3	18699452	18699556	66.15
LOC111770467	chr25	XM_001488184.4	19538564	19538667	63.44
LOC111770467	chr25	XR_002803865.1	25505714	25505822	69.76
LOC111770467	chr25	XM_005605758.3	25891283	25891405	75.03
LOC111770467	chr25	XR_002803907.1	31837854	31837963	67.1
LOC111770467	chr25	XM_001500839.4	32200036	32200156	73.81
LOC111770467	chr25	XR_002803993.1	37559632	37559736	66.15
LOC111770467	chr25	XM_014736150.2	39007103	39007238	85.68
LOC111770467	chr26	NR_128037.1	41231813	41231915	63.86
LOC111770467	chr27	XM_023630567.1	7407012	7407112	60.6
LOC111770467	chr27	XM_023630568.1	7407012	7407112	60.6
LOC111770467	chr27	XM_023630569.1	7407012	7407112	60.6
LOC111770467	chr27	XM_023630570.1	7407012	7407112	61.61
LOC111770467	chr27	XR_002804365.1	7407012	7407112	60.6
LOC111770467	chr27	XR_002804364.1	7407012	7407112	60.6
LOC111770467	chr27	NM_001081800.2	7603015	7603132	71.98
LOC111770467	chr27	XM_023630540.1	7874886	7875000	72.45
LOC111770467	chr27	XM_001492259.5	7874886	7875000	72.45
LOC111770467	chr27	XM_023630539.1	7874886	7875000	72.45
LOC111770467	chr27	XR_002804356.1	7897109	7897208	63
LOC111770467	chr27	XM_023630503.1	9965145	9965256	69.44
LOC111770467	chr27	XM_023630500.1	9965145	9965256	69.44
LOC111770467	chr27	XM_023630498.1	9965145	9965256	69.44
LOC111770467	chr27	XM_023630497.1	9965145	9965256	69.44
LOC111770467	chr27	XM_023630495.1	9965145	9965256	69.44
LOC111770467	chr27	XM_023630502.1	9965145	9965256	69.44
LOC111770467	chr27	XM_023630501.1	9965145	9965256	68.32
LOC111770467	chr27	XM_023630496.1	9965145	9965256	69.44
LOC111770467	chr27	XM_023630494.1	9965145	9965256	69.44
LOC111770467	chr27	XM_023630493.1	9965145	9965256	69.44
LOC111770467	chr27	XM_023630411.1	12207460	12207559	61
LOC111770467	chr27	XM_001915791.5	14927439	14927542	63.44
LOC111770467	chr27	XM_023630675.1	25786127	25786239	70.06
LOC111770467	chr27	XM_005606401.3	25786127	25786239	70.06
LOC111770467	chr27	XM_001491926.6	26063238	26063347	68.2
LOC111770467	chr27	XM_005606418.3	33050422	33050558	86.31
LOC111770467	chr27	XM_005606417.3	33050422	33050558	86.31
LOC111770467	chr27	XM_005606416.3	33050422	33050558	86.31
LOC111770467	chr27	XM_005606419.3	33050422	33050558	86.31
LOC111770467	chr27	XM_023630872.1	33050422	33050558	86.31
LOC111770467	chr27	XM_023630870.1	33050422	33050558	86.31
LOC111770467	chr27	XM_023630871.1	33050422	33050558	86.31
LOC111770467	chr27	XM_023630486.1	34570713	34570817	65.1
LOC111770467	chr27	XM_023630572.1	35771262	35771394	82.46
LOC111770467	chr27	XM_023630573.1	35771262	35771394	82.46
LOC111770467	chr27	XM_005606426.3	38646269	38646382	71.82
LOC111770467	chr27	XM_001495857.5	38646269	38646382	71.82
LOC111770467	chr27	XM_005606427.3	38646269	38646382	71.82
LOC111770467	chr27	XM_014736657.2	38646269	38646382	71.82
LOC111770467	chr27	XM_023630826.1	38646269	38646382	71.82
LOC111770467	chr27	XM_023630827.1	38646269	38646382	71.82
LOC111770467	chr28	NM_001308368.1	15441694	15441788	60.8
LOC111770467	chr28	XM_023630993.1	15441694	15441788	60.8
LOC111770467	chr28	XM_023630992.1	15441694	15441788	60.8
LOC111770467	chr28	XM_023630994.1	15441694	15441788	60.8
LOC111770467	chr28	XM_023630996.1	15441694	15441788	60.8
LOC111770467	chr28	XR_002804719.1	17213370	17213476	66.34
LOC111770467	chr28	XR_002804724.1	17213370	17213476	66.34
LOC111770467	chr28	XR_002804779.1	21562522	21562628	67.41
LOC111770467	chr28	XR_002804780.1	21562522	21562628	67.41
LOC111770467	chr28	XM_001494372.5	21562522	21562628	67.41
LOC111770467	chr28	XM_005606523.2	21562522	21562628	67.41
LOC111770467	chr28	XM_001497500.5	27016519	27016624	65.72
LOC111770467	chr28	XM_001498601.4	29327722	29327838	72.54
LOC111770467	chr28	XM_023631702.1	29327722	29327838	72.54
LOC111770467	chr28	XM_001498616.4	29396947	29397054	69.12
LOC111770467	chr28	XM_014736813.2	34922368	34922483	71.92
LOC111770467	chr28	XM_005606595.3	34922368	34922483	71.92
LOC111770467	chr28	XM_023631871.1	34922368	34922483	71.92
LOC111770467	chr28	XM_003364295.4	35178809	35178912	62.4
LOC111770467	chr28	XM_023631700.1	35178809	35178912	62.4
LOC111770467	chr28	XM_023631699.1	35178809	35178912	62.4
LOC111770467	chr28	XM_005606474.3	35214996	35215097	62.22
LOC111770467	chr28	XR_002804499.1	47002806	47002918	70.06
LOC111770467	chr28	XM_023631072.1	47002806	47002918	70.06
LOC111770467	chr28	XM_023631562.1	47222763	47222891	78.69
LOC111770467	chr29	XM_014737019.2	11010277	11010396	74.4
LOC111770467	chr29	XM_023632078.1	19309327	19309427	62.62
LOC111770467	chr29	XM_023632022.1	33772161	33772279	72.59
LOC111770467	chr29	XM_023631974.1	34387949	34388062	68.4
LOC111770467	chr30	XM_023632407.1	4220933	4221078	91.98
LOC111770467	chr30	XM_005607946.3	4220933	4221078	91.98
LOC111770467	chr30	XM_003364548.4	8065763	8065870	64.8
LOC111770467	chr30	XR_002805078.1	10056694	10056810	71.37
LOC111770467	chr30	XM_014738044.2	10401797	10401896	62
LOC111770467	chr30	XM_023632546.1	10401797	10401896	62
LOC111770467	chr30	XM_023632543.1	10401797	10401896	62
LOC111770467	chr30	XM_023632547.1	10401797	10401896	62
LOC111770467	chr30	XM_023632544.1	10401797	10401896	62
LOC111770467	chr30	XM_023632400.1	10848948	10849044	61.11
LOC111770467	chr30	NM_001309159.1	10848948	10849044	61.11
LOC111770467	chr30	XR_002805046.1	28880500	28880607	68.04
LOC111770467	chr30	XR_002805045.1	28880500	28880607	68.04
LOC111770467	chr31	XR_002805276.1	3607594	3607693	61
LOC111770467	chr31	XR_002805275.1	3607594	3607693	61
LOC111770467	chr31	XR_002805274.1	3607594	3607693	61
LOC111770467	chr31	XM_023633026.1	7978002	7978101	62
LOC111770467	chr31	XM_014738193.2	12516597	12516701	65.1
LOC111770467	chr31	XM_001501744.4	15638110	15638259	91.5
LOC111770467	chr31	XM_001494524.4	15638110	15638259	91.5
LOC111770467	chr31	XM_005608179.3	15638110	15638259	91.5
LOC111770467	chr31	XM_005608198.3	17179250	17179356	65.27
LOC111770467	chr31	NM_001309341.1	17179250	17179356	65.27
LOC111774025	chr1	XR_001378902.2	1845820	1845919	61
LOC111774025	chr1	XR_002806689.1	1845820	1845919	61
LOC111774025	chr1	XR_001378871.2	14544925	14545048	76.88
LOC111774025	chr1	XM_023638744.1	15290598	15290694	62.08
LOC111774025	chr1	XM_014733265.2	15290598	15290694	62.08
LOC111774025	chr1	XM_005602205.3	15290598	15290694	62.08
LOC111774025	chr1	XM_023638775.1	15623686	15623805	76.8
LOC111774025	chr1	XM_014732990.2	15623686	15623805	76.8
LOC111774025	chr1	XR_002807570.1	20772091	20772196	64.66
LOC111774025	chr1	XR_002804055.1	25104201	25104338	85.56
LOC111774025	chr1	XM_014733306.2	31776093	31776212	74.4
LOC111774025	chr1	XM_023641361.1	31776093	31776212	74.4
LOC111774025	chr1	XM_014733305.2	31776093	31776212	74.4
LOC111774025	chr1	XM_023641374.1	31776093	31776212	74.4
LOC111774025	chr1	XM_001501299.4	31776093	31776212	74.4
LOC111774025	chr1	XM_001501308.4	31776093	31776212	74.4
LOC111774025	chr1	XR_001378901.2	31776093	31776212	74.4
LOC111774025	chr1	XR_002808568.1	37910902	37911013	70.56
LOC111774025	chr1	XM_001503035.6	39693856	39693964	66.49
LOC111774025	chr1	XM_014733189.2	57998520	57998623	65.52
LOC111774025	chr1	XR_002809372.1	66455291	66455389	63.36
LOC111774025	chr1	XM_005602622.3	68296522	68296628	68.48
LOC111774025	chr1	XM_014733619.2	72199245	72199342	60.76
LOC111774025	chr1	XR_002802438.1	79375496	79375600	63
LOC111774025	chr1	XM_023647562.1	79537521	79537630	67.1
LOC111774025	chr1	XM_023647955.1	81582142	81582236	63.65
LOC111774025	chr1	XM_023647966.1	81582142	81582236	63.65
LOC111774025	chr1	XM_023647962.1	81582142	81582236	63.65
LOC111774025	chr1	XM_023647957.1	81582142	81582236	63.65
LOC111774025	chr1	XM_005602712.3	81582142	81582236	63.65
LOC111774025	chr1	XM_001496642.4	89817782	89817888	66.34
LOC111774025	chr1	NR_128076.1	93684314	93684424	69.93
LOC111774025	chr1	XR_002802451.1	106914667	106914778	68.32
LOC111774025	chr1	XM_023652415.1	116022171	116022273	63.86
LOC111774025	chr1	NM_001159690.2	122230480	122230617	84.18
LOC111774025	chr1	NM_001143794.2	122230480	122230617	84.18
LOC111774025	chr1	XM_023641126.1	122230480	122230617	84.18
LOC111774025	chr1	XM_023641094.1	122230480	122230617	84.18
LOC111774025	chr1	XR_002812089.1	127246763	127246863	62.62
LOC111774025	chr1	XM_001497027.4	127246763	127246863	62.62
LOC111774025	chr1	XM_014733804.2	130753863	130753968	66.78
LOC111774025	chr1	XM_023618996.1	147244776	147244944	104.78
LOC111774025	chr1	XM_023619003.1	147244776	147244944	104.78
LOC111774025	chr1	XM_001918264.5	147244776	147244944	104.78
LOC111774025	chr1	XM_023619028.1	147244776	147244944	104.78
LOC111774025	chr1	XM_023619005.1	147244776	147244944	104.78
LOC111774025	chr1	XM_023619050.1	147244776	147244944	104.78
LOC111774025	chr1	XM_001503472.5	148909069	148909165	60.14
LOC111774025	chr1	XM_005603136.2	148909069	148909165	60.14
LOC111774025	chr1	XM_023619642.1	148909069	148909165	60.14
LOC111774025	chr1	XM_023619651.1	148909069	148909165	60.14
LOC111774025	chr1	XM_023619658.1	148909069	148909165	60.14
LOC111774025	chr1	XM_005603137.3	148909069	148909165	60.14
LOC111774025	chr1	XM_023619661.1	148909069	148909165	60.14
LOC111774025	chr1	XM_023619634.1	148909069	148909165	60.14
LOC111774025	chr1	XM_014733498.2	163139661	163139774	71.82
LOC111774025	chr1	XM_001493818.6	163139661	163139774	71.82
LOC111774025	chr1	XM_023622318.1	163139661	163139774	71.82
LOC111774025	chr1	XM_001489967.3	170815936	170816073	84.18
LOC111774025	chr1	XM_005603438.3	173793255	173793352	61.74
LOC111774025	chr1	XM_023624002.1	173793255	173793352	61.74
LOC111774025	chr1	XM_001490949.5	173793255	173793352	61.74
LOC111774025	chr1	XM_023623962.1	173793255	173793352	61.74
LOC111774025	chr1	XM_014734156.2	173793255	173793352	61.74
LOC111774025	chr1	XM_001491025.6	173793255	173793352	61.74
LOC111774025	chr1	XM_014734190.2	174470074	174470207	83.08
LOC111774025	chr1	XM_001491298.6	174470074	174470207	83.08
LOC111774025	chr1	XM_023624089.1	174470074	174470207	83.08
LOC111774025	chr1	XM_023638669.1	176449344	176449440	63.05
LOC111774025	chr1	XM_023638714.1	176449344	176449440	63.05
LOC111774025	chr1	NM_001257099.1	176449344	176449440	63.05
LOC111774025	chr2	XR_002803911.1	1471738	1471854	76.05
LOC111774025	chr2	XM_014737502.2	2889115	2889253	87.57
LOC111774025	chr2	XR_289777.3	4717875	4717995	76.23
LOC111774025	chr2	XR_002806625.1	13722624	13722757	84.42
LOC111774025	chr2	XM_023631484.1	14235683	14235798	70.76
LOC111774025	chr2	XM_023632495.1	17569712	17569814	63.86
LOC111774025	chr2	XM_023633481.1	21515152	21515251	63
LOC111774025	chr2	XM_023633760.1	22263106	22263209	64.48
LOC111774025	chr2	XM_003364413.4	22263106	22263209	64.48
LOC111774025	chr2	XM_014737166.2	27604145	27604263	73.78
LOC111774025	chr2	XM_014737165.2	27604145	27604263	73.78
LOC111774025	chr2	XM_014737167.2	27604145	27604263	73.78
LOC111774025	chr2	XM_014737174.2	27604145	27604263	73.78
LOC111774025	chr2	XM_014737175.2	27604145	27604263	73.78
LOC111774025	chr2	XM_014737173.2	27604145	27604263	73.78
LOC111774025	chr2	XM_023626886.1	27604145	27604263	73.78
LOC111774025	chr2	XR_002806646.1	27604145	27604263	73.78
LOC111774025	chr2	XR_002806647.1	27604145	27604263	73.78
LOC111774025	chr2	XR_002805937.1	27604145	27604263	73.78
LOC111774025	chr2	XR_002806652.1	27604145	27604263	73.78
LOC111774025	chr2	XM_001503988.6	27754759	27754863	65.1
LOC111774025	chr2	XM_001500644.6	28745443	28745544	66.3
LOC111774025	chr2	XM_023635385.1	28784417	28784535	79.73
LOC111774025	chr2	XM_001504046.4	28784417	28784535	79.73
LOC111774025	chr2	XM_023635534.1	31829315	31829412	61.74
LOC111774025	chr2	XM_023635537.1	31829315	31829412	61.74
LOC111774025	chr2	NR_128085.1	34138346	34138439	60.16
LOC111774025	chr2	XM_023635754.1	39314030	39314128	62.37
LOC111774025	chr2	XM_001489604.4	39314030	39314128	62.37
LOC111774025	chr2	XR_002806308.1	39314032	39314130	62.37
LOC111774025	chr2	XR_002806309.1	39314032	39314130	62.37
LOC111774025	chr2	XM_023635761.1	39831718	39831815	61.74
LOC111774025	chr2	XM_005607515.3	39831718	39831815	61.74
LOC111774025	chr2	XR_002806317.1	40385096	40385220	76.25
LOC111774025	chr2	XR_002806396.1	55683911	55684031	76.23
LOC111774025	chr2	XR_002806397.1	55683911	55684031	76.23
LOC111774025	chr2	XM_023636195.1	56405493	56405605	68.93
LOC111774025	chr2	XM_001495580.6	59728687	59728787	60.6
LOC111774025	chr2	XM_014737783.2	66982944	66983064	75.02
LOC111774025	chr2	XM_023636330.1	66982944	66983064	75.02
LOC111774025	chr2	XM_023636328.1	66982944	66983064	75.02
LOC111774025	chr2	XM_023636329.1	66982944	66983064	75.02
LOC111774025	chr2	XM_023636331.1	66982944	66983064	75.02
LOC111774025	chr2	XM_014737782.2	66982944	66983064	75.02
LOC111774025	chr2	XM_023636332.1	66982944	66983064	75.02
LOC111774025	chr2	XR_002806450.1	69386878	69386983	67.84
LOC111774025	chr3	XM_005608241.3	390090	390204	72.45
LOC111774025	chr3	XM_005608244.3	390090	390204	72.45
LOC111774025	chr3	XM_014738357.2	390085	390204	75.6
LOC111774025	chr3	XR_002806743.1	1984858	1984962	64.05
LOC111774025	chr3	XR_002806742.1	1984858	1984962	64.05
LOC111774025	chr3	XM_003364587.2	9074865	9074962	62.72
LOC111774025	chr3	XM_001499093.5	19265365	19265553	117.18
LOC111774025	chr3	XM_023637237.1	22467037	22467153	73.71
LOC111774025	chr3	XM_005608378.3	22467037	22467153	73.71
LOC111774025	chr3	XM_023637239.1	22467037	22467153	73.71
LOC111774025	chr3	XM_023637238.1	22467037	22467153	73.71
LOC111774025	chr3	XR_002806828.1	22467037	22467153	74.88
LOC111774025	chr3	XR_002806827.1	22467037	22467153	73.71
LOC111774025	chr3	XM_023637320.1	24079586	24079695	68.2
LOC111774025	chr3	XM_023637321.1	24079586	24079695	68.2
LOC111774025	chr3	XM_014738491.2	24079586	24079695	68.2
LOC111774025	chr3	XR_002806839.1	24079586	24079695	68.2
LOC111774025	chr3	XM_023637363.1	26859268	26859380	70.06
LOC111774025	chr3	XM_023637381.1	30130339	30130440	63.24
LOC111774025	chr3	XM_023637397.1	32172867	32172985	72.59
LOC111774025	chr3	XM_014738393.2	32172867	32172985	72.59
LOC111774025	chr3	XM_023637398.1	32172867	32172985	72.59
LOC111774025	chr3	XR_002806867.1	32172867	32172985	72.59
LOC111774025	chr3	XM_023637408.1	32172867	32172985	72.59
LOC111774025	chr3	XM_014738503.2	32172867	32172985	72.59
LOC111774025	chr3	XR_002806880.1	33458542	33458649	64.8
LOC111774025	chr3	XM_023637572.1	36915234	36915337	66.56
LOC111774025	chr3	XM_001495896.4	51795241	51795382	86.62
LOC111774025	chr3	XM_023637863.1	57999388	57999555	105.84
LOC111774025	chr3	XM_023637862.1	57999388	57999555	105.84
LOC111774025	chr3	XM_023637865.1	57999388	57999555	105.84
LOC111774025	chr3	XM_023637867.1	57999388	57999555	105.84
LOC111774025	chr3	XM_023637864.1	57999388	57999555	105.84
LOC111774025	chr3	XM_023637860.1	57999388	57999555	105.84
LOC111774025	chr3	XM_023637861.1	57999388	57999555	105.84
LOC111774025	chr3	XM_023638062.1	78304006	78304132	77.47
LOC111774025	chr3	XR_002807234.1	78264563	78264687	77.5
LOC111774025	chr3	XR_002807207.1	120869743	120869841	62.37
LOC111774025	chr3	XR_001380453.2	121046308	121046428	77.44
LOC111774025	chr4	XM_014738947.2	5863180	5863281	66.3
LOC111774025	chr4	XM_023638857.1	5863180	5863281	66.3
LOC111774025	chr4	XM_023638729.1	12813780	12813888	67.58
LOC111774025	chr4	XR_002807404.1	35646087	35646197	69.93
LOC111774025	chr4	NM_001082496.2	54606705	54606804	61
LOC111774025	chr4	XM_023639421.1	58371349	58371467	72.59
LOC111774025	chr4	XM_005614755.3	58385822	58385966	91.35
LOC111774025	chr4	XM_023639432.1	59519221	59519332	69.44
LOC111774025	chr4	XR_002807497.1	60510307	60510456	94.5
LOC111774025	chr4	XR_002807566.1	78604973	78605090	74.34
LOC111774025	chr4	XM_014739182.2	83684756	83684855	61
LOC111774025	chr4	XM_023639629.1	83684756	83684855	61
LOC111774025	chr4	XM_023639786.1	92614682	92614804	77.49
LOC111774025	chr4	XM_001496808.6	92638929	92639062	85.76
LOC111774025	chr4	XM_023638726.1	96131939	96132079	87.42
LOC111774025	chr4	XM_023638728.1	96131939	96132079	87.42
LOC111774025	chr4	XM_023638807.1	96604665	96604763	62.37
LOC111774025	chr4	XR_002807655.1	101509261	101509357	60.14
LOC111774025	chr4	XR_002807654.1	101509261	101509357	60.14
LOC111774025	chr4	XR_001380662.2	101509261	101509357	60.14
LOC111774025	chr5	XR_002807783.1	190223	190346	76.88
LOC111774025	chr5	XR_002807784.1	190223	190346	76.88
LOC111774025	chr5	XM_023640355.1	1049644	1049745	62.22
LOC111774025	chr5	XM_014739467.2	1049644	1049745	62.22
LOC111774025	chr5	XM_023640477.1	3767482	3767586	67.2
LOC111774025	chr5	XM_023640478.1	3767482	3767586	67.2
LOC111774025	chr5	XM_023640241.1	16481606	16481722	71.37
LOC111774025	chr5	XM_005609788.3	18997952	18998053	65.28
LOC111774025	chr5	XM_001494606.5	39349749	39349855	66.34
LOC111774025	chr5	XM_014739926.2	39349749	39349855	66.34
LOC111774025	chr5	XM_005610055.3	39349749	39349855	66.34
LOC111774025	chr5	XM_023641341.1	48477816	48477932	72.54
LOC111774025	chr5	XM_023641340.1	48477816	48477932	72.54
LOC111774025	chr5	XR_002808119.1	48555843	48555939	60.14
LOC111774025	chr5	XR_002808120.1	48555843	48555939	60.14
LOC111774025	chr5	XR_002808118.1	48555843	48555939	60.14
LOC111774025	chr5	XM_023641344.1	48672139	48672249	67.71
LOC111774025	chr5	XM_023641343.1	48672139	48672249	67.71
LOC111774025	chr5	XR_002808359.1	51494372	51494476	64.05
LOC111774025	chr5	XR_002808360.1	51494372	51494476	64.05
LOC111774025	chr5	XM_005610388.3	57166960	57167072	71.19
LOC111774025	chr5	XM_023640237.1	62961453	62961554	64.26
LOC111774025	chr5	XM_023640239.1	62961453	62961554	64.26
LOC111774025	chr5	NM_001110308.1	62961453	62961554	64.26
LOC111774025	chr5	XR_002808230.1	69842518	69842619	64.26
LOC111774025	chr5	XM_014740031.2	82713940	82714051	69.44
LOC111774025	chr5	XM_023641876.1	89896336	89896442	64.2
LOC111774025	chr5	XM_014740036.2	90226559	90226662	66.56
LOC111774025	chr6	XM_023642421.1	11295583	11295692	69.3
LOC111774025	chr6	XM_001493041.4	11295583	11295692	69.3
LOC111774025	chr6	XM_001497261.4	17550130	17550258	79.98
LOC111774025	chr6	XM_023643067.1	35529218	35529325	64.8
LOC111774025	chr6	XM_001503215.3	58214042	58214152	67.71
LOC111774025	chr6	XM_023643580.1	69615387	69615580	122.22
LOC111774025	chr6	XM_023643579.1	69615387	69615580	122.22
LOC111774025	chr6	XM_023643581.1	69615387	69615580	122.22
LOC111774025	chr6	XM_001504331.5	69615387	69615580	122.22
LOC111774025	chr6	XM_023643578.1	69615387	69615580	122.22
LOC111774025	chr6	XM_014740989.2	69615387	69615580	122.22
LOC111774025	chr6	NM_001346208.1	70518598	70518700	64.89
LOC111774025	chr6	XR_002808771.1	70518598	70518700	64.89
LOC111774025	chr6	XR_001381077.2	84334675	84334787	70.06
LOC111774025	chr7	XM_001496320.4	4583124	4583236	68.93
LOC111774025	chr7	XM_001499621.6	12157313	12157414	64.26
LOC111774025	chr7	XM_001501850.4	21102824	21102927	62.4
LOC111774025	chr7	XM_023644800.1	21102824	21102927	62.4
LOC111774025	chr7	XM_023644824.1	22252132	22252234	63.86
LOC111774025	chr7	XM_001503270.4	28559336	28559429	64.86
LOC111774025	chr7	XM_005611643.3	28559336	28559429	64.86
LOC111774025	chr7	XM_023644998.1	28559336	28559429	64.86
LOC111774025	chr7	XM_023644997.1	28559336	28559429	64.86
LOC111774025	chr7	XM_014741355.2	28559336	28559429	64.86
LOC111774025	chr7	XM_023645089.1	35695043	35695149	66.34
LOC111774025	chr7	XM_023645192.1	45706028	45706126	60.39
LOC111774025	chr7	XM_005611833.3	45706028	45706126	60.39
LOC111774025	chr7	XM_023645194.1	45706028	45706126	60.39
LOC111774025	chr7	XM_023646239.1	51626285	51626400	73.08
LOC111774025	chr7	XR_002809268.1	60814560	60814669	70.4
LOC111774025	chr7	XR_290618.3	61803262	61803358	60.14
LOC111774025	chr7	XM_001493368.4	62169816	62169912	61.11
LOC111774025	chr7	XM_014741898.2	62169816	62169912	61.11
LOC111774025	chr7	XM_014741899.2	62169816	62169912	61.11
LOC111774025	chr7	XM_005612004.3	62169816	62169912	61.11
LOC111774025	chr7	XM_023646513.1	62169816	62169912	61.11
LOC111774025	chr7	XM_023646512.1	62169816	62169912	61.11
LOC111774025	chr7	XM_023646519.1	62169816	62169912	61.11
LOC111774025	chr7	XM_023646508.1	62169816	62169912	61.11
LOC111774025	chr7	XM_023646510.1	62169816	62169912	61.11
LOC111774025	chr7	XM_023646509.1	62169816	62169912	61.11
LOC111774025	chr7	XM_023646511.1	62169816	62169912	61.11
LOC111774025	chr7	XR_002809280.1	64282037	64282137	62.62
LOC111774025	chr7	XM_023646529.1	67375250	67375355	65.72
LOC111774025	chr7	XM_023646523.1	67375250	67375355	65.72
LOC111774025	chr7	XM_023646528.1	67375250	67375355	65.72
LOC111774025	chr7	XM_023646527.1	67375250	67375355	65.72
LOC111774025	chr7	XM_023646522.1	67375250	67375355	65.72
LOC111774025	chr7	XM_023646526.1	67375250	67375355	65.72
LOC111774025	chr7	XM_023646531.1	67375250	67375355	65.72
LOC111774025	chr7	XM_023646533.1	67375250	67375355	65.72
LOC111774025	chr7	XM_023646530.1	67375250	67375355	65.72
LOC111774025	chr7	XM_023646532.1	67375250	67375355	65.72
LOC111774025	chr7	XM_023646525.1	67375250	67375355	65.72
LOC111774025	chr7	XM_014741764.2	69102921	69103012	60.72
LOC111774025	chr7	XM_001917175.5	69102921	69103012	60.72
LOC111774025	chr7	XM_014741765.2	69102921	69103012	60.72
LOC111774025	chr7	XM_023645655.1	69102921	69103012	60.72
LOC111774025	chr7	XM_023645816.1	73593452	73593561	70.4
LOC111774025	chr7	XM_023646258.1	73856270	73856370	62.62
LOC111774025	chr7	XM_001499886.6	74194230	74194327	63.7
LOC111774025	chr7	XM_005612149.3	80344540	80344641	65.28
LOC111774025	chr8	XM_005612512.3	14729098	14729200	64.89
LOC111774025	chr8	XR_002809531.1	14993411	14993507	65.96
LOC111774025	chr8	XR_002809692.1	15626529	15626627	60.39
LOC111774025	chr8	XM_023646588.1	17974617	17974711	61.75
LOC111774025	chr8	XM_023647164.1	23714299	23714424	78.12
LOC111774025	chr8	XM_023647260.1	25585923	25586022	61
LOC111774025	chr8	XM_005612628.3	25585923	25586022	61
LOC111774025	chr8	XR_002809539.1	27598028	27598170	91.52
LOC111774025	chr8	XR_002809538.1	27598028	27598170	91.52
LOC111774025	chr8	XM_023647416.1	33583358	33583459	63.24
LOC111774025	chr8	XM_001492442.4	44426897	44426995	61.38
LOC111774025	chr8	XR_002809964.1	72856012	72856119	64.8
LOC111774025	chr8	XM_003365575.3	80280889	80281000	69.44
LOC111774025	chr8	XR_001377411.2	80280889	80281000	69.44
LOC111774025	chr8	XM_023648013.1	94588425	94588548	79.36
LOC111774025	chr8	XM_023648012.1	94588425	94588548	79.36
LOC111774025	chr9	XR_002810268.1	18059893	18060038	91.98
LOC111774025	chr9	XM_005613179.3	36235560	36235677	73.16
LOC111774025	chr9	XM_023648325.1	36235560	36235677	73.16
LOC111774025	chr9	XM_023648752.1	45867440	45867550	67.71
LOC111774025	chr9	XM_005613223.3	45867440	45867550	67.71
LOC111774025	chr9	NM_001309285.1	45934651	45934768	74.34
LOC111774025	chr9	XM_001915352.4	45934651	45934768	74.34
LOC111774025	chr9	XM_001492490.4	48036387	48036487	60.6
LOC111774025	chr9	XM_023648772.1	48036387	48036487	60.6
LOC111774025	chr9	XM_005613234.3	48036387	48036487	60.6
LOC111774025	chr9	XM_005613231.3	48036387	48036487	60.6
LOC111774025	chr9	XM_005613232.3	48036387	48036487	60.6
LOC111774025	chr9	XM_001495284.5	55288554	55288670	72.54
LOC111774025	chr9	XM_014728155.2	56083091	56083193	64.89
LOC111774025	chr9	XM_023648913.1	67813085	67813185	63.63
LOC111774025	chr9	XM_023648912.1	67813085	67813185	63.63
LOC111774025	chr9	XM_001497594.4	67813085	67813185	63.63
LOC111774025	chr9	XR_002810474.1	70708890	70709002	73.45
LOC111774025	chr9	XR_002810475.1	70708890	70709002	73.45
LOC111774025	chr9	XM_014728161.2	75688186	75688296	68.82
LOC111774025	chr10	XM_005596162.3	6846362	6846476	72.45
LOC111774025	chr10	XM_023649568.1	6846362	6846476	72.45
LOC111774025	chr10	XM_005596161.3	6846362	6846476	72.45
LOC111774025	chr10	XR_002811087.1	7511996	7512101	66.78
LOC111774025	chr10	XM_023651310.1	7595482	7595594	70.06
LOC111774025	chr10	XM_023651324.1	8787089	8787182	60.16
LOC111774025	chr10	XM_023651281.1	8911728	8911827	63
LOC111774025	chr10	XM_005596235.3	10594658	10594758	60.6
LOC111774025	chr10	XM_023649731.1	10594658	10594758	60.6
LOC111774025	chr10	XM_023651446.1	14031871	14031985	71.3
LOC111774025	chr10	XM_001499585.5	14031871	14031985	71.3
LOC111774025	chr10	XM_005596294.3	14031871	14031985	71.3
LOC111774025	chr10	XM_023650048.1	18966377	18966495	72.59
LOC111774025	chr10	XR_002811230.1	19579705	19579800	62.4
LOC111774025	chr10	XR_002811229.1	19579705	19579800	62.4
LOC111774025	chr10	XR_002811231.1	19579705	19579800	62.4
LOC111774025	chr10	XR_002811233.1	19579705	19579800	62.4
LOC111774025	chr10	XM_023650518.1	24880935	24881038	64.48
LOC111774025	chr10	XR_002811172.1	27834716	27834819	66.56
LOC111774025	chr10	XM_014734112.2	41198237	41198333	60.14
LOC111774025	chr10	XM_023650778.1	41198237	41198333	60.14
LOC111774025	chr10	XM_014734236.2	51768657	51768760	63.44
LOC111774025	chr10	XR_002810949.1	61511711	61511851	90.24
LOC111774025	chr10	XM_023650931.1	61511711	61511851	90.24
LOC111774025	chr10	NM_001309481.1	80165986	80166087	62.22
LOC111774025	chr10	XR_002811232.1	80165986	80166087	62.22
LOC111774025	chr10	XR_002811243.1	80165986	80166087	62.22
LOC111774025	chr10	XR_002811237.1	80165986	80166087	62.22
LOC111774025	chr10	XR_002811042.1	80497563	80497679	72.54
LOC111774025	chr10	XR_001379404.2	80497563	80497679	72.54
LOC111774025	chr10	XR_001379647.2	84198750	84198870	73.81
LOC111774025	chr11	XR_002811267.1	1437198	1437307	70.4
LOC111774025	chr11	XM_014738633.2	6507207	6507313	64.2
LOC111774025	chr11	XM_014738649.2	6507207	6507313	64.2
LOC111774025	chr11	XM_014738636.2	6507207	6507313	64.2
LOC111774025	chr11	XM_014738654.2	6507207	6507313	64.2
LOC111774025	chr11	XM_014738646.2	6507207	6507313	64.2
LOC111774025	chr11	XM_014738667.2	6507207	6507313	64.2
LOC111774025	chr11	XM_001499678.4	13348388	13348489	65.28
LOC111774025	chr11	XM_014740401.2	21485647	21485804	99.54
LOC111774025	chr11	XR_002811484.1	23993486	23993594	65.4
LOC111774025	chr11	XM_023652688.1	25221155	25221281	81.28
LOC111774025	chr11	XM_023652689.1	25221155	25221281	81.28
LOC111774025	chr11	XM_014741038.2	25576671	25576772	63.24
LOC111774025	chr11	XM_001502439.6	25576671	25576772	63.24
LOC111774025	chr11	XM_014741039.2	25576671	25576772	63.24
LOC111774025	chr11	XM_014741036.2	25576671	25576772	63.24
LOC111774025	chr11	XR_002811522.1	26900621	26900726	65.72
LOC111774025	chr11	XR_001380182.2	26900621	26900726	65.72
LOC111774025	chr11	XM_023652892.1	33049881	33050027	91.14
LOC111774025	chr11	XM_023652890.1	33049881	33050027	91.14
LOC111774025	chr11	XM_023652891.1	33049881	33050027	91.14
LOC111774025	chr11	XM_023652921.1	33593165	33593279	72.45
LOC111774025	chr11	XM_001503731.4	33593165	33593279	72.45
LOC111774025	chr11	XM_001503757.6	34526556	34526660	63
LOC111774025	chr11	XM_005597541.3	34526556	34526660	63
LOC111774025	chr11	XM_023652938.1	34526556	34526660	63
LOC111774025	chr11	XM_001501083.6	35790088	35790192	68.25
LOC111774025	chr11	XM_023653193.1	45208511	45208622	69.44
LOC111774025	chr11	XM_001504720.3	47413959	47414052	60.16
LOC111774025	chr11	XM_023653269.1	47413959	47414052	60.16
LOC111774025	chr11	XM_023653268.1	47413959	47414052	60.16
LOC111774025	chr11	XR_002811681.1	50372364	50372464	63.63
LOC111774025	chr11	XM_023653494.1	52091101	52091195	63.65
LOC111774025	chr11	XM_023653493.1	52091101	52091195	63.65
LOC111774025	chr11	XM_001504834.4	52091101	52091195	63.65
LOC111774025	chr11	XM_023653492.1	52091101	52091195	63.65
LOC111774025	chr11	XM_001503245.6	52749117	52749217	62.62
LOC111774025	chr11	XM_005597780.3	52749117	52749217	62.62
LOC111774025	chr12	XM_001914718.5	1214054	1214146	62.31
LOC111774025	chr12	XM_014729341.2	1214054	1214146	62.31
LOC111774025	chr12	XR_001378052.2	10505140	10505263	78.12
LOC111774025	chr12	XR_002811872.1	10505140	10505263	78.12
LOC111774025	chr12	XM_005598133.3	20444001	20444098	61.74
LOC111774025	chr12	XM_023654150.1	24266454	24266561	65.88
LOC111774025	chr12	XM_023654145.1	24266454	24266561	65.88
LOC111774025	chr12	XM_023654147.1	24266454	24266561	65.88
LOC111774025	chr12	XM_023654146.1	24266454	24266561	65.88
LOC111774025	chr12	XM_023654142.1	24266454	24266561	65.88
LOC111774025	chr12	XM_023654148.1	24266454	24266561	65.88
LOC111774025	chr12	XM_023654271.1	27799481	27799596	73.08
LOC111774025	chr12	XM_023654310.1	28175180	28175273	60.16
LOC111774025	chr12	XM_023654312.1	28175180	28175273	60.16
LOC111774025	chr12	XM_023654309.1	28175180	28175273	60.16
LOC111774025	chr12	XM_023654311.1	28175180	28175273	60.16
LOC111774025	chr12	XR_002811938.1	28175180	28175273	60.16
LOC111774025	chr12	XM_023654314.1	28175180	28175273	60.16
LOC111774025	chr12	XM_023654728.1	35407503	35407601	65.34
LOC111774025	chr13	XM_023655122.1	1786905	1787022	71.98
LOC111774025	chr13	XR_002799463.1	1624577	1624670	60.16
LOC111774025	chr13	XR_002812117.1	2151394	2151504	69.93
LOC111774025	chr13	XM_023655372.1	9092235	9092378	89.28
LOC111774025	chr13	XM_023655371.1	9092235	9092378	89.28
LOC111774025	chr13	XM_005598647.3	9092235	9092378	89.28
LOC111774025	chr13	XM_023655369.1	9092235	9092378	89.28
LOC111774025	chr13	XM_014729885.2	9092235	9092378	89.28
LOC111774025	chr13	XM_001505071.5	9092235	9092378	89.28
LOC111774025	chr13	XM_014729886.2	9092235	9092378	89.28
LOC111774025	chr13	XM_023655370.1	9092235	9092378	89.28
LOC111774025	chr13	XM_014729919.2	11042393	11042503	71.04
LOC111774025	chr13	XM_005598740.3	19674719	19674816	60.76
LOC111774025	chr13	XM_005598739.3	19674719	19674816	60.76
LOC111774025	chr13	XM_003362723.4	19801714	19801827	69.54
LOC111774025	chr13	XM_001500789.4	19801714	19801827	72.96
LOC111774025	chr13	XM_023655598.1	19801714	19801827	72.96
LOC111774025	chr13	XM_023655593.1	19801714	19801827	72.96
LOC111774025	chr13	XM_023655597.1	19801714	19801827	72.96
LOC111774025	chr13	XM_023655594.1	19801714	19801827	69.54
LOC111774025	chr13	XM_014730003.2	19801714	19801827	69.54
LOC111774025	chr13	XM_023655596.1	19801714	19801827	72.96
LOC111774025	chr13	XM_023616103.1	24061055	24061161	66.34
LOC111774025	chr13	XR_002799333.1	32317351	32317510	99.2
LOC111774025	chr13	XM_023616635.1	42253882	42253974	62.31
LOC111774025	chr14	XM_014730467.2	3897564	3897661	60.76
LOC111774025	chr14	XM_023617115.1	3897564	3897661	60.76
LOC111774025	chr14	XM_023617116.1	3897564	3897661	60.76
LOC111774025	chr14	XM_001500005.6	9566414	9566534	72.6
LOC111774025	chr14	XM_014730527.2	9566414	9566534	72.6
LOC111774025	chr14	XM_023617259.1	9566414	9566534	72.6
LOC111774025	chr14	XR_002799537.1	9566414	9566534	72.6
LOC111774025	chr14	XM_023617262.1	10052048	10052194	92.61
LOC111774025	chr14	XM_014730531.2	10052048	10052194	92.61
LOC111774025	chr14	XM_014730532.2	10052080	10052194	70.15
LOC111774025	chr14	NR_128235.1	10052048	10052194	92.61
LOC111774025	chr14	XM_001503408.4	17451450	17451574	77.5
LOC111774025	chr14	XM_005599237.3	17451450	17451574	77.5
LOC111774025	chr14	XM_023617283.1	17451450	17451574	77.5
LOC111774025	chr14	XM_023617285.1	17451450	17451574	77.5
LOC111774025	chr14	XR_002799909.1	18938908	18939005	60.76
LOC111774025	chr14	XM_005599281.3	26331847	26331957	68.82
LOC111774025	chr14	XM_014730564.2	26331847	26331957	68.82
LOC111774025	chr14	XM_023617391.1	26331847	26331957	68.82
LOC111774025	chr14	XM_014730582.2	28005867	28005960	61.1
LOC111774025	chr14	XM_001501552.6	28005867	28005960	61.1
LOC111774025	chr14	XM_005599308.3	28005867	28005960	61.1
LOC111774025	chr14	XM_014730584.2	28005867	28005960	61.1
LOC111774025	chr14	XM_005599309.3	28005867	28005960	61.1
LOC111774025	chr14	XM_014730583.2	28005867	28005960	61.1
LOC111774025	chr14	XM_014730581.2	28005867	28005960	61.1
LOC111774025	chr14	XM_005599332.3	31152846	31152958	71.19
LOC111774025	chr14	XM_023616890.1	39257855	39257965	68.82
LOC111774025	chr14	XR_002799640.1	39552682	39552811	80.6
LOC111774025	chr14	XR_002799645.1	40701090	40701193	67.6
LOC111774025	chr14	XR_002799644.1	40701090	40701193	67.6
LOC111774025	chr14	XR_002799643.1	40701090	40701193	67.6
LOC111774025	chr14	XR_002799687.1	47301320	47301415	60.48
LOC111774025	chr14	XR_002799686.1	47301320	47301415	60.48
LOC111774025	chr14	XR_002799754.1	61909257	61909359	63.86
LOC111774025	chr14	XR_001378335.2	61909257	61909359	63.86
LOC111774025	chr14	XM_001503745.6	77351174	77351270	61.11
LOC111774025	chr14	XM_023618223.1	92449460	92449588	77.4
LOC111774025	chr14	XM_001504041.5	93191216	93191328	71.19
LOC111774025	chr14	XM_023618236.1	93191216	93191328	71.19
LOC111774025	chr14	XM_005599639.3	93191216	93191328	71.19
LOC111774025	chr14	XM_014730824.2	93191216	93191328	71.19
LOC111774025	chr14	XM_001504074.3	93659160	93659276	72.54
LOC111774025	chr15	XM_014730884.2	3775354	3775453	63
LOC111774025	chr15	NM_001242543.1	3775354	3775453	63
LOC111774025	chr15	XR_288360.3	4927017	4927118	63.24
LOC111774025	chr15	XM_023618855.1	29652087	29652204	76.7
LOC111774025	chr15	XR_001378449.2	33491045	33491148	68.64
LOC111774025	chr15	XM_005599923.3	34517042	34517137	62.4
LOC111774025	chr15	XM_023618974.1	36515829	36515927	61.38
LOC111774025	chr15	XM_023618981.1	37705302	37705406	64.05
LOC111774025	chr15	XM_005599934.3	37705302	37705406	64.05
LOC111774025	chr15	XM_023618986.1	37705302	37705406	64.05
LOC111774025	chr15	XR_002800149.1	41784235	41784336	62.22
LOC111774025	chr15	XM_001501522.3	66000269	66000409	86.01
LOC111774025	chr15	XM_001502317.5	69909022	69909152	82.53
LOC111774025	chr15	XM_023619329.1	69909022	69909152	82.53
LOC111774025	chr15	XM_005600202.3	79300841	79300970	81.9
LOC111774025	chr15	XR_001378507.2	83276990	83277092	62.83
LOC111774025	chr15	XM_023619571.1	85328053	85328166	72.96
LOC111774025	chr16	XR_002800485.1	4279233	4279327	60.8
LOC111774025	chr16	XR_002800483.1	4279233	4279327	60.8
LOC111774025	chr16	XR_002800488.1	4279233	4279327	60.8
LOC111774025	chr16	XR_002800489.1	4279233	4279327	60.8
LOC111774025	chr16	XM_023619995.1	8427849	8427948	65
LOC111774025	chr16	XM_023619994.1	8427849	8427948	65
LOC111774025	chr16	XM_023620009.1	8484661	8484758	61.74
LOC111774025	chr16	XM_023620041.1	9434178	9434285	68.04
LOC111774025	chr16	XM_023620040.1	9434178	9434285	68.04
LOC111774025	chr16	XM_023620093.1	21943103	21943209	66.34
LOC111774025	chr16	XM_001490400.6	32938689	32938782	62.04
LOC111774025	chr16	XM_014731619.2	36492551	36492647	64.02
LOC111774025	chr16	XM_001494366.6	39430844	39430957	70.68
LOC111774025	chr16	XM_014731549.2	39430844	39430957	70.68
LOC111774025	chr16	XM_005600759.3	42246571	42246670	65
LOC111774025	chr16	XM_003363128.4	43096064	43096162	61.38
LOC111774025	chr16	XM_023620703.1	47477344	47477498	97.65
LOC111774025	chr16	XM_014731517.2	47807208	47807304	60.14
LOC111774025	chr16	XM_005600933.3	68999744	68999856	68.93
LOC111774025	chr16	XM_001497161.4	68999744	68999856	68.93
LOC111774025	chr16	XM_014731869.2	70011769	70011925	100.48
LOC111774025	chr16	XM_003363160.4	70011769	70011925	100.48
LOC111774025	chr16	XM_001497469.5	70011769	70011925	100.48
LOC111774025	chr16	XM_023620940.1	70011769	70011925	100.48
LOC111774025	chr17	XR_002801146.1	2539019	2539128	68.2
LOC111774025	chr17	XR_288624.3	10097597	10097709	71.19
LOC111774025	chr17	XM_023621527.1	17536212	17536316	65.1
LOC111774025	chr17	XM_001915721.5	17536212	17536316	65.1
LOC111774025	chr17	XM_001915725.4	17536212	17536316	65.1
LOC111774025	chr17	XM_023621725.1	65098300	65098408	67.58
LOC111774025	chr17	XR_002801107.1	74550740	74550847	65.88
LOC111774025	chr17	XR_002801109.1	74677830	74677931	62.22
LOC111774025	chr17	XR_002801108.1	74677830	74677931	62.22
LOC111774025	chr17	XM_001497199.4	79809649	79809753	66.15
LOC111774025	chr18	XR_002801637.1	9292921	9293028	65.88
LOC111774025	chr18	XM_023622740.1	10635980	10636083	64.48
LOC111774025	chr18	XM_023623077.1	46550674	46550778	66.15
LOC111774025	chr18	XM_014732533.2	50734046	50734152	66.34
LOC111774025	chr18	XM_023622133.1	57625287	57625386	62
LOC111774025	chr18	XM_001502243.6	67672952	67673076	77.5
LOC111774025	chr18	XM_014732588.2	67672952	67673076	77.5
LOC111774025	chr18	XM_023622399.1	76806343	76806459	76.05
LOC111774025	chr18	XR_002801362.1	77095292	77095395	64.48
LOC111774025	chr19	XM_023623304.1	13562553	13562659	67.41
LOC111774025	chr19	XM_001497821.6	26482527	26482623	63.05
LOC111774025	chr19	XM_014732793.2	26482527	26482623	63.05
LOC111774025	chr19	XM_005601862.3	26482527	26482623	63.05
LOC111774025	chr19	XM_001501302.4	35935592	35935702	69.93
LOC111774025	chr19	XM_014732892.2	48104013	48104131	74.97
LOC111774025	chr19	XM_023623786.1	48104013	48104131	74.97
LOC111774025	chr19	XM_005602001.3	48104013	48104131	73.78
LOC111774025	chr19	XM_005602002.3	48104013	48104131	74.97
LOC111774025	chr19	XM_014732922.2	57497589	57497687	62.37
LOC111774025	chr19	XM_023623907.1	57650738	57650862	81.25
LOC111774025	chr19	XM_014732934.2	59060096	59060198	65.92
LOC111774025	chr19	XM_023623943.1	59060096	59060198	65.92
LOC111774025	chr20	XM_014734701.2	3828124	3828223	63
LOC111774025	chr20	XM_023624367.1	3828124	3828223	63
LOC111774025	chr20	XR_002802146.1	14666800	14666899	62
LOC111774025	chr20	XR_002802148.1	14666800	14666899	62
LOC111774025	chr20	XR_001379320.2	14666800	14666899	62
LOC111774025	chr20	XR_002802147.1	14666800	14666899	62
LOC111774025	chr20	XR_002802149.1	14666800	14666899	62
LOC111774025	chr20	XR_001379316.2	14666800	14666899	62
LOC111774025	chr20	XR_002802144.1	14666800	14666899	62
LOC111774025	chr20	XR_002802145.1	14666800	14666899	62
LOC111774025	chr20	XM_023624526.1	23376120	23376218	61.38
LOC111774025	chr20	XM_023624524.1	23376120	23376218	61.38
LOC111774025	chr20	XM_014734219.2	23376120	23376218	61.38
LOC111774025	chr20	XM_001915673.4	23376120	23376218	61.38
LOC111774025	chr20	XR_002802178.1	23376120	23376218	61.38
LOC111774025	chr20	XR_002802177.1	23376120	23376218	61.38
LOC111774025	chr20	XM_001494237.2	27124933	27125025	63.24
LOC111774025	chr20	XR_001379195.2	27443019	27443132	70.68
LOC111774025	chr20	XM_001493839.4	27443019	27443132	70.68
LOC111774025	chr20	XM_023624123.1	27443019	27443132	70.68
LOC111774025	chr20	XM_023624121.1	27443019	27443132	70.68
LOC111774025	chr20	XM_023624122.1	27443019	27443132	70.68
LOC111774025	chr20	XM_005603645.3	27654774	27654900	78.74
LOC111774025	chr20	XR_002802011.1	31298088	31298188	66.66
LOC111774025	chr20	XM_001491824.4	32459672	32459794	77.49
LOC111774025	chr20	XM_023624644.1	32726626	32726733	65.88
LOC111774025	chr20	XM_014734324.2	32726626	32726733	65.88
LOC111774025	chr20	XM_014734323.2	32726626	32726733	65.88
LOC111774025	chr20	XM_014734322.2	32726626	32726733	65.88
LOC111774025	chr20	XM_014734321.2	32726626	32726733	65.88
LOC111774025	chr20	XM_014734325.2	32726626	32726733	65.88
LOC111774025	chr20	NR_127895.1	35117462	35117564	66.95
LOC111774025	chr20	XR_002802275.1	41966048	41966153	65.72
LOC111774025	chr20	XM_023624943.1	42789765	42789868	65.52
LOC111774025	chr20	XM_014734493.2	51724859	51724963	67.2
LOC111774025	chr20	XM_014734492.2	51724859	51724963	67.2
LOC111774025	chr20	XM_014734494.2	51724859	51724963	67.2
LOC111774025	chr21	XM_023625332.1	3022540	3022670	81.22
LOC111774025	chr21	XM_023625249.1	13185568	13185688	73.81
LOC111774025	chr21	XM_023625251.1	13185568	13185688	73.81
LOC111774025	chr21	XM_023625257.1	13185568	13185688	75.02
LOC111774025	chr21	XM_001494044.5	17835904	17836163	166.4
LOC111774025	chr21	XR_002802593.1	26211448	26211553	67.84
LOC111774025	chr21	XM_001500071.5	30655448	30655547	67
LOC111774025	chr21	XM_023625776.1	30655448	30655547	67
LOC111774025	chr21	XM_023625773.1	30655448	30655547	67
LOC111774025	chr21	XM_023625772.1	30655448	30655547	67
LOC111774025	chr21	XM_023625775.1	30655448	30655547	67
LOC111774025	chr21	XM_023625774.1	30655448	30655547	67
LOC111774025	chr21	XM_001500104.4	30939825	30939926	63.24
LOC111774025	chr21	NM_001257167.1	31725055	31725148	60.16
LOC111774025	chr21	XM_001500700.4	33601377	33601522	89.06
LOC111774025	chr21	XM_014734922.2	33601377	33601522	89.06
LOC111774025	chr21	XM_023625804.1	33601377	33601522	89.06
LOC111774025	chr21	XM_001500714.5	33601377	33601522	89.06
LOC111774025	chr21	XM_023625805.1	33601377	33601522	89.06
LOC111774025	chr21	XM_023625807.1	33601377	33601522	89.06
LOC111774025	chr21	XM_023625806.1	33601377	33601522	89.06
LOC111774025	chr21	XM_023625808.1	33601377	33601522	89.06
LOC111774025	chr21	XM_005604326.3	33601377	33601522	89.06
LOC111774025	chr21	XM_023625809.1	33601377	33601522	89.06
LOC111774025	chr21	XM_005604328.3	33601377	33601522	89.06
LOC111774025	chr21	XM_023625818.1	44710834	44710939	67.84
LOC111774025	chr22	XM_023626002.1	2514604	2514716	72.32
LOC111774025	chr22	XM_023626107.1	10711105	10711208	67.6
LOC111774025	chr22	XM_023626104.1	10711105	10711208	67.6
LOC111774025	chr22	XR_002802792.1	10711105	10711208	67.6
LOC111774025	chr22	NM_001301273.1	10711105	10711208	67.6
LOC111774025	chr22	XM_023625922.1	10711105	10711208	67.6
LOC111774025	chr22	XM_023625923.1	10711105	10711208	67.6
LOC111774025	chr22	XM_014735040.2	18259000	18259113	70.68
LOC111774025	chr22	XM_014735267.2	21125774	21125877	63.44
LOC111774025	chr22	XM_001916263.5	23652863	23652967	63
LOC111774025	chr22	XM_023626462.1	27118174	27118297	76.88
LOC111774025	chr22	XM_023626656.1	36645042	36645157	71.92
LOC111774025	chr23	XM_023627095.1	1371020	1371119	63
LOC111774025	chr23	XM_001917120.4	21692955	21693059	68.25
LOC111774025	chr23	XM_014735439.2	25448917	25449020	66.56
LOC111774025	chr23	XM_023627299.1	25448917	25449020	66.56
LOC111774025	chr24	XM_001914860.5	3445426	3445553	80.64
LOC111774025	chr24	XM_023627786.1	4077746	4077861	71.92
LOC111774025	chr24	XM_023627822.1	6647222	6647345	78.12
LOC111774025	chr24	XM_001497278.6	6647222	6647345	78.12
LOC111774025	chr24	XM_001497257.6	6647222	6647345	78.12
LOC111774025	chr24	XM_001498126.6	8444756	8444858	61.8
LOC111774025	chr24	XR_002803469.1	8865950	8866052	64.89
LOC111774025	chr24	XM_005605222.3	8865950	8866052	64.89
LOC111774025	chr24	XM_023627864.1	8998235	8998329	60.8
LOC111774025	chr24	XM_023627866.1	8998235	8998329	60.8
LOC111774025	chr24	XM_023627701.1	10956569	10956732	101.68
LOC111774025	chr24	XM_023627704.1	10956569	10956732	103.32
LOC111774025	chr24	XM_023627703.1	10956569	10956732	103.32
LOC111774025	chr24	XM_023627702.1	10956569	10956732	101.68
LOC111774025	chr24	XM_005605235.3	11131839	11131940	63.24
LOC111774025	chr24	XM_005605262.3	13686537	13686636	62
LOC111774025	chr24	XM_023627964.1	13686537	13686636	62
LOC111774025	chr24	XM_023627962.1	13686537	13686636	62
LOC111774025	chr24	XM_023627961.1	13686537	13686636	62
LOC111774025	chr24	XM_023627960.1	13686537	13686636	62
LOC111774025	chr24	XM_001915739.4	13686537	13686636	62
LOC111774025	chr24	XM_023627963.1	13686537	13686636	62
LOC111774025	chr24	XM_014735654.2	13686537	13686636	62
LOC111774025	chr24	XM_014735656.2	13686537	13686636	62
LOC111774025	chr24	XM_023627956.1	13686537	13686636	62
LOC111774025	chr24	XM_023627958.1	13686537	13686636	62
LOC111774025	chr24	XM_014735655.2	13686537	13686636	62
LOC111774025	chr24	XM_014735647.2	13686537	13686636	62
LOC111774025	chr24	XM_014735648.2	13686537	13686636	62
LOC111774025	chr24	XM_023627959.1	13686537	13686636	62
LOC111774025	chr24	XM_014735657.2	13686537	13686636	62
LOC111774025	chr24	XM_023628095.1	19821281	19821381	61.61
LOC111774025	chr24	XM_023628096.1	19821281	19821381	61.61
LOC111774025	chr24	XM_001492166.3	20791959	20792063	65.1
LOC111774025	chr24	XM_001497620.3	36410195	36410297	65.92
LOC111774025	chr24	XM_001495976.5	37616484	37616583	62
LOC111774025	chr24	NR_033039.1	43373058	43373159	62.22
LOC111774025	chr25	XM_023629615.1	576210	576310	60.6
LOC111774025	chr25	XR_002804086.1	6060474	6060568	61.75
LOC111774025	chr25	XR_002804087.1	6060474	6060568	61.75
LOC111774025	chr25	XR_002804120.1	13474711	13474808	61.74
LOC111774025	chr25	XM_023629852.1	14829139	14829294	96.72
LOC111774025	chr25	XM_023629851.1	14829139	14829294	96.72
LOC111774025	chr25	XM_023629850.1	14829139	14829294	96.72
LOC111774025	chr25	XM_023629853.1	14829139	14829294	96.72
LOC111774025	chr25	XR_002803850.1	19789910	19790012	63.86
LOC111774025	chr25	XR_002803849.1	19789910	19790012	63.86
LOC111774025	chr25	XM_001487905.4	20042025	20042221	122.14
LOC111774025	chr25	XR_002803857.1	21161540	21161665	76.86
LOC111774025	chr25	XM_001504721.4	24970662	24970775	72.96
LOC111774025	chr25	XM_014736008.2	24970662	24970775	72.96
LOC111774025	chr25	XM_005605746.3	24970662	24970775	72.96
LOC111774025	chr25	XM_023628769.1	24970662	24970775	72.96
LOC111774025	chr25	XM_001501149.2	27029250	27029352	64.89
LOC111774025	chr25	XR_289522.3	30273192	30273313	75.64
LOC111774025	chr25	XR_289523.3	30273192	30273313	75.64
LOC111774025	chr25	XM_023628603.1	33295088	33295192	65.1
LOC111774025	chr26	XM_014736463.1	32916571	32916673	63.86
LOC111774025	chr26	XR_002804250.1	36314454	36314608	96.1
LOC111774025	chr26	XR_002804249.1	36314454	36314608	96.1
LOC111774025	chr26	XR_002804248.1	36314454	36314608	96.1
LOC111774025	chr26	XM_023630206.1	38232133	38232239	65.27
LOC111774025	chr26	NM_001164011.1	39826996	39827146	95.13
LOC111774025	chr26	XM_023630285.1	40864472	40864570	63.36
LOC111774025	chr26	XR_002804277.1	40864472	40864570	63.36
LOC111774025	chr26	XM_023630277.1	40864472	40864570	63.36
LOC111774025	chr26	XM_023630279.1	40864472	40864570	63.36
LOC111774025	chr26	XR_002804276.1	40864472	40864570	63.36
LOC111774025	chr26	XM_023630283.1	40864472	40864570	63.36
LOC111774025	chr27	XM_014736519.2	2857511	2857606	60.48
LOC111774025	chr27	NR_033059.1	3720351	3720490	88.2
LOC111774025	chr27	XR_289616.3	14451916	14452035	73.2
LOC111774025	chr27	XM_005606401.3	25786117	25786219	64.89
LOC111774025	chr27	XM_023630950.1	32585808	32585904	60.14
LOC111774025	chr27	XM_023630947.1	32585808	32585904	60.14
LOC111774025	chr27	XM_023630948.1	32585808	32585904	60.14
LOC111774025	chr27	XR_002804473.1	32585808	32585947	92.4
LOC111774025	chr28	NM_001302119.1	9101616	9101717	66.3
LOC111774025	chr28	XM_023631362.1	17910025	17910133	68.67
LOC111774025	chr28	XR_002804531.1	22175348	22175457	67.1
LOC111774025	chr28	XR_002804790.1	27246927	27247046	73.2
LOC111774025	chr28	XM_005606567.3	31077338	31077442	67.2
LOC111774025	chr28	XM_001499213.5	31077338	31077442	67.2
[truncated: 52,284 more rows]
