# Supplementary material for: Analysis of ancient and modern horse genomes reveals the critical impact of lncRNA-mediated epigenetic regulation on horse domestication
Source: Front Genet. 2022 Oct 5;13:944933. doi: 10.3389/fgene.2022.944933 (PMC9579347; doi:10.3389/fgene.2022.944933)
Supplement: Supplementary file 2 [file DataSheet2.zip › DBS-data/dbs/SuppData4--DBS_list_horse (the ancient group).csv]

lncRNA name	target gene	target gene chr	dbs_start	dbs_end	affinity
LOC111768102	NPS	chr1	5860647	5860747	62.62
LOC111768102	LOC100058262	chr1	10208552	10208659	69.12
LOC111768102	LOC100058262	chr1	10208552	10208659	69.12
LOC111768102	LOC100058262	chr1	10208552	10208659	69.12
LOC111768102	LOC100058262	chr1	10208552	10208659	69.12
LOC111768102	LOC100058262	chr1	10208552	10208659	69.12
LOC111768102	LOC100058262	chr1	10208552	10208659	69.12
LOC111768102	LOC100058262	chr1	10208552	10208659	69.12
LOC111768102	LOC100058262	chr1	10208552	10208659	69.12
LOC111768102	LOC100058262	chr1	10208552	10208659	69.12
LOC111768102	LOC100058262	chr1	10208552	10208690	88.96
LOC111768102	LOC100058262	chr1	10208552	10208659	69.12
LOC111768102	LOC100058262	chr1	10208552	10208659	69.12
LOC111768102	LOC100058262	chr1	10208552	10208659	69.12
LOC111768102	LOC100058262	chr1	10208552	10208659	69.12
LOC111768102	LOC100058262	chr1	10208552	10208659	69.12
LOC111768102	LOC100058262	chr1	10208552	10208659	69.12
LOC111768102	LOC100058262	chr1	10208552	10208659	69.12
LOC111768102	LOC100058262	chr1	10208552	10208659	69.12
LOC111768102	LOC111772925	chr1	11795701	11796195	306.9
LOC111768102	LOC111770635	chr1	19681508	19681632	75
LOC111768102	LOC106782056	chr1	20836068	20836177	67.1
LOC111768102	SH3PXD2A	chr1	26679197	26679302	66.78
LOC111768102	SH3PXD2A	chr1	26679197	26679302	66.78
LOC111768102	SH3PXD2A	chr1	26679197	26679302	66.78
LOC111768102	BTRC	chr1	28717684	28717792	67.58
LOC111768102	NDUFB8	chr1	29480218	29480313	60.48
LOC111768102	LOC111773886	chr1	37910188	37910340	93.33
LOC111768102	ACTA2	chr1	39693839	39693977	87.57
LOC111768102	LOC111774015	chr1	53594512	53594628	70.2
LOC111768102	HK1	chr1	57964265	57964363	61.38
LOC111768102	RAB4A	chr1	69102331	69102435	64.05
LOC111768102	RAB4A	chr1	69102331	69102435	64.05
LOC111768102	LOC102150586	chr1	70192426	70192541	76.56
LOC111768102	MTR	chr1	75790950	75791052	65.92
LOC111768102	MTR	chr1	75790950	75791052	65.92
LOC111768102	LOC111774624	chr1	75790950	75791052	65.92
LOC111768102	LOC111774624	chr1	75790950	75791052	65.92
LOC111768102	LOC111774669	chr1	77502100	77502196	62.08
LOC111768102	LOC111774669	chr1	77502100	77502196	62.08
LOC111768102	LOC111774669	chr1	77502100	77502196	62.08
LOC111768102	LOC106782161	chr1	90847608	90847722	70.15
LOC111768102	STRA6	chr1	120602971	120603139	106.47
LOC111768102	STRA6	chr1	120602971	120603134	103.32
LOC111768102	THSD4	chr1	123116793	123116896	66.56
LOC111768102	PATL2	chr1	145962743	145962858	70.76
LOC111768102	LOC111768367	chr1	155361426	155361564	83.4
LOC111768102	LOC111768609	chr1	163073681	163073784	64.48
LOC111768102	AP1G2	chr1	163438032	163438143	69.44
LOC111768102	LOC111768663	chr1	164219784	164219889	65.72
LOC111768102	LOC111769044	chr1	169956782	169956890	66.49
LOC111768102	LOC111769172	chr1	175062492	175062598	64.2
LOC111768102	LOC111769172	chr1	175062492	175062598	64.2
LOC111768102	LOC111769213	chr1	176375505	176375606	64.26
LOC111768102	LOC111770607	chr2	2503217	2503322	63.6
LOC111768102	LOC111770645	chr2	5398959	5399058	63
LOC111768102	TTC39A	chr2	7890969	7891086	71.98
LOC111768102	LOC111770959	chr2	12298255	12298365	69.93
LOC111768102	LOC111771204	chr2	15577758	15577872	70.15
LOC111768102	CSF3R	chr2	21057614	21057715	66.3
LOC111768102	CSF3R	chr2	21057614	21057715	66.3
LOC111768102	CSF3R	chr2	21057614	21057715	66.3
LOC111768102	CSF3R	chr2	21057614	21057715	66.3
LOC111768102	CSF3R	chr2	21057614	21057715	66.3
LOC111768102	CSF3R	chr2	21057614	21057715	65.28
LOC111768102	CSF3R	chr2	21057614	21057715	66.3
LOC111768102	CSF3R	chr2	21057614	21057715	66.3
LOC111768102	CSF3R	chr2	21057614	21057715	66.3
LOC111768102	CSF3R	chr2	21057614	21057715	66.3
LOC111768102	CSF3R	chr2	21057614	21057715	66.3
LOC111768102	CSF3R	chr2	21057614	21057715	66.3
LOC111768102	GJB5	chr2	22485922	22486028	64.2
LOC111768102	GJB5	chr2	22485922	22486028	64.2
LOC111768102	GJB5	chr2	22485922	22486028	64.2
LOC111768102	GJB5	chr2	22485922	22486028	64.2
LOC111768102	LOC111771555	chr2	22518179	22518300	74.42
LOC111768102	TMEM234	chr2	24565570	24565674	63
LOC111768102	PTP4A2	chr2	24779712	24779814	63.86
LOC111768102	FGR	chr2	28284176	28284282	65.27
LOC111768102	FGR	chr2	28284176	28284282	65.27
LOC111768102	KDF1	chr2	28783622	28783719	60.76
LOC111768102	KDF1	chr2	28783622	28783719	60.76
LOC111768102	LOC106782797	chr2	31576980	31577099	72
LOC111768102	LOC106782797	chr2	31576980	31577099	72
LOC111768102	PLA2G2A	chr2	34336545	34336644	62
LOC111768102	PLA2G2A	chr2	34336545	34336644	62
LOC111768102	PLA2G2A	chr2	34336545	34336644	62
LOC111768102	LOC102150876	chr2	41182693	41182792	65
LOC111768102	TNFRSF9	chr2	43113015	43113117	66.95
LOC111768102	MIR1302-1	chr2	43698742	43698843	61.2
LOC111768102	LOC106782846	chr2	52814215	52814312	60.76
LOC111768102	LOC106782846	chr2	52814215	52814312	60.76
LOC111768102	LOC106782846	chr2	52814215	52814312	60.76
LOC111768102	GAB1	chr2	88834943	88835041	60.39
LOC111768102	ZNF330	chr2	90617587	90617690	63.44
LOC111768102	ZNF330	chr2	90617587	90617690	63.44
LOC111768102	LOC100064378	chr2	118100077	118100191	70.15
LOC111768102	LOC111772600	chr2	119078425	119078520	60.48
LOC111768102	ZFP1	chr3	24766739	24766848	67.1
LOC111768102	ZFP1	chr3	24766739	24766848	67.1
LOC111768102	LOC111772806	chr3	32431939	32432036	60.76
LOC111768102	LOC111772815	chr3	33458471	33458622	94.24
LOC111768102	LOC111772865	chr3	55372360	55372459	62
LOC111768102	EPGN	chr3	63296267	63296366	62
LOC111768102	ARL9	chr3	78087444	78087546	66.95
LOC111768102	ARL9	chr3	78087444	78087546	67.98
LOC111768102	ARL9	chr3	78087444	78087546	66.95
LOC111768102	SGCB	chr3	81655382	81655488	67.41
LOC111768102	CCDC149	chr3	101730425	101730527	63.86
LOC111768102	LOC111772988	chr3	120343826	120343957	83.16
LOC111768102	LOC111773134	chr4	13029341	13029441	63.63
LOC111768102	BLVRA	chr4	14597215	14597320	63.6
LOC111768102	CCM2	chr4	15558789	15558887	60.39
LOC111768102	CCM2	chr4	15558789	15558887	60.39
LOC111768102	CCM2	chr4	15558789	15558887	60.39
LOC111768102	CCM2	chr4	15558789	15558887	60.39
LOC111768102	CCM2	chr4	15558789	15558887	60.39
LOC111768102	IKZF1	chr4	20127324	20127421	60.76
LOC111768102	DMTF1	chr4	31529016	31529118	63.86
LOC111768102	DMTF1	chr4	31529016	31529118	63.86
LOC111768102	GGCT	chr4	61225422	61225530	66.49
LOC111768102	CCDC129	chr4	62085318	62085416	61.38
LOC111768102	CCDC129	chr4	62085318	62085416	61.38
LOC111768102	LOC111773092	chr4	65444192	65444288	60.14
LOC111768102	RNF148	chr4	78966772	78966873	64.26
LOC111768102	ASB15	chr4	79644206	79644309	67.6
LOC111768102	ASB15	chr4	79644206	79644309	67.6
LOC111768102	LRGUK	chr4	88284426	88284541	69.6
LOC111768102	CALD1	chr4	88870667	88870765	63.36
LOC111768102	MTPN	chr4	90213904	90214004	63.63
LOC111768102	LOC100066339	chr4	92811155	92811253	63.36
LOC111768102	TAS2R3	chr4	94674550	94674649	62
LOC111768102	LOC100049919	chr4	95108922	95109040	71.4
LOC111768102	TRPV6	chr4	96089161	96089269	67.58
LOC111768102	TRPV5	chr4	96131930	96132030	63.63
LOC111768102	TRPV5	chr4	96131930	96132030	63.63
LOC111768102	LOC100056976	chr4	96926983	96927092	67.1
LOC111768102	ATG9B	chr4	102754663	102754767	64.05
LOC111768102	ATG9B	chr4	102754663	102754767	64.05
LOC111768102	ATG9B	chr4	102754663	102754767	64.05
LOC111768102	ATG9B	chr4	102754663	102754767	64.05
LOC111768102	PIK3C2B	chr5	1048216	1048318	65.92
LOC111768102	PIK3C2B	chr5	1048216	1048318	65.92
LOC111768102	LRRN2	chr5	1225220	1225369	91.5
LOC111768102	LOC102149583	chr5	1225220	1225385	101.26
LOC111768102	AVPR1B	chr5	2431450	2431555	69.96
LOC111768102	LOC106783123	chr5	6607496	6607602	67.41
LOC111768102	PAPPA2	chr5	11750898	11751025	79.36
LOC111768102	PAPPA2	chr5	11750898	11751025	79.36
LOC111768102	LOC100057298	chr5	27741199	27741317	71.4
LOC111768102	LOC100057298	chr5	27741199	27741317	71.4
LOC111768102	LOC100057298	chr5	27741199	27741317	71.4
LOC111768102	LOC100057298	chr5	27741199	27741317	74.97
LOC111768102	RXRG	chr5	29230711	29230818	65.88
LOC111768102	RXRG	chr5	29230711	29230818	65.88
LOC111768102	LOC111773497	chr5	32256937	32257042	64.66
LOC111768102	USF1	chr5	32286908	32287012	66.15
LOC111768102	USF1	chr5	32286908	32287012	66.15
LOC111768102	USF1	chr5	32286908	32287012	66.15
LOC111768102	USF1	chr5	32286908	32287012	66.15
LOC111768102	USF1	chr5	32286908	32287012	66.15
LOC111768102	CD1C	chr5	35264143	35264243	60.6
LOC111768102	CD1E1	chr5	35576551	35576658	65.88
LOC111768102	CD1E1	chr5	35576551	35576658	65.88
LOC111768102	CD1E1	chr5	35576551	35576658	65.88
LOC111768102	CD1E1	chr5	35576551	35576658	65.88
LOC111768102	LOC111773510	chr5	38405460	38405589	79.3
LOC111768102	C5H1orf61	chr5	38435298	38435402	64.05
LOC111768102	C5H1orf61	chr5	38435298	38435402	64.05
LOC111768102	C5H1orf61	chr5	38435298	38435402	64.05
LOC111768102	SEMA4A	chr5	38643455	38643574	75.6
LOC111768102	PRR9	chr5	40974167	40974266	62
LOC111768102	LOC106783176	chr5	41251144	41251251	68.04
LOC111768102	LOC111773521	chr5	41673637	41673738	63.24
LOC111768102	LOC102148896	chr5	42021919	42022025	65.27
LOC111768102	SEMA6C	chr5	42763922	42764031	67.1
LOC111768102	MLLT11	chr5	42823139	42823237	60.39
LOC111768102	MLLT11	chr5	42823139	42823237	60.39
LOC111768102	MLLT11	chr5	42823139	42823237	60.39
LOC111768102	MLLT11	chr5	42823139	42823237	60.39
LOC111768102	MLLT11	chr5	42823139	42823237	60.39
LOC111768102	GPR61	chr5	55171710	55171828	76.16
LOC111768102	GPR61	chr5	55171710	55171828	76.16
LOC111768102	SLC25A24	chr5	56126266	56126389	75.64
LOC111768102	S1PR1	chr5	61783455	61783563	68.67
LOC111768102	C5H1orf141	chr5	90930499	90930592	60.16
LOC111768102	C5H1orf141	chr5	90930499	90930592	60.16
LOC111768102	C5H1orf141	chr5	90930499	90930592	60.16
LOC111768102	C5H1orf141	chr5	90930499	90930592	60.16
LOC111768102	C5H1orf141	chr5	90930499	90930592	60.16
LOC111768102	PDE4B	chr5	91614586	91614704	72.59
LOC111768102	LOC106783234	chr6	6751816	6751934	74.97
LOC111768102	PAX3	chr6	11201247	11201448	127.26
LOC111768102	PAX3	chr6	11201247	11201448	127.26
LOC111768102	PAX3	chr6	11201247	11201448	127.26
LOC111768102	LOC102150942	chr6	16415020	16415128	66.49
LOC111768102	LOC102150942	chr6	16415020	16415128	66.49
LOC111768102	LOC102148676	chr6	25265274	25265372	61.38
LOC111768102	LOC102148676	chr6	25265274	25265372	61.38
LOC111768102	LOC102148676	chr6	25265274	25265372	61.38
LOC111768102	LOC102148676	chr6	25265274	25265372	61.38
LOC111768102	LOC102148676	chr6	25265274	25265372	61.38
LOC111768102	LOC102148676	chr6	25265274	25265372	61.38
LOC111768102	IQSEC3	chr6	31571445	31571611	101.87
LOC111768102	IQSEC3	chr6	31571445	31571611	101.87
LOC111768102	IQSEC3	chr6	31571445	31571611	101.87
LOC111768102	IQSEC3	chr6	31571445	31571611	101.87
LOC111768102	IQSEC3	chr6	31571445	31571552	65.88
LOC111768102	PRMT8	chr6	32392158	32392286	78.69
LOC111768102	LOC111773904	chr6	33940165	33940270	63.6
LOC111768102	LOC106783270	chr6	35234176	35234324	93.87
LOC111768102	MFAP5	chr6	36823638	36823736	60.39
LOC111768102	MFAP5	chr6	36823638	36823736	60.39
LOC111768102	MFAP5	chr6	36823638	36823736	60.39
LOC111768102	MFAP5	chr6	36823638	36823736	60.39
LOC111768102	LOC102150077	chr6	41958185	41958321	86.31
LOC111768102	LOC102150077	chr6	41958185	41958317	82.46
LOC111768102	LOC102150077	chr6	41958185	41958321	86.31
LOC111768102	LOC102150077	chr6	41958185	41958321	86.31
LOC111768102	ANO6	chr6	64339206	64339304	61.38
LOC111768102	LOC100057053	chr6	66729573	66729705	81.13
LOC111768102	LOC100058373	chr6	67316186	67316303	70.8
LOC111768102	LOC100058417	chr6	67340426	67340521	61.44
LOC111768102	DHH	chr6	67787808	67787914	64.2
LOC111768102	ASIC1	chr6	68582472	68582585	70.68
LOC111768102	TFCP2	chr6	69434697	69434803	66.34
LOC111768102	TFCP2	chr6	69434697	69434803	66.34
LOC111768102	TFCP2	chr6	69434697	69434803	66.34
LOC111768102	TFCP2	chr6	69434697	69434803	66.34
LOC111768102	RARG	chr6	71129371	71129484	72.96
LOC111768102	MUCL1	chr6	72381269	72381373	63
LOC111768102	PAN2	chr6	74882963	74883055	61.38
LOC111768102	PAN2	chr6	74882963	74883055	61.38
LOC111768102	PAN2	chr6	74882963	74883055	61.38
LOC111768102	PAN2	chr6	74882963	74883055	61.38
LOC111768102	PAN2	chr6	74882963	74883055	61.38
LOC111768102	PAN2	chr6	74882963	74883055	61.38
LOC111768102	PAN2	chr6	74882963	74883055	61.38
LOC111768102	PAN2	chr6	74882963	74883055	61.38
LOC111768102	PAN2	chr6	74882963	74883055	61.38
LOC111768102	LOC111774026	chr6	83905823	83905927	67.2
LOC111768102	LOC111774026	chr6	83905823	83905927	67.2
LOC111768102	LOC106783337	chr6	84334616	84334723	65.88
LOC111768102	MYRFL	chr6	85847782	85847930	92.38
LOC111768102	CD70	chr7	4582021	4582156	84.32
LOC111768102	ARHGEF18	chr7	5234646	5234754	70.85
LOC111768102	ARHGEF18	chr7	5233516	5233636	75.02
LOC111768102	FUT4	chr7	6245418	6245532	72.45
LOC111768102	LOC111774105	chr7	23589044	23589152	67.58
LOC111768102	LOC111774105	chr7	23589044	23589152	67.58
LOC111768102	LOC111774233	chr7	29736945	29737047	62.83
LOC111768102	MIR125B	chr7	30147424	30147545	76.86
LOC111768102	SCN3B	chr7	31672500	31672651	92.72
LOC111768102	SCN3B	chr7	31672500	31672651	92.72
LOC111768102	SCN3B	chr7	31672500	31672651	92.72
LOC111768102	SCN3B	chr7	31672500	31672651	92.72
LOC111768102	TBRG1	chr7	34201005	34201107	62.83
LOC111768102	TBRG1	chr7	34201005	34201107	62.83
LOC111768102	LOC111774254	chr7	37190861	37190961	61.61
LOC111768102	LOC102150790	chr7	43240953	43241078	76.86
LOC111768102	LOC102150790	chr7	43240953	43241078	76.86
LOC111768102	LOC102150790	chr7	43240953	43241078	76.86
LOC111768102	LOC102150790	chr7	43240953	43241078	76.86
LOC111768102	LOC102150790	chr7	43233619	43233782	103.32
LOC111768102	LOC102150790	chr7	43233619	43233782	103.32
LOC111768102	LOC111774261	chr7	43233619	43233782	103.32
LOC111768102	ADGRE3	chr7	45702928	45703040	68.93
LOC111768102	ADGRE3	chr7	45702928	45703040	68.93
LOC111768102	ADGRE3	chr7	45702928	45703040	68.93
LOC111768102	LOC100059326	chr7	52045666	52045764	60.39
LOC111768102	LOC111774319	chr7	60814597	60814696	65
LOC111768102	SLCO2B1	chr7	71150734	71150838	63
LOC111768102	ANAPC15	chr7	73613719	73613853	81
LOC111768102	ANAPC15	chr7	73613719	73613853	81
LOC111768102	ANAPC15	chr7	73613719	73613853	81
LOC111768102	ANAPC15	chr7	73613719	73613853	81
LOC111768102	NUMA1	chr7	73675885	73676014	78
LOC111768102	NUMA1	chr7	73675885	73676014	78
LOC111768102	NUMA1	chr7	73675885	73676014	78
LOC111768102	NUMA1	chr7	73675885	73676014	78
LOC111768102	NUMA1	chr7	73675885	73676014	78
LOC111768102	NUMA1	chr7	73675885	73676014	78
LOC111768102	RRM1	chr7	74199418	74199526	69.76
LOC111768102	LOC100068960	chr7	76201429	76201535	67.41
LOC111768102	LOC100069403	chr7	76559813	76559919	66.34
LOC111768102	LOC100069440	chr7	76657803	76657922	74.4
LOC111768102	C7H11orf42	chr7	77402160	77402288	82.56
LOC111768102	C7H11orf42	chr7	77402160	77402288	81.27
LOC111768102	LOC111774355	chr7	82055629	82055734	63.6
LOC111768102	LOC111774363	chr7	84177065	84177165	61.61
LOC111768102	MIR1302C-5	chr7	90061803	90061918	69.6
LOC111768102	MED15	chr8	1645423	1645518	63.36
LOC111768102	MED15	chr8	1645422	1645518	64.02
LOC111768102	LOC100050322	chr8	3301357	3301457	64.64
LOC111768102	LOC100050322	chr8	3301357	3301457	64.64
LOC111768102	RASL10A	chr8	9673010	9673108	62.37
LOC111768102	CRYBB1	chr8	11967350	11967598	154.38
LOC111768102	GRK3	chr8	12730258	12730426	104.78
LOC111768102	LOC111774639	chr8	18948530	18948635	64.66
LOC111768102	LOC111774546	chr8	27598149	27598302	97.02
LOC111768102	LOC111774546	chr8	27598149	27598302	97.02
LOC111768102	TMEM132D	chr8	29319867	29319985	74.97
LOC111768102	LOC111774832	chr8	48172063	48172183	76.23
LOC111768102	OSBPL1A	chr8	48956039	48956137	61.38
LOC111768102	LOC111774562	chr8	67056946	67057067	74.42
LOC111768102	LOC111774565	chr8	77151247	77151357	67.71
LOC111768102	WDR7	chr8	77614434	77614541	68.04
LOC111768102	WDR7	chr8	77614434	77614541	68.04
LOC111768102	WDR7	chr8	77614434	77614541	68.04
LOC111768102	WDR7	chr8	77614434	77614541	68.04
LOC111768102	WDR7	chr8	77614434	77614541	68.04
LOC111768102	WDR7	chr8	77614434	77614541	68.04
LOC111768102	MC4R	chr8	80658817	80658917	64.64
LOC111768102	SERPINB8	chr8	83803513	83803617	64.05
LOC111768102	LOC111774929	chr9	18059876	18059984	65.4
LOC111768102	UBE2V2	chr9	36155914	36156027	69.54
LOC111768102	LOC111775123	chr9	70420590	70420706	73.71
LOC111768102	OC90	chr9	74984368	74984493	79.38
LOC111768102	ST3GAL1	chr9	76246122	76246227	66.78
LOC111768102	LOC111775038	chr9	76576778	76576879	63.24
LOC111768102	LOC111774880	chr9	79488225	79488332	64.8
LOC111768102	AXL	chr10	11939818	11939917	63
LOC111768102	TMEM91	chr10	12040594	12040690	61.11
LOC111768102	TMEM91	chr10	12040594	12040690	61.11
LOC111768102	TMEM91	chr10	12040594	12040690	61.11
LOC111768102	TMEM91	chr10	12040594	12040690	61.11
LOC111768102	TMEM91	chr10	12040594	12040690	61.11
LOC111768102	TMEM91	chr10	12040594	12040690	61.11
LOC111768102	LOC100630245	chr10	26047909	26048009	60.6
LOC111768102	LOC100060687	chr10	26882137	26882247	69.93
LOC111768102	LOC111775467	chr10	27834706	27834814	69.76
LOC111768102	LOC111775297	chr10	34486276	34486392	72.54
LOC111768102	LOC111775297	chr10	34486276	34486392	72.54
LOC111768102	FYN	chr10	62285175	62285270	60.48
LOC111768102	B3GNTL1	chr11	191267	191385	73.78
LOC111768102	B3GNTL1	chr11	191268	191385	73.16
LOC111768102	DNAH17	chr11	4109689	4109868	113.4
LOC111768102	TMEM94	chr11	6505537	6505654	71.98
LOC111768102	TMEM94	chr11	6505537	6505654	71.98
LOC111768102	TMEM94	chr11	6505537	6505654	71.98
LOC111768102	TMEM94	chr11	6505537	6505654	71.98
LOC111768102	TMEM94	chr11	6505537	6505654	71.98
LOC111768102	TMEM94	chr11	6505537	6505654	71.98
LOC111768102	LOC111775593	chr11	7307760	7307854	60.8
LOC111768102	LOC100060656	chr11	7307760	7307854	60.8
LOC111768102	CDC42EP4	chr11	8304049	8304157	65.4
LOC111768102	CALCOCO2	chr11	24891912	24892008	61.11
LOC111768102	CALCOCO2	chr11	24891912	24892008	61.11
LOC111768102	LOC102148154	chr11	30247531	30247675	88.45
LOC111768102	CCL8	chr11	38818718	38818821	62.4
LOC111768102	LOC102147931	chr11	49570315	49570423	66.49
LOC111768102	TRIM16	chr11	57841200	57841311	68.32
LOC111768102	ZNF624	chr11	57956851	57956997	89.67
LOC111768102	ZNF624	chr11	57956851	57956997	89.67
LOC111768102	ZNF624	chr11	57956851	57956997	89.67
LOC111768102	ZNF624	chr11	57956851	57956997	89.67
LOC111768102	ZNF624	chr11	57956851	57956997	89.67
LOC111768102	DRC3	chr11	60287674	60287773	62
LOC111768102	LOC111775888	chr12	3744371	3744468	62.72
LOC111768102	LOC100052454	chr12	13181621	13181727	67.41
LOC111768102	LOC100065735	chr12	19351277	19351402	76.86
LOC111768102	LOC100067304	chr12	21640586	21640699	68.4
LOC111768102	LOC100068230	chr12	22393243	22393340	63.7
LOC111768102	FAM111A	chr12	22736858	22736956	61.38
LOC111768102	FAM111A	chr12	22736858	22736956	61.38
LOC111768102	FAM111A	chr12	22736858	22736956	61.38
LOC111768102	LOC100066693	chr12	22887265	22887369	64.05
LOC111768102	LOC100068597	chr12	22945692	22945785	62.04
LOC111768102	MS4A7	chr12	23767488	23767597	68.2
LOC111768102	MS4A15	chr12	24106233	24106527	185.85
LOC111768102	PC	chr12	30516083	30516197	72.45
LOC111768102	OSBPL5	chr12	35407482	35407626	92.8
LOC111768102	OCM2	chr13	5475197	5475291	60.8
LOC111768102	ZNF689	chr13	20200267	20200370	64.48
LOC111768102	SCNN1B	chr13	25157798	25157933	87.04
LOC111768102	SCNN1G	chr13	25276192	25276291	62
LOC111768102	LOC111767643	chr13	32306845	32306946	64.26
LOC111768102	LOC111767643	chr13	32306845	32306946	64.26
LOC111768102	RBFOX1	chr13	38178226	38178333	64.8
LOC111768102	RBFOX1	chr13	38178226	38178333	64.8
LOC111768102	ZNF263	chr13	40719179	40719277	61.38
LOC111768102	BTNL9	chr14	719314	719412	61.38
LOC111768102	BTNL9	chr14	719315	719412	60.76
LOC111768102	SFXN1	chr14	5591221	5591334	69.54
LOC111768102	FBXW11	chr14	8618559	8618663	64.05
LOC111768102	LOC111767745	chr14	18665896	18665991	61.44
LOC111768102	LOC111767761	chr14	26118578	26118681	62.4
LOC111768102	TNIP1	chr14	26331834	26331956	75.03
LOC111768102	TNIP1	chr14	26331834	26331956	75.03
LOC111768102	TNIP1	chr14	26331834	26331956	75.03
LOC111768102	NDST1	chr14	26844319	26844415	61.11
LOC111768102	NDST1	chr14	26844319	26844415	61.11
LOC111768102	NDST1	chr14	26844319	26844415	61.11
LOC111768102	CAMK2A	chr14	27028225	27028349	80
LOC111768102	CAMK2A	chr14	27028225	27028349	80
LOC111768102	CAMK2A	chr14	27028225	27028349	80
LOC111768102	CAMK2A	chr14	27028225	27028349	80
LOC111768102	CAMK2A	chr14	27028225	27028349	75
LOC111768102	LOC111767768	chr14	28247013	28247126	70.68
LOC111768102	SH3RF2	chr14	31072450	31072548	61.38
LOC111768102	SH3RF2	chr14	31072450	31072548	61.38
LOC111768102	SH3RF2	chr14	31072450	31072548	61.38
LOC111768102	SH3RF2	chr14	31072450	31072548	61.38
LOC111768102	SH3RF2	chr14	31072450	31072548	61.38
LOC111768102	LOC106781618	chr14	31244082	31244184	61.8
LOC111768102	HSPA9	chr14	37256205	37256303	61.38
LOC111768102	LOC111767836	chr14	52734297	52734408	68.32
LOC111768102	LOC111767866	chr14	66823021	66823127	65.27
LOC111768102	SLF1	chr14	73952148	73952248	62.62
LOC111768102	KIAA0825	chr14	73952148	73952248	62.62
LOC111768102	KIAA0825	chr14	73952148	73952248	62.62
LOC111768102	KIAA0825	chr14	73952148	73952248	62.62
LOC111768102	KIAA0825	chr14	73952148	73952248	62.62
LOC111768102	KIAA0825	chr14	73952148	73952248	62.62
LOC111768102	KIAA0825	chr14	73952148	73952248	62.62
LOC111768102	KIAA0825	chr14	73952148	73952248	62.62
LOC111768102	KIAA0825	chr14	73952148	73952248	62.62
LOC111768102	KIAA0825	chr14	73952148	73952248	62.62
LOC111768102	KIAA0825	chr14	73952148	73952248	62.62
LOC111768102	KIAA0825	chr14	73952148	73952248	62.62
LOC111768102	KIAA0825	chr14	73952148	73952248	62.62
LOC111768102	KIAA0825	chr14	73952148	73952248	62.62
LOC111768102	KIAA0825	chr14	73952148	73952248	62.62
LOC111768102	KIAA0825	chr14	73952148	73952248	62.62
LOC111768102	KIAA0825	chr14	73952148	73952248	62.62
LOC111768102	KIAA0825	chr14	73952148	73952248	62.62
LOC111768102	KIAA0825	chr14	73952148	73952248	62.62
LOC111768102	KIAA0825	chr14	73952148	73952248	62.62
LOC111768102	KIAA0825	chr14	73952148	73952248	62.62
LOC111768102	KIAA0825	chr14	73952148	73952248	62.62
LOC111768102	KIAA0825	chr14	73952148	73952248	62.62
LOC111768102	KIAA0825	chr14	73952148	73952248	62.62
LOC111768102	LOC111767963	chr14	77681043	77681144	63.24
LOC111768102	IL1R1	chr15	7724332	7724440	66.49
LOC111768102	IL1R1	chr15	7724332	7724440	66.49
LOC111768102	LYG1	chr15	10345966	10346130	102.3
LOC111768102	CNGA3	chr15	11232749	11232845	61.11
LOC111768102	FER1L5	chr15	12196507	12196608	66.3
LOC111768102	FER1L5	chr15	12196507	12196608	66.3
LOC111768102	FER1L5	chr15	12196507	12196608	66.3
LOC111768102	FER1L5	chr15	12196507	12196608	66.3
LOC111768102	FER1L5	chr15	12196507	12196608	66.3
LOC111768102	FER1L5	chr15	12196507	12196608	66.3
LOC111768102	FER1L5	chr15	12196507	12196608	66.3
LOC111768102	FER1L5	chr15	12196507	12196608	66.3
LOC111768102	FER1L5	chr15	12196507	12196608	66.3
LOC111768102	FER1L5	chr15	12196507	12196608	66.3
LOC111768102	FER1L5	chr15	12196507	12196608	66.3
LOC111768102	FER1L5	chr15	12196507	12196608	66.3
LOC111768102	FER1L5	chr15	12196507	12196608	66.3
LOC111768102	FER1L5	chr15	12196507	12196608	66.3
LOC111768102	FER1L5	chr15	12196507	12196608	66.3
LOC111768102	FER1L5	chr15	12196507	12196608	66.3
LOC111768102	INO80B	chr15	29590567	29590675	69.76
LOC111768102	DCTN1	chr15	29654130	29654254	76.25
LOC111768102	LOC111768072	chr15	33763620	33763723	64.48
LOC111768102	AAK1	chr15	33763620	33763723	65.52
LOC111768102	AAK1	chr15	33763620	33763723	64.48
LOC111768102	AAK1	chr15	33763620	33763723	64.48
LOC111768102	AAK1	chr15	33763620	33763723	64.48
LOC111768102	AAK1	chr15	33763620	33763723	64.48
LOC111768102	AAK1	chr15	33763620	33763723	64.48
LOC111768102	AAK1	chr15	33763620	33763723	64.48
LOC111768102	AAK1	chr15	33763620	33763723	64.48
LOC111768102	AAK1	chr15	33763620	33763723	64.48
LOC111768102	AAK1	chr15	33763620	33763723	64.48
LOC111768102	AAK1	chr15	33763620	33763723	64.48
LOC111768102	AAK1	chr15	33763620	33763723	64.48
LOC111768102	AAK1	chr15	33763620	33763723	64.48
LOC111768102	AAK1	chr15	33763620	33763723	64.48
LOC111768102	AAK1	chr15	33763620	33763723	64.48
LOC111768102	AAK1	chr15	33763620	33763723	64.48
LOC111768102	AAK1	chr15	33763620	33763723	64.48
LOC111768102	AAK1	chr15	33763620	33763723	64.48
LOC111768102	LOC111768165	chr15	85974738	85974854	72.54
LOC111768102	PPARG	chr16	6382208	6382308	61.61
LOC111768102	SEC13	chr16	8128710	8128820	68.82
LOC111768102	SEC13	chr16	8128710	8128820	68.82
LOC111768102	IL17RE	chr16	8426666	8426771	65.72
LOC111768102	IL17RE	chr16	8426666	8426771	65.72
LOC111768102	LOC100058358	chr16	8484662	8484762	62.62
LOC111768102	SUCLG2	chr16	23568291	23568391	61.61
LOC111768102	SNTN	chr16	27054188	27054311	78.12
LOC111768102	SNTN	chr16	27054188	27054311	78.12
LOC111768102	FAM3D	chr16	31400493	31400593	60.6
LOC111768102	RBM15B	chr16	37725835	37725951	71.37
LOC111768102	CLEC3B	chr16	43097419	43097521	62.83
LOC111768102	LOC111768373	chr16	46564579	46564679	64.64
LOC111768102	LOC111768373	chr16	46564579	46564679	64.64
LOC111768102	LOC111768373	chr16	46564579	46564679	63.63
LOC111768102	LOC111768372	chr16	46564579	46564679	63.63
LOC111768102	LOC111768372	chr16	46564579	46564679	63.63
LOC111768102	LOC111768372	chr16	46564579	46564679	63.63
LOC111768102	LOC111768497	chr16	71677002	71677128	80.01
LOC111768102	LOC111768433	chr16	77221824	77221934	68.82
LOC111768102	LOC111768437	chr16	78577242	78577343	66.3
LOC111768102	AGTR1	chr16	83134650	83134754	64.05
LOC111768102	AGTR1	chr16	83134650	83134754	64.05
LOC111768102	AGTR1	chr16	83134650	83134754	64.05
LOC111768102	AGTR1	chr16	83134650	83134754	64.05
LOC111768102	CPA3	chr16	83267322	83267420	61.38
LOC111768102	CDADC1	chr17	21789315	21789416	62.22
LOC111768102	LOC111768585	chr17	22344435	22344568	80.4
LOC111768102	LOC111768587	chr17	22933620	22933735	70.76
LOC111768102	SCEL	chr17	50193099	50193205	68.48
LOC111768102	FAM155A	chr17	75621747	75621854	69.12
LOC111768102	FAM155A	chr17	75621747	75621854	69.12
LOC111768102	MIR9163	chr17	78288797	78288902	65.72
LOC111768102	LOC111768720	chr17	79265073	79265192	73.2
LOC111768102	TANC1	chr18	39810060	39810156	60.14
LOC111768102	KCNAB1	chr19	230850	231017	105.84
LOC111768102	LOC111768986	chr19	23238384	23238487	66.56
LOC111768102	CLDN1	chr19	30195751	30195850	64
LOC111768102	LOC111769076	chr19	36213306	36213412	67.41
LOC111768102	PDIA5	chr19	39043956	39044068	71.19
LOC111768102	DPPA4	chr19	50458533	50458644	67.2
LOC111768102	LOC111769264	chr20	13094289	13094389	61.61
LOC111768102	LOC111769264	chr20	13094289	13094389	61.61
LOC111768102	LOC111769264	chr20	13094289	13094389	61.61
LOC111768102	LOC111769264	chr20	13094289	13094389	61.61
LOC111768102	NRSN1	chr20	22923574	22923670	62.08
LOC111768102	SLC17A1	chr20	24540035	24540216	112.84
LOC111768102	BTN1A1	chr20	25489551	25489651	62.62
LOC111768102	ABT1	chr20	25570323	25570444	74.42
LOC111768102	TNXB	chr20	32640272	32640376	66.15
LOC111768102	TNXB	chr20	32640272	32640376	66.15
LOC111768102	TNXB	chr20	32640272	32640376	66.15
LOC111768102	TNXB	chr20	32640272	32640376	66.15
LOC111768102	TNXB	chr20	32640272	32640376	66.15
LOC111768102	TNXB	chr20	32640272	32640376	66.15
LOC111768102	DRB	chr20	34269236	34269341	66.78
LOC111768102	DRB	chr20	34269236	34269341	66.78
LOC111768102	DRB	chr20	34269236	34269341	66.78
LOC111768102	DRB	chr20	34269236	34269341	66.78
LOC111768102	DRB	chr20	34269236	34269341	66.78
LOC111768102	MIR8909	chr20	35117412	35117533	79.3
LOC111768102	PPARD	chr20	36340816	36340931	73.08
LOC111768102	PPARD	chr20	36340816	36340931	73.08
LOC111768102	RAB44	chr20	37482603	37482726	75.64
LOC111768102	RAB44	chr20	37482603	37482726	75.64
LOC111768102	RAB44	chr20	37482603	37482726	75.64
LOC111768102	RAB44	chr20	37482603	37482726	75.64
LOC111768102	RAB44	chr20	37482603	37482726	75.64
LOC111768102	RAB44	chr20	37482603	37482726	75.64
LOC111768102	COL9A1	chr20	63104148	63104255	66.96
LOC111768102	COL9A1	chr20	63104148	63104255	66.96
LOC111768102	RNF180	chr21	10072199	10072303	65.1
LOC111768102	RNF180	chr21	10072199	10072303	65.1
LOC111768102	RNF180	chr21	10072199	10072303	65.1
LOC111768102	RNF180	chr21	10072199	10072303	65.1
LOC111768102	RNF180	chr21	10072199	10072303	65.1
LOC111768102	RNF180	chr21	10072199	10072303	65.1
LOC111768102	RNF180	chr21	10072199	10072303	65.1
LOC111768102	GZMA	chr21	17836257	17836363	65.27
LOC111768102	LOC102150284	chr21	44570021	44570179	100.17
LOC111768102	TAS2R1	chr21	51133095	51133185	60.97
LOC111768102	SEMA5A	chr21	51342722	51342833	71.68
LOC111768102	CEP72	chr21	58585572	58585679	71.28
LOC111768102	LOC100058575	chr22	2005800	2005922	77.49
LOC111768102	LOC100058575	chr22	2005786	2005922	86.31
LOC111768102	LOC102150639	chr22	21298165	21298266	64.26
LOC111768102	DUSP15	chr22	23503976	23504081	65.72
LOC111768102	RBM39	chr22	27328855	27328993	83.4
LOC111768102	PI3	chr22	35154793	35154889	60.14
LOC111768102	LOC111770039	chr22	42334979	42335082	63.44
LOC111768102	LOC111770039	chr22	42334979	42335082	63.44
LOC111768102	LOC111770044	chr22	45921345	45921452	65.88
LOC111768102	LOC100050675	chr22	46192077	46192197	78.65
LOC111768102	LOC111770138	chr23	8512957	8513082	78.12
LOC111768102	ACER2	chr23	38321056	38321168	68.93
LOC111768102	TIMM9	chr24	5966266	5966365	64
LOC111768102	TIMM9	chr24	5966266	5966365	64
LOC111768102	KIAA0586	chr24	5966266	5966365	64
LOC111768102	KIAA0586	chr24	5966266	5966365	64
LOC111768102	KIAA0586	chr24	5966266	5966365	64
LOC111768102	KIAA0586	chr24	5966266	5966365	64
LOC111768102	KIAA0586	chr24	5966266	5966365	64
LOC111768102	KIAA0586	chr24	5966266	5966365	64
LOC111768102	KIAA0586	chr24	5966266	5966365	64
LOC111768102	SYT16	chr24	8995412	8995510	60.39
LOC111768102	LOC106782508	chr24	8976979	8977130	98.8
LOC111768102	GPHB5	chr24	10161763	10161865	63.86
LOC111768102	PPP2R5E	chr24	10304289	10304393	64.05
LOC111768102	ESR2	chr24	10956707	10956843	83.57
LOC111768102	ESR2	chr24	10956707	10956843	83.57
LOC111768102	ESR2	chr24	10956707	10956843	83.57
LOC111768102	ESR2	chr24	10956707	10956843	83.57
LOC111768102	ESR2	chr24	10949964	10950069	66.78
LOC111768102	ACYP1	chr24	20436403	20436508	69.96
LOC111768102	TTC7B	chr24	34194678	34194772	62.7
LOC111768102	CATSPERB	chr24	34971213	34971311	65.34
LOC111768102	CATSPERB	chr24	34971213	34971311	65.34
LOC111768102	CATSPERB	chr24	34971213	34971311	65.34
LOC111768102	CATSPERB	chr24	34971213	34971311	65.34
LOC111768102	CATSPERB	chr24	34971213	34971311	65.34
LOC111768102	CATSPERB	chr24	34971213	34971311	65.34
LOC111768102	CATSPERB	chr24	34971213	34971311	64.35
LOC111768102	CPSF2	chr24	35270769	35270866	61.74
LOC111768102	FAM181A	chr24	36997793	36997892	64
LOC111768102	SERPINA9	chr24	37542566	37542678	67.8
LOC111768102	LOC111770712	chr25	11435002	11435108	68.48
LOC111768102	DAB2IP	chr25	25836341	25836447	66.34
LOC111768102	MIR199B	chr25	32142047	32142143	60.14
LOC111768102	KCNJ15	chr26	35670455	35670574	75.6
LOC111768102	LOC111770815	chr26	36315046	36315148	65.92
LOC111768102	LOC111770815	chr26	36315046	36315148	65.92
LOC111768102	LOC111770815	chr26	36315046	36315148	65.92
LOC111768102	PDE9A	chr26	39459150	39459261	68.32
LOC111768102	CSGALNACT1	chr27	2152896	2153002	65.27
LOC111768102	LOC111770901	chr27	18913288	18913401	71.82
LOC111768102	LOC111770901	chr27	18913288	18913401	71.82
LOC111768102	IRF2	chr27	25623974	25624100	77.47
LOC111768102	DEFB4B	chr27	33529643	33529745	66.95
LOC111768102	LOC106782717	chr28	5626733	5626854	76.86
LOC111768102	LOC111771087	chr28	17114122	17114224	64.89
LOC111768102	LOC111771046	chr28	19267706	19267809	65.52
LOC111768102	LOC111771124	chr28	27246797	27246901	64.05
LOC111768102	PAH	chr28	27646463	27646565	63.86
LOC111768102	LOC111771150	chr28	32716144	32716258	72.45
LOC111768102	LOC111771019	chr28	34180059	34180169	66.6
LOC111768102	LOC111771019	chr28	34180059	34180169	66.6
LOC111768102	TXN2	chr28	34924946	34925066	73.81
LOC111768102	LOC102147649	chr28	38858977	38859079	62.83
LOC111768102	LOC102147649	chr28	38858977	38859079	62.83
LOC111768102	POLR3H	chr28	39127289	39127387	62.37
LOC111768102	LOC106781178	chr29	2215856	2215963	65.88
LOC111768102	LOC106781178	chr29	2215856	2215963	65.88
LOC111768102	LOC106782756	chr29	8373362	8373468	69.55
LOC111768102	LOC111771237	chr29	9043012	9043116	65.1
LOC111768102	LOC111771237	chr29	9043012	9043116	65.1
LOC111768102	LOC111771210	chr29	15827072	15827246	110.25
LOC111768102	LOC111771210	chr29	15827108	15827246	86.18
LOC111768102	CALML5	chr29	29542884	29542990	64.2
LOC111768102	UCN3	chr29	29683022	29683120	61.38
LOC111768102	LOC102150898	chr29	31790203	31790448	152.52
LOC111768102	CHML	chr30	3342123	3342223	62.62
LOC111768102	RAB3GAP2	chr30	10849760	10849886	77.47
LOC111768102	RAB3GAP2	chr30	10849760	10849886	77.47
LOC111768102	LOC111771424	chr31	613342	613580	148.18
LOC111768102	LOC111771429	chr31	3607804	3607933	80.6
LOC111768102	LOC111771429	chr31	3607804	3607933	80.6
LOC111768102	LOC111771429	chr31	3607804	3607933	80.6
LOC111768102	LOC111771437	chr31	3740945	3741046	63.24
LOC111768102	LOC111771427	chr31	9028599	9028699	61.61
LOC111768102	STX11	chr31	21852491	21852603	68.93
LOC111768102	STX11	chr31	21852491	21852603	68.93
LOC111768102	STX11	chr31	21852491	21852603	68.93
LOC111774563	LRRC27	chr1	1508347	1508452	68.9
LOC111774563	LRRC27	chr1	1508347	1508452	68.9
LOC111774563	LRRC27	chr1	1508347	1508452	68.9
LOC111774563	LRRC27	chr1	1508347	1508452	68.9
LOC111774563	LOC111772694	chr1	1947374	1947478	63
LOC111774563	LOC111773917	chr1	39659835	39659953	73.78
LOC111774563	C1H10orf53	chr1	81939065	81939187	77.49
LOC111774563	C1H10orf53	chr1	81939065	81939187	77.49
LOC111774563	LOC111775307	chr1	99695819	99695927	65.4
LOC111774563	LOC106782125	chr1	114880756	114880877	75.64
LOC111774563	LOC106782125	chr1	114880756	114880877	75.64
LOC111774563	NIPA1	chr1	114880756	114880877	75.64
LOC111774563	LINGO1	chr1	119257333	119257444	69.44
LOC111774563	RPP25	chr1	119966221	119966333	68.93
LOC111774563	MAP1A	chr1	146905307	146905402	60.48
LOC111774563	TP53BP1	chr1	146905307	146905402	60.48
LOC111774563	ARHGAP11A	chr1	154833251	154833355	69.3
LOC111774563	ARHGAP11A	chr1	154833251	154833355	69.3
LOC111774563	TOX4	chr1	159893020	159893135	73.08
LOC111774563	TOX4	chr1	159893020	159893135	73.08
LOC111774563	STXBP6	chr1	165486125	165486224	62
LOC111774563	LOC102151027	chr1	187729952	187730054	62.83
LOC111774563	LOC111772505	chr1	187969642	187969737	60.48
LOC111774563	LOC102149310	chr2	1165945	1166064	73.2
LOC111774563	ELOVL1	chr2	14922514	14922611	62.72
LOC111774563	ELOVL1	chr2	14922514	14922611	64.68
LOC111774563	RHBDL2	chr2	18979379	18979499	75.02
LOC111774563	RHBDL2	chr2	18979379	18979499	75.02
LOC111774563	CSF3R	chr2	21057830	21057936	67.41
LOC111774563	CSF3R	chr2	21057830	21057936	67.41
LOC111774563	CSF3R	chr2	21057830	21057936	67.41
LOC111774563	CSF3R	chr2	21057830	21057936	67.41
LOC111774563	CSF3R	chr2	21057830	21057936	67.41
LOC111774563	CSF3R	chr2	21057830	21057936	67.41
LOC111774563	CSF3R	chr2	21057830	21057936	67.41
LOC111774563	CSF3R	chr2	21057830	21057936	67.41
LOC111774563	CSF3R	chr2	21057830	21057936	67.41
LOC111774563	CSF3R	chr2	21057830	21057936	67.41
LOC111774563	CSF3R	chr2	21057830	21057936	67.41
LOC111774563	LOC102147570	chr2	21869021	21869137	72.54
LOC111774563	LOC102147570	chr2	21869021	21869137	72.54
LOC111774563	CNR2	chr2	31172030	31172149	74.4
LOC111774563	CNR2	chr2	31172030	31172149	74.4
LOC111774563	LOC111772452	chr2	41222773	41222869	60.14
LOC111774563	SCARA5	chr2	56935870	56935989	73.2
LOC111774563	HPF1	chr2	65879640	65879736	64.02
LOC111774563	HPF1	chr2	65879640	65879736	64.02
LOC111774563	LOC111770399	chr2	118454192	118454300	67.58
LOC111774563	ZNF423	chr3	2869910	2870041	81.84
LOC111774563	KIFC3	chr3	10660596	10660715	75.6
LOC111774563	KIFC3	chr3	10660596	10660715	74.4
LOC111774563	KIFC3	chr3	10660596	10660715	74.4
LOC111774563	KIFC3	chr3	10660596	10660715	74.4
LOC111774563	IL34	chr3	23740290	23740398	66.49
LOC111774563	CRISPLD2	chr3	32686168	32686273	67.84
LOC111774563	KDR	chr3	79241640	79241759	74.4
LOC111774563	KDR	chr3	79241640	79241759	74.4
LOC111774563	SOD3	chr3	101827453	101827553	65.65
LOC111774563	LOC102147354	chr4	5836021	5836157	82.2
LOC111774563	GHRHR	chr4	61628204	61628319	71.92
LOC111774563	LOC106783057	chr4	70612554	70612650	60.14
LOC111774563	LOC106783057	chr4	70612554	70612650	60.14
LOC111774563	LOC106783057	chr4	70612554	70612650	60.14
LOC111774563	LOC106783057	chr4	70612554	70612650	60.14
LOC111774563	LOC106783057	chr4	70612554	70612650	60.14
LOC111774563	LOC111773230	chr4	78051543	78051640	60.76
LOC111774563	LOC111773231	chr4	78051543	78051640	60.76
LOC111774563	TRPV5	chr4	96129975	96130074	61
LOC111774563	RAB7B	chr5	2345973	2346073	62.62
LOC111774563	RAB7B	chr5	2345973	2346073	62.62
LOC111774563	RAB7B	chr5	2345973	2346073	62.62
LOC111774563	RAB7B	chr5	2345973	2346073	62.62
LOC111774563	RAB7B	chr5	2345973	2346073	62.62
LOC111774563	SCYL3	chr5	6286105	6286212	65.88
LOC111774563	TMEM206	chr5	23501126	23501259	83.08
LOC111774563	RIT1	chr5	38845039	38845146	68.04
LOC111774563	LOC111773689	chr5	39805672	39805767	60.48
LOC111774563	GATAD2B	chr5	40340528	40340626	60.39
LOC111774563	GATAD2B	chr5	40340528	40340628	61.61
LOC111774563	S100A12	chr5	40767064	40767190	77.47
LOC111774563	VPS45	chr5	43592673	43592777	65.1
LOC111774563	LOC102149242	chr5	43592673	43592777	65.1
LOC111774563	LOC102149242	chr5	43592673	43592777	65.1
LOC111774563	LOC102149242	chr5	43592673	43592777	65.1
LOC111774563	LOC102149242	chr5	43592673	43592777	65.1
LOC111774563	LOC102149242	chr5	43592673	43592777	65.1
LOC111774563	LOC102149242	chr5	43592673	43592777	65.1
LOC111774563	LOC102149242	chr5	43592673	43592777	65.1
LOC111774563	LOC102149242	chr5	43592673	43592777	65.1
LOC111774563	LOC102149242	chr5	43592673	43592777	65.1
LOC111774563	LOC102149242	chr5	43592673	43592777	65.1
LOC111774563	ADAM30	chr5	46319920	46320036	71.37
LOC111774563	LOC100058291	chr6	7659665	7659761	64.99
LOC111774563	LOC100058291	chr6	7659665	7659761	64.99
LOC111774563	LOC100058291	chr6	7659665	7659761	64.99
LOC111774563	SP140	chr6	17681730	17681830	66.66
LOC111774563	SP140	chr6	17681730	17681830	66.66
LOC111774563	SP140	chr6	17681730	17681830	66.66
LOC111774563	SP140	chr6	17681730	17681830	66.66
LOC111774563	SP140	chr6	17681730	17681830	66.66
LOC111774563	SP140	chr6	17681730	17681830	66.66
LOC111774563	TNFRSF1A	chr6	34925950	34926051	63.24
LOC111774563	LPAR5	chr6	35161504	35161640	87.68
LOC111774563	CD4	chr6	35291390	35291530	87.42
LOC111774563	CD4	chr6	35291390	35291530	87.42
LOC111774563	CD4	chr6	35291390	35291530	87.42
LOC111774563	CD4	chr6	35291390	35291530	87.42
LOC111774563	NECAP1	chr6	36391424	36391531	69.12
LOC111774563	LOC100057338	chr6	66932197	66932325	81.27
LOC111774563	FRS2	chr6	85562021	85562153	82.46
LOC111774563	BACE1	chr7	25825120	25825221	63.24
LOC111774563	BACE1	chr7	25825120	25825221	63.24
LOC111774563	LOC102150790	chr7	43232750	43232873	75.64
LOC111774563	LOC102150790	chr7	43232750	43232873	75.64
LOC111774563	LOC111774261	chr7	43232750	43232873	75.64
LOC111774563	B3GAT1	chr7	43709704	43709807	66.56
LOC111774563	PAK1	chr7	69102931	69103027	60.14
LOC111774563	PAK1	chr7	69102931	69103027	60.14
LOC111774563	PAK1	chr7	69102931	69103027	60.14
LOC111774563	PAK1	chr7	69102931	69103027	60.14
LOC111774563	ANAPC15	chr7	73614909	73615012	64.48
LOC111774563	ANAPC15	chr7	73614909	73615012	65.52
LOC111774563	ANAPC15	chr7	73614909	73615012	65.52
LOC111774563	ANAPC15	chr7	73614909	73615012	64.48
LOC111774563	PGAP2	chr7	73984965	73985108	92.16
LOC111774563	LOC111774472	chr7	89351067	89351184	73.16
LOC111774563	NAV2	chr7	89735940	89736057	73.16
LOC111774563	LOC111774870	chr8	9665561	9665685	78.75
LOC111774563	HVCN1	chr8	23717103	23717224	76.86
LOC111774563	ZNF26	chr8	32527754	32527884	85.15
LOC111774563	LOC111774565	chr8	77151035	77151161	77.47
LOC111774563	MBP	chr8	94586755	94586879	77.5
LOC111774563	MBP	chr8	94586755	94586879	77.5
LOC111774563	PAK4	chr10	10151203	10151300	61.74
LOC111774563	PAK4	chr10	10151203	10151300	61.74
LOC111774563	LOC100050557	chr10	18322780	18322877	62.72
LOC111774563	ZSCAN22	chr10	28391730	28391875	90.52
LOC111774563	ZSCAN22	chr10	28391730	28391875	90.52
LOC111774563	ZSCAN22	chr10	28391730	28391875	90.52
LOC111774563	ZSCAN22	chr10	28391730	28391875	90.52
LOC111774563	ZSCAN22	chr10	28391730	28391875	90.52
LOC111774563	ZSCAN22	chr10	28391730	28391875	90.52
LOC111774563	ZSCAN22	chr10	28391730	28391875	90.52
LOC111774563	RNGTT	chr10	42465956	42466075	73.2
LOC111774563	MAP7	chr10	83205167	83205344	113.92
LOC111774563	MAP7	chr10	83205167	83205344	113.92
LOC111774563	MAP7	chr10	83205167	83205344	113.92
LOC111774563	MAP7	chr10	83205167	83205344	113.92
LOC111774563	IL20RA	chr10	83653570	83653668	62.37
LOC111774563	CARD14	chr11	2803189	2803286	61.74
LOC111774563	CARD14	chr11	2803189	2803286	61.74
LOC111774563	SAP30BP	chr11	6352901	6352999	63.36
LOC111774563	SAP30BP	chr11	6352901	6352999	63.36
LOC111774563	ARL5C	chr11	23164879	23164983	67.2
LOC111774563	ARL5C	chr11	23164879	23164983	67.2
LOC111774563	ARL5C	chr11	23164879	23164983	67.2
LOC111774563	ARL5C	chr11	23164879	23164983	67.2
LOC111774563	DHX40	chr11	33901906	33902011	65.72
LOC111774563	LOC111775726	chr11	50372279	50372411	81.13
LOC111774563	LOC106781330	chr11	53210917	53211024	69.12
LOC111774563	LOC106781477	chr12	33652581	33652693	70.06
LOC111774563	LOC100629257	chr12	36088471	36088570	62
LOC111774563	RABGEF1	chr13	18446849	18446951	65.92
LOC111774563	RABGEF1	chr13	18446849	18446951	65.92
LOC111774563	APOBR	chr13	20863337	20863455	76.16
LOC111774563	CLN3	chr13	20863345	20863455	71.04
LOC111774563	LOC111767520	chr13	21884894	21884992	62.37
LOC111774563	GP2	chr13	28139378	28139492	70.15
LOC111774563	GP2	chr13	28139378	28139492	70.15
LOC111774563	SFXN1	chr14	5584437	5584724	178.56
LOC111774563	ANXA6	chr14	26271838	26271936	61.38
LOC111774563	ANXA6	chr14	26271838	26271936	61.38
LOC111774563	TNIP1	chr14	26330996	26331113	74.34
LOC111774563	TNIP1	chr14	26330996	26331113	74.34
LOC111774563	TNIP1	chr14	26330996	26331113	74.34
LOC111774563	HMGXB3	chr14	27282170	27282268	62.37
LOC111774563	TIGD6	chr14	27282170	27282268	62.37
LOC111774563	LYRM7	chr14	43538305	43538416	69.44
LOC111774563	LYRM7	chr14	43538305	43538416	69.44
LOC111774563	LYRM7	chr14	43538305	43538435	81.22
LOC111774563	LYRM7	chr14	43538305	43538435	81.22
LOC111774563	NAIP	chr14	93188177	93188286	72.6
LOC111774563	NAIP	chr14	93188177	93188286	72.6
LOC111774563	NAIP	chr14	93188177	93188286	72.6
LOC111774563	NAIP	chr14	93188177	93188286	72.6
LOC111774563	TBC1D8	chr15	8607358	8607474	72.54
LOC111774563	MIR9151	chr15	8594676	8594769	60.16
LOC111774563	DGUOK	chr15	30097130	30097232	62.83
LOC111774563	LOC111768214	chr15	48036465	48036570	67.84
LOC111774563	LOC111768114	chr15	56531752	56531849	63.7
LOC111774563	CAD	chr15	70028745	70028894	94.5
LOC111774563	CHCHD4	chr16	4456226	4456323	60.76
LOC111774563	C16H3orf20	chr16	4949234	4949330	64.99
LOC111774563	LOC102148566	chr16	19510179	19510295	73.71
LOC111774563	LOC102148566	chr16	19510181	19510295	73.6
LOC111774563	MAPKAPK3	chr16	38218012	38218113	63.24
LOC111774563	MIR138-2	chr16	43830831	43830928	61.74
LOC111774563	LOC106781808	chr16	68868705	68868806	63.24
LOC111774563	NUDT16	chr16	68868705	68868806	63.24
LOC111774563	ZDHHC20	chr17	2203598	2203711	68.4
LOC111774563	ZDHHC20	chr17	2203598	2203711	68.4
LOC111774563	ZDHHC20	chr17	2203598	2203711	68.4
LOC111774563	BORA	chr17	46136185	46136283	63.36
LOC111774563	COMMD6	chr17	48509966	48510069	63.44
LOC111774563	FAM155A	chr17	75622188	75622284	62.08
LOC111774563	FAM155A	chr17	75622188	75622284	62.08
LOC111774563	GCA	chr18	42747504	42747649	90.52
LOC111774563	FIGN	chr18	43930400	43930523	76.88
LOC111774563	FIGN	chr18	43930400	43930523	76.88
LOC111774563	ABCB11	chr18	48740984	48741104	75.02
LOC111774563	ABCB11	chr18	48740984	48741104	75.02
LOC111774563	CASP8	chr18	76419601	76419702	61.2
LOC111774563	LOC100630282	chr18	82166608	82166710	62.83
LOC111774563	OTOL1	chr19	5634577	5634680	65.52
LOC111774563	MAATS1	chr19	41704369	41704473	65.1
LOC111774563	MAATS1	chr19	41704369	41704473	65.1
LOC111774563	MAATS1	chr19	41704369	41704473	65.1
LOC111774563	MAATS1	chr19	41704369	41704473	65.1
LOC111774563	MAATS1	chr19	41704369	41704473	65.1
LOC111774563	MAATS1	chr19	41704369	41704473	65.1
LOC111774563	MAATS1	chr19	41704369	41704473	65.1
LOC111774563	TNF	chr20	32222158	32222305	91.76
LOC111774563	TNF	chr20	32222158	32222305	90.28
LOC111774563	RAB44	chr20	37488977	37489075	61.38
LOC111774563	RAB44	chr20	37488977	37489075	61.38
LOC111774563	TJAP1	chr20	43333356	43333455	64
LOC111774563	TJAP1	chr20	43333356	43333455	64
LOC111774563	TJAP1	chr20	43333356	43333455	64
LOC111774563	TJAP1	chr20	43333356	43333455	64
LOC111774563	TJAP1	chr20	43333356	43333455	64
LOC111774563	TJAP1	chr20	43333356	43333455	64
LOC111774563	TJAP1	chr20	43333356	43333455	64
LOC111774563	TJAP1	chr20	43333356	43333455	64
LOC111774563	TJAP1	chr20	43333356	43333455	64
LOC111774563	TJAP1	chr20	43333356	43333455	64
LOC111774563	TJAP1	chr20	43333356	43333455	64
LOC111774563	TJAP1	chr20	43333356	43333455	64
LOC111774563	TJAP1	chr20	43333356	43333455	64
LOC111774563	TJAP1	chr20	43333356	43333455	64
LOC111774563	TJAP1	chr20	43333356	43333455	64
LOC111774563	TJAP1	chr20	43333356	43333455	64
LOC111774563	TJAP1	chr20	43333356	43333455	64
LOC111774563	MAD2L1BP	chr20	43471760	43471883	78.12
LOC111774563	LPAR2	chr21	4609879	4609975	62.08
LOC111774563	LOC111769768	chr21	24336787	24336883	62.08
LOC111774563	LOC111769768	chr21	24336787	24336883	62.08
LOC111774563	PDZD2	chr21	33362842	33362939	62.72
LOC111774563	RALGAPA2	chr22	4518946	4519052	66.34
LOC111774563	RALGAPA2	chr22	4518946	4519052	66.34
LOC111774563	RALGAPA2	chr22	4518946	4519052	66.34
LOC111774563	RALGAPA2	chr22	4518946	4519052	66.34
LOC111774563	RALGAPA2	chr22	4518946	4519052	66.34
LOC111774563	CHGB	chr22	17651864	17651966	62.83
LOC111774563	DUSP15	chr22	23503691	23503793	64.89
LOC111774563	LOC100070683	chr22	33880517	33880616	63
LOC111774563	LOC100056167	chr22	45680046	45680146	62.62
LOC111774563	FANCC	chr23	1939921	1940027	68.48
LOC111774563	CDKN2B	chr23	40703427	40703525	63.36
LOC111774563	SIX1	chr24	7885724	7885832	66.49
LOC111774563	LOC111770294	chr24	8493422	8493567	91.98
LOC111774563	VIPAS39	chr24	22703344	22703464	76.23
LOC111774563	VIPAS39	chr24	22703344	22703464	76.23
LOC111774563	LOC111770736	chr25	362513	362628	70.76
LOC111774563	FAM166B	chr25	884954	885049	64.32
LOC111774563	FAM166B	chr25	884954	885049	64.32
LOC111774563	FAM166B	chr25	884954	885049	64.32
LOC111774563	HEMGN	chr25	4965901	4966018	74.34
LOC111774563	LOC111770688	chr25	5212415	5212515	62.62
LOC111774563	RGS3	chr25	18843017	18843129	71.19
LOC111774563	LOC100071697	chr25	25573106	25573203	61.74
LOC111774563	LOC100071697	chr25	25573106	25573203	61.74
LOC111774563	LOC100071697	chr25	25573106	25573203	61.74
LOC111774563	LOC100071697	chr25	25573106	25573203	61.74
LOC111774563	LOC100071697	chr25	25596876	25596975	62
LOC111774563	DAB2IP	chr25	25836329	25836439	68.82
LOC111774563	LOC111770662	chr25	28061313	28061420	66.96
LOC111774563	LOC102147372	chr26	8549103	8549206	63.44
LOC111774563	PDLIM3	chr27	24703979	24704091	72.32
LOC111774563	PDLIM3	chr27	24703979	24704091	72.32
LOC111774563	PDLIM3	chr27	24703979	24704091	72.32
LOC111774563	KRR1	chr28	4452541	4452640	63
LOC111774563	LOC111771022	chr28	4452541	4452640	63
LOC111774563	LOC106782678	chr28	4505250	4505405	96.72
LOC111774563	LOC106782678	chr28	4505250	4505405	96.72
LOC111774563	RBFOX2	chr28	34486287	34486387	64.64
LOC111774563	PPARA	chr28	43224329	43224429	65.65
LOC111774563	PARD3	chr29	4648669	4648809	88.83
LOC111774563	LOC111771260	chr29	20050357	20050463	65.27
LOC111774563	LOC106782762	chr29	30356586	30356680	61.75
LOC111774563	LOC111771429	chr31	3607669	3607869	122.61
LOC111774563	LOC111771429	chr31	3607669	3607869	122.61
LOC111774563	LOC111771429	chr31	3607669	3607869	122.61
LOC111775780	LOC111772925	chr1	11795972	11796176	129.15
LOC111775780	LOC111772936	chr1	12420146	12420251	64.66
LOC111775780	GRK5	chr1	13288676	13288775	62
LOC111775780	VWA2	chr1	17702378	17702474	60.14
LOC111775780	CASP7	chr1	18209939	18210035	60.14
LOC111775780	LOC111773236	chr1	20770415	20770515	60.6
LOC111775780	DNMBP	chr1	29966441	29966540	63
LOC111775780	TMEM26	chr1	51182126	51182221	60.48
LOC111775780	CDH23	chr1	60200404	60200504	61.61
LOC111775780	LOC111774375	chr1	66453066	66453164	64.35
LOC111775780	PLAC9	chr1	67113343	67113457	70.15
LOC111775780	PLAC9	chr1	67113343	67113457	71.3
LOC111775780	PLAC9	chr1	67113343	67113457	71.3
LOC111775780	PLAC9	chr1	67113343	67113457	71.3
LOC111775780	PLAC9	chr1	67113343	67113457	70.15
LOC111775780	PLAC9	chr1	67113343	67113457	70.15
LOC111775780	LOC111774610	chr1	72443581	72443682	65.28
LOC111775780	LOC111774718	chr1	79711053	79711194	89.46
LOC111775780	LOC111775447	chr1	107159479	107159613	85.05
LOC111775780	LOC111775447	chr1	107159479	107159613	85.05
LOC111775780	LOC111775459	chr1	107260216	107260322	65.27
LOC111775780	STRA6	chr1	120602983	120603169	117.81
LOC111775780	STRA6	chr1	120602983	120603114	80.52
LOC111775780	LOC111776112	chr1	127248524	127248635	69.44
LOC111775780	LCTL	chr1	127248524	127248635	69.44
LOC111775780	RNF111	chr1	133828962	133829056	60.8
LOC111775780	UNC13C	chr1	137906805	137906962	97.96
LOC111775780	NOP10	chr1	156327973	156328079	64.2
LOC111775780	NUTM1	chr1	156327973	156328079	64.2
LOC111775780	NUTM1	chr1	156327973	156328079	64.2
LOC111775780	LOC100072752	chr1	160058764	160058863	62
LOC111775780	FRMD6	chr1	187602465	187602563	60.39
LOC111775780	LOC111770838	chr2	10500537	10500674	86.94
LOC111775780	ST3GAL3	chr2	14529376	14529469	60.16
LOC111775780	KDM4A	chr2	14687947	14688050	69.68
LOC111775780	KDM4A	chr2	14687947	14688050	69.68
LOC111775780	KDM4A	chr2	14687947	14688050	69.68
LOC111775780	LOC102149360	chr2	14687947	14688050	69.68
LOC111775780	PHACTR4	chr2	27640936	27641033	63.7
LOC111775780	PTAFR	chr2	27858857	27858964	68.04
LOC111775780	PTAFR	chr2	27858857	27858964	68.04
LOC111775780	MIR9062	chr2	34140233	34140332	61
LOC111775780	PLA2G2C	chr2	34199739	34199837	62.37
LOC111775780	PLA2G2C	chr2	34199739	34199837	62.37
LOC111775780	PLA2G2C	chr2	34199739	34199837	62.37
LOC111775780	PLA2G2C	chr2	34199739	34199837	62.37
LOC111775780	PLA2G2C	chr2	34199739	34199837	62.37
LOC111775780	PLA2G2C	chr2	34199739	34199837	62.37
LOC111775780	UBXN10	chr2	34199739	34199837	62.37
LOC111775780	UBXN10	chr2	34199739	34199837	62.37
LOC111775780	PLA2G5	chr2	34305910	34306017	64.8
LOC111775780	LOC102149281	chr2	34377762	34377867	66.78
LOC111775780	ACTL8	chr2	36190630	36190789	99.2
LOC111775780	ACTL8	chr2	36190630	36190789	99.2
LOC111775780	ARHGEF10L	chr2	36335831	36335927	61.11
LOC111775780	ARHGEF10L	chr2	36335831	36335927	61.11
LOC111775780	ARHGEF10L	chr2	36335831	36335927	61.11
LOC111775780	ARHGEF10L	chr2	36335831	36335927	61.11
LOC111775780	ARHGEF10L	chr2	36335831	36335927	61.11
LOC111775780	ARHGEF10L	chr2	36335831	36335927	61.11
LOC111775780	ARHGEF10L	chr2	36335831	36335927	61.11
LOC111775780	KCNAB2	chr2	44705681	44705786	71.02
LOC111775780	SORBS3	chr2	51647335	51647464	80.6
LOC111775780	SORBS3	chr2	51647335	51647464	81.9
LOC111775780	SORBS3	chr2	51647335	51647464	80.6
LOC111775780	SORBS3	chr2	51647335	51647464	80.6
LOC111775780	SORBS3	chr2	51647335	51647464	80.6
LOC111775780	LOC106782846	chr2	52814211	52814312	65.28
LOC111775780	LOC106782846	chr2	52814211	52814312	65.28
LOC111775780	LOC106782846	chr2	52814211	52814312	65.28
LOC111775780	PTK2B	chr2	56278945	56279053	67.58
LOC111775780	PTK2B	chr2	56278945	56279053	67.58
LOC111775780	PTK2B	chr2	56278945	56279053	67.58
LOC111775780	PTK2B	chr2	56278945	56279053	67.58
LOC111775780	CHRNA2	chr2	56407623	56407723	61.61
LOC111775780	LOC100060483	chr2	56508546	56508654	65.4
LOC111775780	LOC100060483	chr2	56508546	56508654	65.4
LOC111775780	LOC102147856	chr2	58296890	58296992	61.8
LOC111775780	LOC102147856	chr2	58296890	58296992	61.8
LOC111775780	LOC111772634	chr2	105810499	105810615	72.54
LOC111775780	PHKB	chr3	866197	866307	69.93
LOC111775780	PHKB	chr3	866197	866307	69.93
LOC111775780	PHKB	chr3	866197	866307	69.93
LOC111775780	CES5A	chr3	9075251	9075350	61
LOC111775780	LOC102149407	chr3	22042742	22042853	68.32
LOC111775780	ZDHHC7	chr3	32807538	32807637	63
LOC111775780	STBD1	chr3	61613894	61614001	65.88
LOC111775780	LOC111772907	chr3	78686195	78686294	61
LOC111775780	LOC111772714	chr3	101580583	101580676	60.16
LOC111775780	LOC102148965	chr4	8714332	8714436	68.25
LOC111775780	LOC102148965	chr4	8714332	8714436	70.35
LOC111775780	LOC102148965	chr4	8714332	8714436	70.35
LOC111775780	LOC102148965	chr4	8714332	8714436	70.35
LOC111775780	LOC102148965	chr4	8714332	8714436	70.35
LOC111775780	LOC102148965	chr4	8714332	8714436	68.25
LOC111775780	LOC102148965	chr4	8714332	8714436	68.25
LOC111775780	LOC102148965	chr4	8714332	8714436	70.35
LOC111775780	LOC102148965	chr4	8714332	8714436	68.25
LOC111775780	LOC102148965	chr4	8714332	8714436	68.25
LOC111775780	LOC102148965	chr4	8714332	8714436	68.25
LOC111775780	LOC102148965	chr4	8714332	8714436	68.25
LOC111775780	LOC102148965	chr4	8714332	8714436	70.35
LOC111775780	LOC102148965	chr4	8714332	8714436	70.35
LOC111775780	LOC102148965	chr4	8714332	8714436	68.25
LOC111775780	LOC102148965	chr4	8714332	8714436	68.25
LOC111775780	LOC102148965	chr4	8714332	8714436	70.35
LOC111775780	LOC106783069	chr4	58326290	58326388	60.39
LOC111775780	GRM8	chr4	82688119	82688225	64.2
LOC111775780	BRAF	chr4	93977804	93977903	62
LOC111775780	BRAF	chr4	93977804	93977903	62
LOC111775780	BRAF	chr4	93977804	93977903	62
LOC111775780	BRAF	chr4	93977804	93977903	62
LOC111775780	BRAF	chr4	93977804	93977903	62
LOC111775780	BRAF	chr4	93977804	93977903	62
LOC111775780	LOC100056428	chr4	96653181	96653331	92.11
LOC111775780	AVPR1B	chr5	2431852	2431964	70.06
LOC111775780	LOC111773387	chr5	26330600	26330704	65.1
LOC111775780	LOC111773387	chr5	26330600	26330704	65.1
LOC111775780	LOC100630470	chr5	36605593	36605691	63.36
LOC111775780	LOC100630470	chr5	36605593	36605691	63.36
LOC111775780	SEMA6C	chr5	42765657	42765761	65.1
LOC111775780	PDE4DIP	chr5	45932624	45932745	73.2
LOC111775780	PDE4DIP	chr5	45932624	45932745	73.2
LOC111775780	PDE4DIP	chr5	45932624	45932745	73.2
LOC111775780	PDE4DIP	chr5	45932624	45932745	73.2
LOC111775780	PDE4DIP	chr5	45932624	45932745	73.2
LOC111775780	PDE4DIP	chr5	45932624	45932745	73.2
LOC111775780	PDE4DIP	chr5	45932624	45932745	73.2
LOC111775780	PDE4DIP	chr5	45932624	45932745	73.2
LOC111775780	PDE4DIP	chr5	45932624	45932745	73.2
LOC111775780	PDE4DIP	chr5	45932624	45932745	73.2
LOC111775780	PDE4DIP	chr5	45932624	45932745	73.2
LOC111775780	PDE4DIP	chr5	45932624	45932745	73.2
LOC111775780	PDE4DIP	chr5	45932624	45932745	73.2
LOC111775780	PDE4DIP	chr5	45932624	45932745	73.2
LOC111775780	PDE4DIP	chr5	45932624	45932745	73.2
LOC111775780	PDE4DIP	chr5	45932624	45932745	73.2
LOC111775780	PDE4DIP	chr5	45932624	45932745	73.2
LOC111775780	WDR77	chr5	53497442	53497540	61.38
LOC111775780	SLC6A17	chr5	54638104	54638205	62.22
LOC111775780	CDC14A	chr5	62526867	62526958	60.72
LOC111775780	CDC14A	chr5	62526867	62526958	60.72
LOC111775780	CDC14A	chr5	62526867	62526958	60.72
LOC111775780	TMEM169	chr6	5875244	5875374	81.22
LOC111775780	TMEM169	chr6	5875245	5875374	80.6
LOC111775780	PAX3	chr6	11201244	11201447	126.48
LOC111775780	PAX3	chr6	11201244	11201447	126.48
LOC111775780	PAX3	chr6	11201244	11201447	126.48
LOC111775780	LOC102150942	chr6	16415024	16415126	65.92
LOC111775780	LOC102150942	chr6	16415024	16415126	65.92
LOC111775780	SPP2	chr6	20684008	20684105	60.76
LOC111775780	LOC111773901	chr6	33637054	33637157	63.44
LOC111775780	LOC111773904	chr6	33940174	33940281	75.6
LOC111775780	LOC111773905	chr6	33988529	33988625	60.14
LOC111775780	C1R	chr6	35567314	35567433	75.6
LOC111775780	RBP5	chr6	35613100	35613216	71.37
LOC111775780	CLEC4E	chr6	36197665	36197778	76.38
LOC111775780	CLEC4E	chr6	36197665	36197778	76.38
LOC111775780	LOC102150077	chr6	41958150	41958303	95.48
LOC111775780	LOC102150077	chr6	41958150	41958303	93.94
LOC111775780	LOC102150077	chr6	41958150	41958303	95.48
LOC111775780	LOC102150077	chr6	41958150	41958303	95.48
LOC111775780	SPX	chr6	48991822	48991924	61.8
LOC111775780	SPX	chr6	48991822	48991924	61.8
LOC111775780	KRT5	chr6	70520860	70520963	62.4
LOC111775780	ARHGAP9	chr6	76006317	76006414	61.74
LOC111775780	ARHGAP9	chr6	76006317	76006414	61.74
LOC111775780	LOC106783337	chr6	84334971	84335069	63.36
LOC111775780	IL22	chr6	84597083	84597187	65.1
LOC111775780	MYRFL	chr6	85847790	85847895	66.78
LOC111775780	SH2D3A	chr7	4798119	4798251	82.46
LOC111775780	ARHGEF18	chr7	5233528	5233635	68.04
LOC111775780	ARHGEF18	chr7	5233528	5233635	68.04
LOC111775780	SCN3B	chr7	31672484	31672585	62.22
LOC111775780	SCN3B	chr7	31672484	31672585	62.22
LOC111775780	SCN3B	chr7	31672484	31672585	62.22
LOC111775780	SCN3B	chr7	31672484	31672585	62.22
LOC111775780	NRGN	chr7	34298126	34298228	65.92
LOC111775780	TMEM218	chr7	34603185	34603285	65.65
LOC111775780	TMEM218	chr7	34603185	34603285	65.65
LOC111775780	TMEM218	chr7	34603185	34603285	65.65
LOC111775780	TMEM218	chr7	34603185	34603285	65.65
LOC111775780	TMEM218	chr7	34603185	34603285	65.65
LOC111775780	TMEM218	chr7	34603185	34603285	65.65
LOC111775780	ADGRE3	chr7	45702798	45702899	62.22
LOC111775780	ADGRE3	chr7	45702798	45702899	62.22
LOC111775780	ADGRE3	chr7	45702798	45702899	62.22
LOC111775780	ECSIT	chr7	50625472	50625579	65.88
LOC111775780	ECSIT	chr7	50625472	50625579	65.88
LOC111775780	LOC100063091	chr7	53769059	53769162	66.56
LOC111775780	MED17	chr7	55401478	55401571	60.16
LOC111775780	MED17	chr7	55401478	55401571	60.16
LOC111775780	SYTL2	chr7	62066468	62066566	62.37
LOC111775780	PRCP	chr7	64422388	64422491	62.4
LOC111775780	PAK1	chr7	69098352	69098452	61.61
LOC111775780	PAK1	chr7	69098352	69098452	61.61
LOC111775780	PAK1	chr7	69102954	69103055	63.24
LOC111775780	SLCO2B1	chr7	71150714	71150829	73.08
LOC111775780	RRM1	chr7	74199419	74199514	61.44
LOC111775780	LOC100069078	chr7	76287392	76287487	61.44
LOC111775780	LOC100069426	chr7	76575835	76575935	62.62
LOC111775780	LOC100069440	chr7	76657806	76657924	72.59
LOC111775780	LOC106783453	chr7	77949763	77949863	63.63
LOC111775780	LOC106783453	chr7	77949763	77949863	63.63
LOC111775780	LOC111774492	chr7	81798123	81798228	64.66
LOC111775780	MRVI1	chr7	81973122	81973245	78.12
LOC111775780	MRVI1	chr7	81973122	81973245	78.12
LOC111775780	MRVI1	chr7	81973122	81973245	78.12
LOC111775780	LOC102149544	chr7	82138579	82138687	66.49
LOC111775780	LOC111774472	chr7	89351076	89351175	62
LOC111775780	CRYBB1	chr8	11967419	11967575	98.91
LOC111775780	KIAA1671	chr8	13019555	13019693	87.57
LOC111775780	KIAA1671	chr8	13019555	13019693	87.57
LOC111775780	LOC111774640	chr8	19234044	19234144	60.6
LOC111775780	LOC111774543	chr8	21106743	21106838	61.44
LOC111775780	LOC111774543	chr8	21106743	21106838	61.44
LOC111775780	TPCN1	chr8	21730120	21730275	101.4
LOC111775780	TMEM132B	chr8	27447577	27447698	80.52
LOC111775780	GOLGA3	chr8	32358453	32358565	67.8
LOC111775780	DLGAP1	chr8	47087478	47087592	70.15
LOC111775780	ZBTB7C	chr8	70243273	70243378	64.66
LOC111775780	RAB27B	chr8	75935336	75935428	61.38
LOC111775780	LOC106780972	chr9	2374460	2374613	95.48
LOC111775780	LOC111774911	chr9	8078280	8078377	61.74
LOC111775780	LOC111774911	chr9	8078280	8078377	61.74
LOC111775780	LOC111774911	chr9	8078280	8078377	61.74
LOC111775780	LOC111774911	chr9	8078280	8078377	61.74
LOC111775780	STMN2	chr9	8256793	8256899	66.34
LOC111775780	LOC102147348	chr9	30035805	30035900	62.4
LOC111775780	LOC102147851	chr9	47963336	47963434	60.39
LOC111775780	LOC102147851	chr9	47963336	47963434	60.39
LOC111775780	LOC111774992	chr9	48692350	48692471	78.08
LOC111775780	LOC111774992	chr9	48692350	48692471	78.08
LOC111775780	LOC111774992	chr9	48692350	48692471	78.08
LOC111775780	LOC111775027	chr9	70707974	70708074	60.6
LOC111775780	LOC111775027	chr9	70707974	70708074	60.6
LOC111775780	ST3GAL1	chr9	76246131	76246226	60.48
LOC111775780	ZFAT	chr9	77231704	77231832	79.98
LOC111775780	ZFAT	chr9	77231704	77231832	79.98
LOC111775780	ZFAT	chr9	77231704	77231832	79.98
LOC111775780	LOC100062286	chr10	8399109	8399202	60.16
LOC111775780	LOC100062286	chr10	8399109	8399202	60.16
LOC111775780	AXL	chr10	11940112	11940233	79.3
LOC111775780	AXL	chr10	11940112	11940233	79.3
LOC111775780	AXL	chr10	11939770	11939915	90.52
LOC111775780	TMEM91	chr10	12040589	12040744	99.84
LOC111775780	TMEM91	chr10	12040589	12040744	99.84
LOC111775780	TMEM91	chr10	12040589	12040744	99.84
LOC111775780	TMEM91	chr10	12040589	12040744	99.84
LOC111775780	TMEM91	chr10	12040589	12040744	99.84
LOC111775780	TMEM91	chr10	12040589	12040744	99.84
LOC111775780	TMEM91	chr10	12040589	12040744	99.84
LOC111775780	KLK7	chr10	20675381	20675513	83.79
LOC111775780	LOC111775454	chr10	21850871	21850966	60.48
LOC111775780	EQUCABV1R923	chr10	22496059	22496162	65.52
LOC111775780	LAIR1	chr10	24064424	24064538	71.3
LOC111775780	LAIR1	chr10	24064424	24064538	72.45
LOC111775780	LOC100054321	chr10	24211197	24211308	72.8
LOC111775780	LOC100054321	chr10	24211197	24211308	72.8
LOC111775780	NLRP2	chr10	24663953	24664121	106.47
LOC111775780	ZSCAN22	chr10	28391798	28391914	70.2
LOC111775780	ZSCAN22	chr10	28391798	28391914	70.2
LOC111775780	ZSCAN22	chr10	28391798	28391914	70.2
LOC111775780	ZSCAN22	chr10	28391798	28391914	70.2
LOC111775780	ZSCAN22	chr10	28391798	28391914	70.2
LOC111775780	ZSCAN22	chr10	28391798	28391914	70.2
LOC111775780	ZSCAN22	chr10	28391798	28391914	70.2
LOC111775780	LOC111775297	chr10	34487581	34487681	62.62
LOC111775780	LOC111775297	chr10	34487581	34487681	62.62
LOC111775780	GABRR1	chr10	42669465	42669636	106.64
LOC111775780	LOC102147896	chr10	73893330	73893426	60.14
LOC111775780	LOC111775372	chr10	75274151	75274258	69.12
LOC111775780	PDE7B	chr10	82651711	82651871	106.26
LOC111775780	B3GNTL1	chr11	191259	191359	60.6
LOC111775780	B3GNTL1	chr11	191259	191359	60.6
LOC111775780	CD300LF	chr11	7106304	7106487	115.92
LOC111775780	CD300LF	chr11	7106304	7106487	115.92
LOC111775780	CD300LF	chr11	7106304	7106487	115.92
LOC111775780	CD300LF	chr11	7106304	7106487	115.92
LOC111775780	CD300LF	chr11	7106304	7106487	115.92
LOC111775780	CD300LF	chr11	7106304	7106487	115.92
LOC111775780	CD300LF	chr11	7106304	7106487	115.92
LOC111775780	CD300LF	chr11	7106304	7106487	115.92
LOC111775780	CD300LF	chr11	7106304	7106487	115.92
LOC111775780	CD300LF	chr11	7106304	7106487	115.92
LOC111775780	CD300LF	chr11	7106304	7106487	115.92
LOC111775780	CD300LF	chr11	7106304	7106487	115.92
LOC111775780	CD300LF	chr11	7106304	7106487	115.92
LOC111775780	GPRC5C	chr11	7393157	7393253	62.08
LOC111775780	GPRC5C	chr11	7393157	7393253	62.08
LOC111775780	LOC111775621	chr11	17705335	17705447	72.32
LOC111775780	LOC111775621	chr11	17705335	17705447	72.32
LOC111775780	LOC102148131	chr11	18529373	18529477	64.05
LOC111775780	NAGS	chr11	19532085	19532178	62.04
LOC111775780	NAGS	chr11	19532085	19532178	62.04
LOC111775780	MPP2	chr11	19583729	19583833	64.05
LOC111775780	CSF3	chr11	22540013	22540114	64.26
LOC111775780	ARL5C	chr11	23166069	23166183	72.45
LOC111775780	ARL5C	chr11	23166069	23166183	72.45
LOC111775780	ARL5C	chr11	23166069	23166183	72.45
LOC111775780	ARL5C	chr11	23166069	23166183	72.45
LOC111775780	ZNF652	chr11	25292542	25292641	61
LOC111775780	MRPL27	chr11	26146149	26146259	73.26
LOC111775780	LOC102148154	chr11	30247566	30247668	61.8
LOC111775780	MSI2	chr11	32069795	32069913	73.78
LOC111775780	CUEDC1	chr11	32501479	32501577	60.39
LOC111775780	LOC102148710	chr11	37354358	37354461	64.48
LOC111775780	SERPINF1	chr11	45732282	45732392	67.71
LOC111775780	SMYD4	chr11	45787319	45787431	67.8
LOC111775780	SMYD4	chr11	45787319	45787431	67.8
LOC111775780	ZNF232	chr11	49778894	49779002	68.67
LOC111775780	TNFSF12	chr11	50865623	50865746	74.4
LOC111775780	PIRT	chr11	53643678	53643770	62.31
LOC111775780	PIRT	chr11	53643678	53643770	62.31
LOC111775780	LOC111775740	chr11	55690982	55691086	63
LOC111775780	CDRT4	chr11	57679310	57679440	81.22
LOC111775780	ZNF624	chr11	57956541	57956647	68.48
LOC111775780	ZNF624	chr11	57956541	57956647	68.48
LOC111775780	LDLRAD3	chr12	2567176	2567272	60.14
LOC111775780	PRR5L	chr12	2887838	2887937	62
LOC111775780	LRRC55	chr12	20391000	20391109	68.2
LOC111775780	LOC100068027	chr12	22206880	22206984	65.1
LOC111775780	VPS37C	chr12	24404708	24404805	61.74
LOC111775780	BSCL2	chr12	26503441	26503551	71.04
LOC111775780	PC	chr12	30516079	30516172	60.16
LOC111775780	LOC102147408	chr12	30656568	30656676	68.67
LOC111775780	LOC102147408	chr12	30656568	30656676	68.67
LOC111775780	LOC102147408	chr12	30656568	30656676	67.58
LOC111775780	LOC102147408	chr12	30656568	30656676	68.67
LOC111775780	LOC102147408	chr12	30656568	30656676	67.58
LOC111775780	OTOA	chr13	25838028	25838133	64.66
LOC111775780	OTOA	chr13	25838028	25838133	64.66
LOC111775780	NLRC3	chr13	40448971	40449071	60.6
LOC111775780	NLRC3	chr13	40448971	40449071	60.6
LOC111775780	NLRC3	chr13	40448971	40449071	60.6
LOC111775780	NLRC3	chr13	40448971	40449071	60.6
LOC111775780	NLRC3	chr13	40448971	40449071	60.6
LOC111775780	LOC111767950	chr14	25261905	25262003	60.39
LOC111775780	TCERG1	chr14	30637806	30637903	60.76
LOC111775780	TCERG1	chr14	30637806	30637903	60.76
LOC111775780	TCERG1	chr14	30637806	30637903	60.76
LOC111775780	TCERG1	chr14	30637806	30637903	60.76
LOC111775780	TCERG1	chr14	30637806	30637903	60.76
LOC111775780	TCERG1	chr14	30637806	30637903	60.76
LOC111775780	GFRA3	chr14	37467763	37467893	79.91
LOC111775780	GFRA3	chr14	37467763	37467893	79.91
LOC111775780	GFRA3	chr14	37467763	37467893	79.91
LOC111775780	GFRA3	chr14	37467763	37467893	79.91
LOC111775780	KLHL3	chr14	37937437	37937532	62.4
LOC111775780	KLHL3	chr14	37937437	37937532	62.4
LOC111775780	CXCL14	chr14	39692866	39692987	78.08
LOC111775780	LOC111767953	chr14	47069472	47069604	81.13
LOC111775780	LOC100073295	chr14	92100983	92101124	86.62
LOC111775780	UXS1	chr15	3680007	3680126	75.6
LOC111775780	UXS1	chr15	3680007	3680126	75.6
LOC111775780	C15H2orf40	chr15	3778104	3778202	64.35
LOC111775780	LOC111768018	chr15	3786420	3786574	94.55
LOC111775780	NCK2	chr15	4011212	4011317	65.72
LOC111775780	MRPS9	chr15	4742861	4742955	60.8
LOC111775780	LOC111768253	chr15	22262091	22262201	68.82
LOC111775780	MOGS	chr15	29580271	29580368	60.76
LOC111775780	ANXA4	chr15	33648892	33648993	65.28
LOC111775780	LOC111768079	chr15	37216725	37216829	64.05
LOC111775780	CRIPT	chr15	53330414	53330548	83.7
LOC111775780	PIGF	chr15	53330414	53330548	83.7
LOC111775780	PIGF	chr15	53330414	53330548	83.7
LOC111775780	LOC106781703	chr15	56354938	56355075	88.32
LOC111775780	LOC106781703	chr15	56354938	56355075	88.32
LOC111775780	MORN2	chr15	60098290	60098394	67.2
LOC111775780	DHX57	chr15	60098290	60098394	67.2
LOC111775780	DHX57	chr15	60098290	60098394	67.2
LOC111775780	DHX57	chr15	60104184	60104295	72.8
LOC111775780	LOC111768130	chr15	68745994	68746096	63.86
LOC111775780	KLHL29	chr15	73152665	73152758	61.1
LOC111775780	KLHL29	chr15	73152665	73152758	61.1
LOC111775780	TAF1B	chr15	84887294	84887394	62.62
LOC111775780	TAF1B	chr15	84887294	84887394	62.62
LOC111775780	LOC111768163	chr15	84887294	84887394	62.62
LOC111775780	LOC111768163	chr15	84887294	84887394	62.62
LOC111775780	RNF144A	chr15	87288146	87288252	64.2
LOC111775780	SUCLG2	chr16	23568254	23568360	65.27
LOC111775780	LOC111768323	chr16	34191730	34191881	98.8
LOC111775780	MUSTN1	chr16	36450309	36450413	67.2
LOC111775780	LARS2	chr16	42792694	42792825	83.16
LOC111775780	LARS2	chr16	42792694	42792825	83.16
LOC111775780	LARS2	chr16	42792694	42792825	83.16
LOC111775780	LARS2	chr16	42792694	42792825	83.16
LOC111775780	LARS2	chr16	42792694	42792825	83.16
LOC111775780	LARS2	chr16	42792694	42792825	83.16
LOC111775780	LARS2	chr16	42792694	42792825	83.16
LOC111775780	LARS2	chr16	42792694	42792825	83.16
LOC111775780	LARS2	chr16	42792694	42792825	83.16
LOC111775780	LARS2	chr16	42792694	42792825	83.16
LOC111775780	LOC111768373	chr16	46561819	46561917	65.34
LOC111775780	CSRNP1	chr16	47810580	47810717	88.32
LOC111775780	EFHB	chr16	63809007	63809112	63.6
LOC111775780	COLQ	chr16	67536306	67536413	66.96
LOC111775780	LOC111768497	chr16	71677151	71677294	92.16
LOC111775780	LOC111768437	chr16	78577242	78577383	89.46
LOC111775780	LOC111768461	chr16	88163367	88163515	93.87
LOC111775780	XPO4	chr17	1858543	1858682	85.4
LOC111775780	XPO4	chr17	1858544	1858682	84.79
LOC111775780	LOC111768624	chr17	68869931	68870032	63.24
LOC111775780	STEAP3	chr18	11755736	11755829	62.04
LOC111775780	MIR9181	chr18	16320127	16320240	74.1
LOC111775780	ITGB6	chr18	40953909	40954013	66.15
LOC111775780	ITGB6	chr18	40953909	40954013	66.15
LOC111775780	ITGB6	chr18	40953909	40954013	66.15
LOC111775780	ITGB6	chr18	40953909	40954013	66.15
LOC111775780	LOC111768913	chr18	45072459	45072553	63.65
LOC111775780	LOC111768913	chr18	45072459	45072553	63.65
LOC111775780	LOC111768913	chr18	45072459	45072553	63.65
LOC111775780	LOC111768913	chr18	45072459	45072553	63.65
LOC111775780	LOC111768913	chr18	45072459	45072553	63.65
LOC111775780	LOC111768913	chr18	45072459	45072553	63.65
LOC111775780	LOC111768913	chr18	45072459	45072553	63.65
LOC111775780	LOC111768913	chr18	45072459	45072553	63.65
LOC111775780	LOC111768913	chr18	45072459	45072553	63.65
LOC111775780	LOC111768913	chr18	45072459	45072553	63.65
LOC111775780	LOC111768913	chr18	45072459	45072553	63.65
LOC111775780	LOC111768913	chr18	45072459	45072553	63.65
LOC111775780	LOC111768913	chr18	45072459	45072553	63.65
LOC111775780	LOC111768913	chr18	45072459	45072553	63.65
LOC111775780	LOC111768913	chr18	45072459	45072553	63.65
LOC111775780	HOXD1	chr18	54675881	54675979	64.35
LOC111775780	LOC111768846	chr18	75030664	75030774	71.04
LOC111775780	LOC111768806	chr18	79028147	79028287	91.65
LOC111775780	LOC111768806	chr18	79028147	79028287	91.65
LOC111775780	LOC111768806	chr18	79028147	79028287	91.65
LOC111775780	LOC111768806	chr18	79028147	79028287	91.65
LOC111775780	LOC111768806	chr18	79028147	79028287	91.65
LOC111775780	LOC111768806	chr18	79028147	79028287	88.83
LOC111775780	LOC111768848	chr18	82463806	82463906	61.61
LOC111775780	LOC111768848	chr18	82463806	82463906	61.61
LOC111775780	KCNAB1	chr19	232021	232120	62
LOC111775780	COL8A1	chr19	58409743	58409840	62.72
LOC111775780	COL8A1	chr19	58409743	58409840	62.72
LOC111775780	SLC17A2	chr20	24643818	24643909	60.72
LOC111775780	SLC17A2	chr20	24643818	24643909	60.72
LOC111775780	LOC100062850	chr20	27094714	27094815	65.28
LOC111775780	TNF	chr20	32220305	32220412	68.04
LOC111775780	TNF	chr20	32220305	32220412	68.04
LOC111775780	LY6G6F	chr20	32332751	32332860	71.5
LOC111775780	TNXB	chr20	32640404	32640523	80.4
LOC111775780	TNXB	chr20	32640404	32640523	80.4
LOC111775780	TNXB	chr20	32640404	32640523	80.4
LOC111775780	TNXB	chr20	32640404	32640523	80.4
LOC111775780	TNXB	chr20	32640404	32640523	80.4
LOC111775780	TNXB	chr20	32640404	32640523	80.4
LOC111775780	MRPL14	chr20	43918255	43918361	67.41
LOC111775780	CDC5L	chr20	44134475	44134590	71.92
LOC111775780	ADGRF5	chr20	46364035	46364136	61.2
LOC111775780	COL9A1	chr20	63104149	63104249	63.63
LOC111775780	LOC100071160	chr20	64497652	64497754	64.89
LOC111775780	LOC111769734	chr21	11814744	11814845	63.24
LOC111775780	LOC111769734	chr21	11814744	11814845	63.24
LOC111775780	LOC111769734	chr21	11814744	11814845	63.24
LOC111775780	LOC111769734	chr21	11814744	11814845	63.24
LOC111775780	LOC111769734	chr21	11814744	11814845	63.24
LOC111775780	PDE4D	chr21	13185508	13185614	66.34
LOC111775780	PDE4D	chr21	13185529	13185696	104.16
LOC111775780	LOC111769747	chr21	15758173	15758275	62.83
LOC111775780	LOC106782349	chr21	32608079	32608174	62.4
LOC111775780	LOC111769825	chr21	34868234	34868341	70.2
LOC111775780	LOC111769840	chr21	50151935	50152046	70.56
LOC111775780	LOC111769840	chr21	50151935	50152046	70.56
LOC111775780	SLC24A3	chr22	5866708	5866825	73.16
LOC111775780	BANF2	chr22	7207799	7207899	61.61
LOC111775780	BANF2	chr22	7207799	7207899	61.61
LOC111775780	BANF2	chr22	7207799	7207899	61.61
LOC111775780	SPEF1	chr22	19588647	19588791	92.8
LOC111775780	SPEF1	chr22	19588647	19588791	92.8
LOC111775780	SPEF1	chr22	19588647	19588791	92.8
LOC111775780	PDYN	chr22	21125741	21125867	78.74
LOC111775780	DEFB119	chr22	23105718	23105824	67.41
LOC111775780	DEFB119	chr22	23105718	23105824	67.41
LOC111775780	DEFB119	chr22	23105718	23105824	67.41
LOC111775780	HNF4A	chr22	34526586	34526693	65.88
LOC111775780	HNF4A	chr22	34526586	34526693	65.88
LOC111775780	HNF4A	chr22	34526586	34526693	65.88
LOC111775780	WFDC5	chr22	35134714	35134907	120.28
LOC111775780	LOC111770037	chr22	41415893	41415989	61.11
LOC111775780	BNC2	chr23	36147538	36147636	61.38
LOC111775780	BNC2	chr23	36147538	36147636	61.38
LOC111775780	BNC2	chr23	36147538	36147636	61.38
LOC111775780	BNC2	chr23	36147538	36147636	61.38
LOC111775780	BNC2	chr23	36147538	36147636	61.38
LOC111775780	BNC2	chr23	36147538	36147636	61.38
LOC111775780	BNC2	chr23	36147538	36147636	61.38
LOC111775780	RRAGA	chr23	38046518	38046617	61
LOC111775780	PELI2	chr24	4076306	4076397	60.72
LOC111775780	PLEKHG3	chr24	11316066	11316177	70.56
LOC111775780	PLEKHG3	chr24	11316066	11316177	70.56
LOC111775780	PLEKHG3	chr24	11316066	11316177	70.56
LOC111775780	PLEKHG3	chr24	11316066	11316177	70.56
LOC111775780	GPX2	chr24	11537868	11537967	61
LOC111775780	LOC111770315	chr24	12195103	12195202	65
LOC111775780	ZFYVE1	chr24	18598658	18598758	62.62
LOC111775780	ZFYVE1	chr24	18598658	18598758	62.62
LOC111775780	NOXRED1	chr24	22677099	22677195	61.11
LOC111775780	LOC111770378	chr24	32574358	32574454	60.14
LOC111775780	LOC111770378	chr24	32574358	32574454	60.14
LOC111775780	LOC111770378	chr24	32574358	32574454	60.14
LOC111775780	UNC13B	chr25	576045	576142	60.76
LOC111775780	CA9	chr25	946223	946319	60.14
LOC111775780	CA9	chr25	946223	946319	60.14
LOC111775780	CA9	chr25	946223	946319	60.14
LOC111775780	CA9	chr25	946223	946319	60.14
LOC111775780	CA9	chr25	946223	946319	60.14
LOC111775780	CA9	chr25	946223	946319	60.14
LOC111775780	CA9	chr25	946223	946319	60.14
LOC111775780	SVEP1	chr25	16116627	16116728	62.22
LOC111775780	SVEP1	chr25	16116627	16116728	62.22
LOC111775780	SVEP1	chr25	16116627	16116728	62.22
LOC111775780	LOC111770575	chr25	18990455	18990573	78.54
LOC111775780	LOC100147676	chr25	27159000	27159109	69.3
LOC111775780	LOC100065039	chr26	28141086	28141185	62
LOC111775780	ERG	chr26	35976835	35976985	95.13
LOC111775780	LOC111770814	chr26	36086070	36086176	66.34
LOC111775780	LOC111770814	chr26	36086070	36086176	66.34
LOC111775780	LOC111770814	chr26	36086070	36086176	66.34
LOC111775780	LOC111770814	chr26	36086070	36086176	66.34
LOC111775780	ITGB2	chr26	41300557	41300688	84.48
LOC111775780	ITGB2	chr26	41300557	41300688	84.48
LOC111775780	LOC111771019	chr28	34176568	34176696	79.98
LOC111775780	LOC111771019	chr28	34176568	34176696	79.98
LOC111775780	LOC111771019	chr28	34176568	34176696	79.98
LOC111775780	LOC111771149	chr28	37278984	37279087	63.44
LOC111775780	SGSM3	chr28	38153281	38153414	83.08
LOC111775780	SGSM3	chr28	38153748	38153845	61.74
LOC111775780	SREBF2	chr28	39347146	39347241	63.36
LOC111775780	LOC111771229	chr29	8014215	8014322	66.96
LOC111775780	JCAD	chr29	8558031	8558159	79.98
LOC111775780	MEIG1	chr29	21142676	21142771	60.48
LOC111775780	MEIG1	chr29	21142676	21142771	60.48
LOC111775780	MEIG1	chr29	21142676	21142771	60.48
LOC111775780	DCLRE1C	chr29	21142676	21142771	60.48
LOC111775780	DCLRE1C	chr29	21142676	21142771	60.48
LOC111775780	DCLRE1C	chr29	21142676	21142771	60.48
LOC111775780	DCLRE1C	chr29	21142676	21142771	60.48
LOC111775780	PRKCQ	chr29	28563740	28563841	61.2
LOC111775780	CALML5	chr29	29543523	29543619	60.14
LOC111775780	KIF26B	chr30	5194362	5194463	65.28
LOC111775780	LOC102150509	chr30	6568515	6568639	78.75
LOC111775780	LOC111771424	chr31	613432	613635	130.56
LOC111775780	LOC111771437	chr31	3740945	3741046	63.24
LOC111775780	ARSE	chrX	1243258	1243447	121.6
LOC111775780	LOC100060161	chrX	47169179	47169276	62.72
LOC111775780	LOC100060161	chrX	47169179	47169276	62.72
LOC111773204	CYP2E1	chr1	141585	141684	65
LOC111773204	LOC100067067	chr1	172286	172495	130.2
LOC111773204	LOC100067042	chr1	184520	184637	75.52
LOC111773204	LOC100066808	chr1	269880	269988	69.76
LOC111773204	LOC100066808	chr1	269521	269637	74.88
LOC111773204	LRRC27	chr1	1508178	1508434	164.48
LOC111773204	LRRC27	chr1	1508178	1508434	164.48
LOC111773204	LRRC27	chr1	1508178	1508402	144
LOC111773204	LRRC27	chr1	1508178	1508434	164.48
LOC111773204	STK32C	chr1	1587426	1587644	137.97
LOC111773204	JAKMIP3	chr1	1791879	1791993	75.9
LOC111773204	JAKMIP3	chr1	1791879	1791993	75.9
LOC111773204	JAKMIP3	chr1	1791879	1791993	75.9
LOC111773204	JAKMIP3	chr1	1791879	1791993	75.9
LOC111773204	JAKMIP3	chr1	1791879	1791993	75.9
LOC111773204	JAKMIP3	chr1	1791879	1791993	75.9
LOC111773204	JAKMIP3	chr1	1791879	1791993	75.9
LOC111773204	JAKMIP3	chr1	1791879	1791993	75.9
LOC111773204	JAKMIP3	chr1	1791879	1791993	75.9
LOC111773204	LOC111772688	chr1	1839505	1839608	64.48
LOC111773204	LOC111772694	chr1	1945369	1945519	95.13
LOC111773204	LOC111770418	chr1	2774205	2774382	110.36
LOC111773204	LOC111772702	chr1	2782965	2783132	104.16
LOC111773204	LOC111772702	chr1	2796092	2796261	108.8
LOC111773204	LOC111772713	chr1	2868683	2868796	72.96
LOC111773204	LOC111772713	chr1	2868683	2868796	72.96
LOC111773204	LOC102149601	chr1	3793317	3793476	99.2
LOC111773204	LOC111772763	chr1	5245868	5246028	99.82
LOC111773204	LOC111770447	chr1	5311164	5311260	61.11
LOC111773204	PTPRE	chr1	5412627	5412750	79.36
LOC111773204	NPS	chr1	5858007	5858120	71.82
LOC111773204	FAM196A	chr1	6161005	6161115	68.82
LOC111773204	DHX32	chr1	7343945	7344048	66.56
LOC111773204	MIR9043	chr1	7446974	7447106	83.79
LOC111773204	EDRF1	chr1	7529155	7529324	108.8
LOC111773204	EDRF1	chr1	7529155	7529324	108.8
LOC111773204	EDRF1	chr1	7529155	7529324	108.8
LOC111773204	TEX36	chr1	7564989	7565101	71.19
LOC111773204	TEX36	chr1	7564989	7565101	71.19
LOC111773204	CTBP2	chr1	8118485	8118617	81.13
LOC111773204	ABRAXAS2	chr1	8330012	8330117	66.78
LOC111773204	FAM53B	chr1	8403227	8403367	88.83
LOC111773204	LHPP	chr1	8634628	8634724	61.11
LOC111773204	LHPP	chr1	8634628	8634724	61.11
LOC111773204	LHPP	chr1	8634628	8634724	61.11
LOC111773204	LHPP	chr1	8634628	8634724	61.11
LOC111773204	LHPP	chr1	8634628	8634724	61.11
LOC111773204	OAT	chr1	8668087	8668207	77.44
LOC111773204	LOC111772832	chr1	8779642	8779760	73.78
LOC111773204	LOC102147519	chr1	9733590	9733686	61.11
LOC111773204	LOC102147519	chr1	9733590	9733686	61.11
LOC111773204	ACADSB	chr1	9910649	9910764	71.92
LOC111773204	CUZD1	chr1	10104341	10104452	70.56
LOC111773204	C1H10orf120	chr1	10263599	10263708	69.3
LOC111773204	PLEKHA1	chr1	10672458	10672571	70.68
LOC111773204	TACC2	chr1	10968354	10968495	90.88
LOC111773204	TACC2	chr1	10968354	10968495	90.88
LOC111773204	TACC2	chr1	10851264	10851384	78.65
LOC111773204	TACC2	chr1	10851264	10851384	78.65
LOC111773204	TACC2	chr1	10851264	10851384	78.65
LOC111773204	TACC2	chr1	10823886	10824013	81.92
LOC111773204	LOC111772925	chr1	11794807	11794936	80.6
LOC111773204	LOC111772928	chr1	11821121	11821222	65.28
LOC111773204	LOC111770583	chr1	12002583	12002696	72.96
LOC111773204	LOC111772936	chr1	12420122	12420267	91.98
LOC111773204	MIR1244	chr1	12873945	12874044	62
LOC111773204	LOC111770596	chr1	14495008	14495124	74.88
LOC111773204	LOC111770604	chr1	14549698	14549801	66.56
LOC111773204	SHTN1	chr1	15291421	15291524	66.56
LOC111773204	SHTN1	chr1	15291421	15291524	66.56
LOC111773204	SHTN1	chr1	15291421	15291524	66.56
LOC111773204	C1H10orf82	chr1	15584015	15584141	81.28
LOC111773204	C1H10orf82	chr1	15584015	15584141	81.28
LOC111773204	C1H10orf82	chr1	15584015	15584141	82.55
LOC111773204	PNLIPRP2	chr1	15623684	15623795	70.56
LOC111773204	PNLIPRP2	chr1	15623684	15623795	70.56
LOC111773204	PNLIPRP3	chr1	15758832	15758939	68.04
LOC111773204	GFRA1	chr1	15912013	15912133	77.44
LOC111773204	GFRA1	chr1	15912013	15912133	77.44
LOC111773204	TRUB1	chr1	17103705	17103876	108.36
LOC111773204	TRUB1	chr1	17103705	17103876	108.36
LOC111773204	VWA2	chr1	17702174	17702274	64.64
LOC111773204	NHLRC2	chr1	18074646	18074742	61.11
LOC111773204	DCLRE1A	chr1	18074645	18074742	61.74
LOC111773204	CASP7	chr1	18207297	18207415	73.78
LOC111773204	CASP7	chr1	18209931	18210037	69.55
LOC111773204	CASP7	chr1	18209931	18210037	68.48
LOC111773204	NRAP	chr1	18214843	18214935	60.45
LOC111773204	NRAP	chr1	18213776	18213887	68.32
LOC111773204	NRAP	chr1	18213776	18213887	68.32
LOC111773204	NRAP	chr1	18213776	18213887	68.32
LOC111773204	NRAP	chr1	18213776	18213887	68.32
LOC111773204	NRAP	chr1	18213776	18213887	68.32
LOC111773204	NRAP	chr1	18213776	18213887	68.32
LOC111773204	NRAP	chr1	18213776	18213887	68.32
LOC111773204	NRAP	chr1	18213776	18213887	68.32
LOC111773204	NRAP	chr1	18213776	18213887	68.32
LOC111773204	NRAP	chr1	18213776	18213887	68.32
LOC111773204	HABP2	chr1	18322652	18322800	92.38
LOC111773204	VTI1A	chr1	19297728	19297872	92.8
LOC111773204	VTI1A	chr1	19297728	19297872	91.35
LOC111773204	VTI1A	chr1	19297728	19297872	91.35
LOC111773204	VTI1A	chr1	19297728	19297872	92.8
LOC111773204	ACSL5	chr1	19373789	19373917	82.56
LOC111773204	ACSL5	chr1	19352763	19352862	63
LOC111773204	ACSL5	chr1	19352763	19352862	63
LOC111773204	ACSL5	chr1	19352763	19352862	63
LOC111773204	ACSL5	chr1	19340915	19341020	65.72
LOC111773204	TECTB	chr1	19441448	19441620	107.26
LOC111773204	GPAM	chr1	19492627	19492754	80.64
LOC111773204	GPAM	chr1	19492627	19492754	80.64
LOC111773204	GPAM	chr1	19492627	19492754	80.64
LOC111773204	GPAM	chr1	19492627	19492754	80.64
LOC111773204	GPAM	chr1	19513797	19513901	70.35
LOC111773204	LOC111770635	chr1	19681485	19681605	77.44
LOC111773204	LOC111773236	chr1	20773959	20774075	74.88
LOC111773204	LOC106782056	chr1	20835881	20836002	75.64
LOC111773204	MXI1	chr1	21260081	21260178	60.76
LOC111773204	CFAP58	chr1	26201138	26201315	113.92
LOC111773204	CFAP58	chr1	26201138	26201315	113.92
LOC111773204	CFAP43	chr1	26296817	26296936	78
LOC111773204	GSTO1	chr1	26290716	26290817	66.3
LOC111773204	COL17A1	chr1	26455636	26455783	94.72
LOC111773204	SH3PXD2A	chr1	26679139	26679331	121.59
LOC111773204	SH3PXD2A	chr1	26679139	26679325	117.81
LOC111773204	SH3PXD2A	chr1	26679139	26679331	121.59
LOC111773204	SH3PXD2A	chr1	26769253	26769408	99.84
LOC111773204	SH3PXD2A	chr1	26769253	26769408	99.84
LOC111773204	PDCD11	chr1	27100480	27100585	69.96
LOC111773204	PDCD11	chr1	27100480	27100585	69.96
LOC111773204	PDCD11	chr1	27100480	27100585	69.96
LOC111773204	ATP5MD	chr1	27100480	27100585	68.9
LOC111773204	MIR1307	chr1	27100480	27100585	69.96
LOC111773204	TAF5	chr1	27118625	27118750	78.12
LOC111773204	NT5C2	chr1	27291799	27291919	73.81
LOC111773204	NT5C2	chr1	27291799	27291919	73.81
LOC111773204	NT5C2	chr1	27325845	27325968	78.12
LOC111773204	LOC111773377	chr1	27521784	27521948	105.6
LOC111773204	LOC111769649	chr1	27555410	27555530	76.23
LOC111773204	NOLC1	chr1	28139140	28139249	69.3
LOC111773204	NOLC1	chr1	28139140	28139249	69.3
LOC111773204	KCNIP2	chr1	28380254	28380402	92.38
LOC111773204	KCNIP2	chr1	28382427	28382568	88.04
LOC111773204	KCNIP2	chr1	28382427	28382568	88.04
LOC111773204	KCNIP2	chr1	28382427	28382568	88.04
LOC111773204	KCNIP2	chr1	28382427	28382568	88.04
LOC111773204	KCNIP2	chr1	28382427	28382568	88.04
LOC111773204	KCNIP2	chr1	28382667	28382829	102.69
LOC111773204	KCNIP2	chr1	28392330	28392480	96.64
LOC111773204	MGEA5	chr1	28404255	28404366	69.44
LOC111773204	MGEA5	chr1	28404255	28404366	69.44
LOC111773204	MGEA5	chr1	28404255	28404366	69.44
LOC111773204	DPCD	chr1	28595087	28595199	70.06
LOC111773204	DPCD	chr1	28595087	28595199	70.06
LOC111773204	BTRC	chr1	28717677	28717792	73.08
LOC111773204	MRPL43	chr1	29090471	29090606	87.04
LOC111773204	SLF2	chr1	29151966	29152074	68.67
LOC111773204	SLF2	chr1	29151966	29152074	68.67
LOC111773204	SLF2	chr1	29151966	29152074	68.67
LOC111773204	WNT8B	chr1	29544351	29544505	96.1
LOC111773204	SCD	chr1	29625054	29625165	68.32
LOC111773204	PKD2L1	chr1	29650616	29650741	78.12
LOC111773204	BLOC1S2	chr1	29701007	29701144	85.56
LOC111773204	BLOC1S2	chr1	29701007	29701144	85.56
LOC111773204	CPN1	chr1	29867865	29867998	83.08
LOC111773204	DNMBP	chr1	29959805	29959930	79.38
LOC111773204	DNMBP	chr1	29963400	29963499	61
LOC111773204	DNMBP	chr1	29976408	29976518	68.82
LOC111773204	DNMBP	chr1	29976408	29976518	68.82
LOC111773204	ABCC2	chr1	30076597	30076727	82.53
LOC111773204	NKX2-3	chr1	30291703	30291828	78.12
LOC111773204	R3HCC1L	chr1	31437858	31437965	68.04
LOC111773204	R3HCC1L	chr1	31437858	31437965	68.04
LOC111773204	R3HCC1L	chr1	31437858	31437965	68.04
LOC111773204	SFRP5	chr1	31737740	31737877	86.94
LOC111773204	ZFYVE27	chr1	31775863	31776075	132.06
LOC111773204	ZFYVE27	chr1	31775863	31776075	129.93
LOC111773204	ZFYVE27	chr1	31775863	31776075	132.06
LOC111773204	ZFYVE27	chr1	31775863	31776075	132.06
LOC111773204	ZFYVE27	chr1	31775863	31776075	129.93
LOC111773204	ZFYVE27	chr1	31775863	31776075	132.06
LOC111773204	ZFYVE27	chr1	31775863	31776075	132.06
LOC111773204	HOGA1	chr1	31886358	31886478	76.23
LOC111773204	HOGA1	chr1	31886826	31886946	78.65
LOC111773204	HOGA1	chr1	31886816	31886946	83.84
LOC111773204	FRAT1	chr1	32089417	32089514	61.74
LOC111773204	ARHGAP19	chr1	32098830	32098937	68.04
LOC111773204	ARHGAP19	chr1	32098830	32098937	68.04
LOC111773204	ARHGAP19	chr1	32098830	32098937	68.04
LOC111773204	ARHGAP19	chr1	32098830	32098937	68.04
LOC111773204	ARHGAP19	chr1	32098830	32098937	68.04
LOC111773204	ARHGAP19	chr1	32106875	32107010	84.32
LOC111773204	PIK3AP1	chr1	32663840	32663956	73.71
LOC111773204	BLNK	chr1	33067944	33068119	109.12
LOC111773204	LOC102148846	chr1	33229184	33229320	84.94
LOC111773204	CC2D2B	chr1	33338419	33338519	65.65
LOC111773204	ENTPD1	chr1	33541847	33541960	71.82
LOC111773204	ENTPD1	chr1	33541847	33541960	71.82
LOC111773204	ENTPD1	chr1	33479636	33479805	103.7
LOC111773204	LOC111773640	chr1	33479636	33479805	105.4
LOC111773204	PDLIM1	chr1	33916206	33916405	124
LOC111773204	LOC100061542	chr1	34552273	34552370	63.7
LOC111773204	LOC100061542	chr1	34552273	34552370	62.72
LOC111773204	CYP2C113	chr1	34746943	34747066	75.64
LOC111773204	HELLS	chr1	34881489	34881591	64.89
LOC111773204	HELLS	chr1	34881489	34881591	64.89
LOC111773204	HELLS	chr1	34881489	34881591	64.89
LOC111773204	FRA10AC1	chr1	35567436	35567544	69.76
LOC111773204	FRA10AC1	chr1	35567436	35567544	69.76
LOC111773204	FRA10AC1	chr1	35567436	35567544	69.76
LOC111773204	FRA10AC1	chr1	35567436	35567544	69.76
LOC111773204	FRA10AC1	chr1	35567436	35567544	69.76
LOC111773204	FRA10AC1	chr1	35567436	35567544	69.76
LOC111773204	CEP55	chr1	35823136	35823283	94.72
LOC111773204	CEP55	chr1	35811296	35811389	60.16
LOC111773204	CEP55	chr1	35810687	35810813	78.74
LOC111773204	CEP55	chr1	35810687	35810813	78.74
LOC111773204	CEP55	chr1	35810687	35810813	78.74
LOC111773204	MYOF	chr1	35854835	35854950	71.92
LOC111773204	KIF11	chr1	36569465	36569601	86.31
LOC111773204	IDE	chr1	36579885	36580012	81.92
LOC111773204	IDE	chr1	36579885	36580012	81.92
LOC111773204	IDE	chr1	36579885	36580012	81.92
LOC111773204	LOC111773886	chr1	37910166	37910339	107.88
LOC111773204	RPP30	chr1	37958127	37958351	139.5
LOC111773204	RPP30	chr1	37958127	37958351	137.25
LOC111773204	PANK1	chr1	38981030	38981160	79.91
LOC111773204	LOC100071611	chr1	39353431	39353544	70.68
LOC111773204	LIPA	chr1	39417992	39418096	67.2
LOC111773204	CH25H	chr1	39448020	39448193	109.62
LOC111773204	LOC102147963	chr1	39603635	39603773	86.18
LOC111773204	FAS	chr1	39655214	39655307	60.16
LOC111773204	FAS	chr1	39655214	39655307	60.16
LOC111773204	LOC111773917	chr1	39659799	39659958	100.8
LOC111773204	ACTA2	chr1	39693815	39694000	113.46
LOC111773204	STAMBPL1	chr1	39769918	39770064	91.14
LOC111773204	STAMBPL1	chr1	39769918	39770098	112.22
LOC111773204	STAMBPL1	chr1	39769918	39770098	112.22
LOC111773204	STAMBPL1	chr1	39769918	39770098	112.22
LOC111773204	STAMBPL1	chr1	39769918	39770098	112.22
LOC111773204	LOC100062243	chr1	39976674	39976788	72.45
LOC111773204	LOC100071699	chr1	40230447	40230550	66.56
LOC111773204	LOC106782068	chr1	40612231	40612367	83.57
LOC111773204	LOC102148796	chr1	40722261	40722589	207.27
LOC111773204	LOC111774599	chr1	41118563	41118699	87.68
LOC111773204	LOC111773948	chr1	41266941	41267046	67.84
LOC111773204	ASAH2	chr1	41672095	41672212	75.52
LOC111773204	A1CF	chr1	41890901	41890995	62.7
LOC111773204	PRKG1	chr1	42071631	42071749	74.97
LOC111773204	CSTF2T	chr1	42647794	42647902	69.76
LOC111773204	ZWINT	chr1	46782582	46782689	68.04
LOC111773204	LOC106782059	chr1	46781772	46781897	80.64
LOC111773204	LOC106782059	chr1	46781772	46781897	80.64
LOC111773204	LOC111770929	chr1	48146196	48146371	109.12
LOC111773204	UBE2D1	chr1	48443583	48443781	125.37
LOC111773204	UBE2D1	chr1	48443583	48443781	125.37
LOC111773204	UBE2D1	chr1	48443583	48443781	125.37
LOC111773204	BICC1	chr1	48721948	48722047	62
LOC111773204	FAM13C	chr1	49344157	49344304	93.24
LOC111773204	LOC111774661	chr1	50790534	50790664	82.53
LOC111773204	LOC111773991	chr1	50812943	50813058	71.92
LOC111773204	LOC111773994	chr1	51096840	51096950	68.82
LOC111773204	LOC102150395	chr1	51123778	51123873	61.44
LOC111773204	TMEM26	chr1	51179213	51179334	81.74
LOC111773204	ARID5B	chr1	51605877	51605983	66.34
LOC111773204	ARID5B	chr1	51605877	51605983	67.41
LOC111773204	LOC111774008	chr1	53182104	53182271	105.84
LOC111773204	LOC111774011	chr1	53379510	53379613	65.52
LOC111773204	LOC111774015	chr1	53594510	53594631	76.86
LOC111773204	HERC4	chr1	56955541	56955728	116.56
LOC111773204	HERC4	chr1	56955541	56955728	116.56
LOC111773204	HNRNPH3	chr1	57154177	57154289	73.45
LOC111773204	HNRNPH3	chr1	57154177	57154289	73.45
LOC111773204	HNRNPH3	chr1	57154177	57154289	73.45
LOC111773204	HNRNPH3	chr1	57154177	57154289	72.32
LOC111773204	STOX1	chr1	57566231	57566339	69.76
LOC111773204	LOC111774095	chr1	57616627	57616737	71.04
LOC111773204	LOC111774095	chr1	57616627	57616737	71.04
LOC111773204	LOC111774095	chr1	57616627	57616737	71.04
LOC111773204	LOC111774095	chr1	57616627	57616737	71.04
LOC111773204	DDX50	chr1	57611279	57611376	61.74
LOC111773204	SUPV3L1	chr1	57860059	57860163	67.2
LOC111773204	TSPAN15	chr1	58096341	58096478	85.56
LOC111773204	TSPAN15	chr1	58096341	58096478	85.56
LOC111773204	TSPAN15	chr1	58096341	58096478	85.56
LOC111773204	NODAL	chr1	58988486	58988618	86.45
LOC111773204	PALD1	chr1	59026742	59026838	61.11
LOC111773204	PRF1	chr1	59119943	59120060	74.34
LOC111773204	CDH23	chr1	60145397	60145509	70.06
LOC111773204	CDH23	chr1	60200391	60200618	141.36
LOC111773204	LOC111774197	chr1	60267352	60267483	83.16
LOC111773204	ASCC1	chr1	60563165	60563315	95.13
LOC111773204	ANAPC16	chr1	60561093	60561246	95.48
LOC111773204	ANAPC16	chr1	60561093	60561246	95.48
LOC111773204	ANAPC16	chr1	60561093	60561246	95.48
LOC111773204	ANAPC16	chr1	60561093	60561246	95.48
LOC111773204	ANAPC16	chr1	60563165	60563325	101.43
LOC111773204	NUDT13	chr1	61353820	61353916	62.08
LOC111773204	CFAP70	chr1	61633129	61633251	76.26
LOC111773204	CFAP70	chr1	61633129	61633251	76.26
LOC111773204	CFAP70	chr1	61633129	61633251	76.26
LOC111773204	CFAP70	chr1	61633129	61633251	76.26
LOC111773204	CFAP70	chr1	61633129	61633251	76.26
LOC111773204	CFAP70	chr1	61633129	61633251	76.26
LOC111773204	CFAP70	chr1	61633129	61633251	76.26
LOC111773204	CFAP70	chr1	61633129	61633251	76.26
LOC111773204	CFAP70	chr1	61633129	61633251	76.26
LOC111773204	USP54	chr1	61840840	61841021	114.66
LOC111773204	USP54	chr1	61840840	61841021	114.66
LOC111773204	USP54	chr1	61840840	61841021	114.66
LOC111773204	USP54	chr1	61840840	61841021	114.66
LOC111773204	USP54	chr1	61840840	61841021	114.66
LOC111773204	USP54	chr1	61840840	61841021	114.66
LOC111773204	C1H10orf55	chr1	62001714	62001830	73.71
LOC111773204	AP3M1	chr1	62182978	62183137	100.8
LOC111773204	AP3M1	chr1	62182978	62183137	100.8
LOC111773204	AP3M1	chr1	62182978	62183137	100.8
LOC111773204	AP3M1	chr1	62182978	62183137	100.8
LOC111773204	AP3M1	chr1	62182978	62183137	100.8
LOC111773204	ADK	chr1	62182978	62183137	100.8
LOC111773204	VDAC2	chr1	63137315	63137461	92.61
LOC111773204	LRMDA	chr1	63825406	63825547	88.04
LOC111773204	LOC111769829	chr1	64219159	64219275	73.71
LOC111773204	KCNMA1	chr1	65168654	65168780	77.47
LOC111773204	LOC106782055	chr1	64786682	64786794	70.06
LOC111773204	LOC111774360	chr1	66111814	66111909	60.48
LOC111773204	LOC111774362	chr1	66192384	66192529	91.98
LOC111773204	LOC111774364	chr1	66197020	66197182	102.69
LOC111773204	LOC111774375	chr1	66453020	66453202	115.29
LOC111773204	ZMIZ1	chr1	66649609	66649713	66.15
LOC111773204	ZMIZ1	chr1	66649609	66649713	66.15
LOC111773204	ZMIZ1	chr1	66649609	66649713	66.15
LOC111773204	ZMIZ1	chr1	66788614	66788728	72.45
LOC111773204	PLAC9	chr1	67113285	67113567	175.46
LOC111773204	PLAC9	chr1	67113285	67113567	175.46
LOC111773204	PLAC9	chr1	67113285	67113567	175.46
LOC111773204	PLAC9	chr1	67113285	67113567	175.46
LOC111773204	PLAC9	chr1	67113285	67113567	175.46
LOC111773204	PLAC9	chr1	67113285	67113567	175.46
LOC111773204	LOC102151008	chr1	67102784	67102939	99.84
LOC111773204	AGT	chr1	67723977	67724078	64.26
LOC111773204	GALNT2	chr1	68296170	68296295	79.38
LOC111773204	GALNT2	chr1	68254799	68254908	68.2
LOC111773204	LOC111774413	chr1	68336888	68336993	66.78
LOC111773204	LOC102149761	chr1	68419543	68419655	71.19
LOC111773204	LOC102149761	chr1	68419543	68419655	71.19
LOC111773204	TAF5L	chr1	68803577	68803680	64.48
LOC111773204	NUP133	chr1	68903512	68903608	63.05
LOC111773204	ACTA1	chr1	68955883	68956026	89.28
LOC111773204	ACTA1	chr1	68958228	68958363	84.32
LOC111773204	RAB4A	chr1	69102702	69102857	99.84
LOC111773204	RAB4A	chr1	69102702	69102857	99.84
LOC111773204	RAB4A	chr1	69072982	69073100	76.16
LOC111773204	SPHAR	chr1	69061772	69061865	61.1
LOC111773204	RASSF4	chr1	69893979	69894100	75.64
LOC111773204	RASSF4	chr1	69893979	69894100	75.64
LOC111773204	RASSF4	chr1	69893979	69894100	75.64
LOC111773204	TMEM72	chr1	69948324	69948499	117.92
LOC111773204	LOC102150586	chr1	70189873	70190035	99.43
LOC111773204	ZNF32	chr1	71042243	71042348	66.78
LOC111773204	ZNF239	chr1	71101400	71101529	81.9
LOC111773204	ZNF239	chr1	71101400	71101529	81.9
LOC111773204	ZNF239	chr1	71101400	71101529	83.2
LOC111773204	ZNF239	chr1	71101400	71101529	81.9
LOC111773204	ZNF239	chr1	71101400	71101529	81.9
LOC111773204	ZNF239	chr1	71101400	71101529	81.9
LOC111773204	ZNF239	chr1	71101400	71101529	81.9
LOC111773204	ZNF239	chr1	71104403	71104507	69.3
LOC111773204	ZNF239	chr1	71104403	71104507	69.3
LOC111773204	ZNF239	chr1	71104403	71104507	69.3
LOC111773204	ZNF239	chr1	71120227	71120331	66.15
LOC111773204	FXYD4	chr1	71358063	71358181	77.35
LOC111773204	FXYD4	chr1	71358063	71358181	77.35
LOC111773204	RASGEF1A	chr1	71486801	71486953	96.39
LOC111773204	BMS1	chr1	71904743	71904845	65.92
LOC111773204	LOC100056155	chr1	71966345	71966462	74.34
LOC111773204	LOC100056197	chr1	71972309	71972413	66.15
LOC111773204	LOC111774611	chr1	72165114	72165220	68.48
LOC111773204	LOC100056363	chr1	72198911	72199042	81.84
LOC111773204	LOC100056446	chr1	72365200	72365331	84.48
LOC111773204	LOC100056446	chr1	72365200	72365331	84.48
LOC111773204	LOC100056446	chr1	72365200	72365331	84.48
LOC111773204	LOC100056446	chr1	72365200	72365331	84.48
LOC111773204	LOC100056446	chr1	72365200	72365331	84.48
LOC111773204	LOC111774610	chr1	72443617	72443716	61
LOC111773204	CHRM3	chr1	72534827	72534982	96.72
LOC111773204	CHRM3	chr1	72511959	72512058	64
LOC111773204	HEATR1	chr1	75955707	75955808	63.24
LOC111773204	LGALS8	chr1	76032215	76032343	82.56
LOC111773204	LGALS8	chr1	76032215	76032343	82.56
LOC111773204	LGALS8	chr1	76032215	76032343	82.56
LOC111773204	LGALS8	chr1	76032215	76032343	82.56
LOC111773204	LOC102148322	chr1	76032215	76032343	82.56
LOC111773204	LOC102148322	chr1	76032215	76032343	82.56
LOC111773204	EDARADD	chr1	76115892	76116017	80.64
LOC111773204	ERO1B	chr1	76207474	76207574	60.6
LOC111773204	ERO1B	chr1	76207474	76207574	60.6
LOC111773204	ERO1B	chr1	76207474	76207574	60.6
LOC111773204	ERO1B	chr1	76207474	76207574	60.6
LOC111773204	NID1	chr1	76380700	76380841	90.88
LOC111773204	LOC106782128	chr1	77195081	77195209	82.56
LOC111773204	LOC106782128	chr1	77195114	77195209	62.4
LOC111773204	LOC111774662	chr1	77259277	77259374	61.74
LOC111773204	LOC111771133	chr1	77336096	77336195	64
LOC111773204	LOC111774669	chr1	77502878	77503004	80.01
LOC111773204	LOC111774669	chr1	77502878	77503004	78.74
LOC111773204	LOC111774669	chr1	77502878	77503015	85.56
LOC111773204	LOC111774665	chr1	77563882	77563996	71.3
LOC111773204	LOC111774665	chr1	77563882	77563996	71.3
LOC111773204	LOC111771161	chr1	77635451	77635545	60.8
LOC111773204	SIPA1L2	chr1	79537496	79537649	97.02
LOC111773204	DISC1	chr1	80276578	80276707	83.2
LOC111773204	DISC1	chr1	80276578	80276707	83.2
LOC111773204	DISC1	chr1	80276578	80276707	83.2
LOC111773204	LOC111774730	chr1	80370922	80371038	76.05
LOC111773204	SPRTN	chr1	80551621	80551734	71.82
LOC111773204	EXOC8	chr1	80551621	80551734	71.82
LOC111773204	TRIM67	chr1	80680818	80680951	84.42
LOC111773204	TRIM67	chr1	80680818	80680951	84.42
LOC111773204	CAPN9	chr1	81043408	81043513	64.66
LOC111773204	LOC111774746	chr1	81043408	81043513	64.66
LOC111773204	LOC102147419	chr1	81363991	81364125	86.4
LOC111773204	ZFAND4	chr1	81529414	81529530	78.39
LOC111773204	ZFAND4	chr1	81529414	81529530	78.39
LOC111773204	ZFAND4	chr1	81529414	81529530	78.39
LOC111773204	ZFAND4	chr1	81529414	81529530	78.39
LOC111773204	LOC100062210	chr1	81582120	81582213	61.1
LOC111773204	LOC100062210	chr1	81582572	81582693	76.86
LOC111773204	LOC100062210	chr1	81582572	81582693	75.64
LOC111773204	LOC100062210	chr1	81582570	81582693	78.12
LOC111773204	LOC100062210	chr1	81582572	81582693	75.64
LOC111773204	NCOA4	chr1	81659052	81659162	69.93
LOC111773204	NCOA4	chr1	81659052	81659162	69.93
LOC111773204	PARG	chr1	81714957	81715070	71.82
LOC111773204	PARG	chr1	81714957	81715070	71.82
LOC111773204	PARG	chr1	81714957	81715070	71.82
LOC111773204	C1H10orf53	chr1	81939055	81939213	98.58
LOC111773204	C1H10orf53	chr1	81939055	81939213	98.58
LOC111773204	LOC106782200	chr1	81936655	81936833	112.77
LOC111773204	CHAT	chr1	81992278	81992407	81.9
LOC111773204	ERCC6	chr1	82059520	82059656	84.94
LOC111773204	ERCC6	chr1	82059520	82059656	84.94
LOC111773204	ERCC6	chr1	82059520	82059656	84.94
LOC111773204	ERCC6	chr1	82059520	82059656	84.94
LOC111773204	ERCC6	chr1	82066267	82066386	76.8
LOC111773204	LOC106782181	chr1	82324233	82324359	81.28
LOC111773204	C1H10orf128	chr1	82368609	82368732	78.12
LOC111773204	C1H10orf128	chr1	82368609	82368732	78.12
LOC111773204	C1H10orf128	chr1	82383010	82383137	81.92
LOC111773204	FAM170B	chr1	82419581	82419825	151.9
LOC111773204	WDFY4	chr1	82858273	82858400	79.36
LOC111773204	WDFY4	chr1	82858273	82858400	79.36
LOC111773204	WDFY4	chr1	82858273	82858400	79.36
LOC111773204	LRRC18	chr1	82602601	82602723	76.26
LOC111773204	LRRC18	chr1	82602601	82602723	76.26
LOC111773204	LRRC18	chr1	82602601	82602723	76.26
LOC111773204	ARHGAP22	chr1	83004222	83004357	88.4
LOC111773204	MAPK8	chr1	83160553	83160655	65.92
LOC111773204	LOC106782131	chr1	83635567	83635698	83.16
LOC111773204	RBP3	chr1	83765663	83765792	81.9
LOC111773204	ZNF488	chr1	83802372	83802483	70.56
LOC111773204	LOC111771250	chr1	84052334	84052462	81.27
LOC111773204	LOC106782199	chr1	85420012	85420104	60.45
LOC111773204	LOC111774991	chr1	85615612	85615730	74.97
LOC111773204	RGR	chr1	86589579	86589694	73.08
LOC111773204	C1H10orf99	chr1	86655752	86655888	86.31
LOC111773204	C1H10orf99	chr1	86655752	86655888	86.31
LOC111773204	LOC111775021	chr1	89370372	89370509	86.94
LOC111773204	LOC111775025	chr1	89406216	89406331	73.08
LOC111773204	SH2D4B	chr1	89490596	89490746	96.64
LOC111773204	SH2D4B	chr1	89490596	89490746	96.64
LOC111773204	DYDC2	chr1	89682094	89682310	136.71
LOC111773204	MAT1A	chr1	89735673	89735775	63.86
LOC111773204	SFTPA1	chr1	89781731	89781864	85.76
LOC111773204	LOC100066313	chr1	89788600	89788769	105.4
LOC111773204	SFTPD	chr1	89817799	89817923	80
LOC111773204	EFL1	chr1	90072152	90072276	78.75
LOC111773204	IL16	chr1	90830198	90830352	97.65
LOC111773204	LOC106782161	chr1	90845868	90846002	83.7
LOC111773204	LOC106782161	chr1	90843945	90844085	88.83
LOC111773204	CFAP161	chr1	90959942	90960055	72.96
LOC111773204	LOC111775061	chr1	91342659	91342786	81.92
LOC111773204	ARNT2	chr1	91516421	91516514	61.1
LOC111773204	LOC100067603	chr1	91639039	91639148	69.3
LOC111773204	LOC111769992	chr1	92514671	92514801	82.53
LOC111773204	MIR1839	chr1	92778713	92778821	69.76
LOC111773204	LOC111770209	chr1	92933873	92933980	66.96
LOC111773204	LOC106782213	chr1	92967059	92967160	62.22
LOC111773204	SLC28A1	chr1	93193098	93193379	177.66
LOC111773204	SLC28A1	chr1	93193098	93193379	177.66
LOC111773204	SLC28A1	chr1	93193098	93193333	151.04
LOC111773204	NMB	chr1	93382705	93382820	77.72
LOC111773204	NMB	chr1	93382705	93382820	77.72
LOC111773204	NMB	chr1	93382705	93382820	77.72
LOC111773204	ZSCAN2	chr1	93420891	93420986	60.48
LOC111773204	ZSCAN2	chr1	93420891	93420986	60.48
LOC111773204	ZSCAN2	chr1	93420891	93420986	60.48
LOC111773204	ZSCAN2	chr1	93420891	93420986	60.48
LOC111773204	ZSCAN2	chr1	93447181	93447312	84.48
LOC111773204	MIR9055	chr1	93688472	93688623	94.24
LOC111773204	LOC100053576	chr1	94062977	94063137	101.43
LOC111773204	LOC100053576	chr1	94062977	94063137	101.43
LOC111773204	LOC100053576	chr1	94062977	94063137	101.43
LOC111773204	LOC100053576	chr1	94062977	94063137	101.43
LOC111773204	LOC100053576	chr1	94062977	94063137	101.43
LOC111773204	SEMA4B	chr1	94113026	94113147	75.64
LOC111773204	LOC106782122	chr1	94821456	94821572	74.88
LOC111773204	RLBP1	chr1	95023739	95023842	65.52
LOC111773204	RLBP1	chr1	95029903	95030021	77.35
LOC111773204	ISG20	chr1	95467540	95467693	98.56
LOC111773204	ISG20	chr1	95467540	95467693	98.56
[truncated: 101,958 more rows]
