# Supplementary material for: Analysis of ancient and modern horse genomes reveals the critical impact of lncRNA-mediated epigenetic regulation on horse domestication
Source: Front Genet. 2022 Oct 5;13:944933. doi: 10.3389/fgene.2022.944933 (PMC9579347; doi:10.3389/fgene.2022.944933)
Supplement: Supplementary file 2 [file DataSheet2.zip › DBS-data/dbs/SuppData5--DBS_list_horse (the modern group).csv]

lncRNA name	target gene	target gene chr	dbs_start	dbs_end	affinity
LOC106782228	ARL6IP1	chr13	29386184	29386412	142
LOC106782228	ACTA1	chr1	68960466	68960591	81
LOC106782228	STAB1	chr16	36744247	36744477	145
LOC106782228	STAB1	chr16	36745508	36745619	69
LOC106782228	STAB1	chr16	36746769	36746886	73
LOC106782228	STAB1	chr16	36747061	36747158	62
LOC106782228	SMG6	chr11	46183630	46183823	122
LOC106782228	RHPN1	chr9	84149916	84150078	103
LOC106782228	RHPN1	chr9	84150216	84150469	159
LOC106782228	MAP3K4	chr31	7977260	7977353	61
LOC106782228	SOX9	chr11	9228850	9229029	114
LOC106782228	SOX9	chr11	9229309	9229438	80
LOC106782228	SOX9	chr11	9233230	9233340	69
LOC106782228	VRK1	chr24	39568231	39568352	77
LOC106782228	VRK1	chr24	39568446	39568618	108
LOC106782228	LMF1	chr13	42919868	42920018	93
LOC106782228	LMF1	chr13	42923171	42923411	151
LOC106782228	LMF1	chr13	42923561	42923851	184
LOC106782228	NINJ1	chr23	54731537	54731652	73
LOC106782228	NINJ1	chr23	54731939	54732072	87
LOC106782228	NINJ1	chr23	54733221	54733554	210
LOC106782228	NINJ1	chr23	54733605	54733722	75
LOC106782228	NINJ1	chr23	54733863	54734066	130
LOC106782228	NINJ1	chr23	54734714	54734912	127
LOC106782228	PAX3	chr6	11200286	11200443	98
LOC106782228	PAX3	chr6	11200814	11200959	90
LOC106782228	PAX3	chr6	11201216	11201426	130
LOC106782228	FANCA	chr3	36892029	36892219	120
LOC106782228	FANCA	chr3	36892551	36892740	118
LOC106782228	FANCA	chr3	36892800	36893115	197
LOC106782228	FANCA	chr3	36893153	36893374	139
LOC106782228	NCAPD3	chr7	43391679	43391949	171
LOC106782228	NCAPD3	chr7	43392563	43393041	303
LOC106782228	PRMT3	chr7	90230332	90230462	81
LOC106782228	PRMT3	chr7	90230516	90230757	150
LOC106782228	PRMT3	chr7	90230776	90230907	82
LOC106782228	ANKDD1A	chr1	128657180	128657351	105
LOC106782228	ANKDD1A	chr1	128657595	128657741	92
LOC106782228	ANKDD1A	chr1	128657758	128658002	152
LOC106782228	ANKDD1A	chr1	128658008	128658118	70
LOC106782228	TCOF1	chr14	26968640	26968776	86
LOC106782228	ASTN1	chr5	12317690	12317872	114
LOC106782228	ALK	chr15	67709493	67709669	110
LOC106782228	ALK	chr15	67710573	67710723	95
LOC106782228	ALK	chr15	67710757	67710907	94
LOC106782228	SKP1	chr14	40875362	40875550	115
LOC106782228	SKP1	chr14	40875616	40876102	304
LOC106782228	ACAD8	chr7	43391679	43391949	171
LOC106782228	ACAD8	chr7	43392563	43393064	317
LOC106782228	ZC3H3	chr9	84366356	84366511	96
LOC106782228	ZC3H3	chr9	84366524	84366740	133
LOC106782228	IGSF9B	chr7	43156814	43157001	118
LOC106782228	TRIO	chr21	47260384	47260667	178
LOC106782228	TRIO	chr21	47261281	47261538	163
LOC106782228	TRIO	chr21	47261567	47262086	326
LOC106782228	CHD7	chr9	24503128	24503546	261
LOC106782228	CHD7	chr9	24503790	24503919	81
LOC106782228	CHD7	chr9	24504301	24504495	120
LOC106782228	CHD7	chr9	24504613	24504785	109
LOC106782228	JPH3	chr3	34928871	34929545	423
LOC106782228	FGF8	chr1	28437755	28438163	258
LOC106782228	FGF8	chr1	28438207	28438399	122
LOC106782228	SCPEP1	chr11	31721154	31721407	158
LOC106782228	ALDH1L2	chr28	29396693	29397090	247
LOC106782228	MATN2	chr9	45712080	45712181	63
LOC106782228	MATN2	chr9	45712544	45712772	141
LOC106782228	JAM3	chr7	43261485	43261699	132
LOC106782228	JAM3	chr7	43261700	43261890	118
LOC106782228	MAGOH	chr2	6162469	6162674	130
LOC106782228	MAGOH	chr2	6163179	6163324	93
LOC106782228	COIL	chr11	31701983	31702146	103
LOC106782228	CDKL3	chr14	40731171	40731304	85
LOC106782228	FBXO31	chr3	34752657	34752799	92
LOC106782228	FBXO31	chr3	34753027	34753269	152
LOC106782228	FBXO31	chr3	34753287	34753451	102
LOC106782228	FBXO31	chr3	34753452	34753748	186
LOC106782228	STXBP6	chr1	165515062	165515294	147
LOC106782228	STXBP6	chr1	165515319	165515648	205
LOC106782228	PDRG1	chr22	23565931	23566229	187
LOC106782228	DCC	chr8	73868031	73868131	64
LOC106782228	GRID1	chr1	84872735	84872879	89
LOC106782228	GRID1	chr1	84872919	84873583	421
LOC106782228	SLC43A1	chr12	21135603	21135715	68
LOC106782228	SLC43A1	chr12	21135923	21136089	106
LOC106782228	POP1	chr9	45934423	45934706	175
LOC106782228	PPM1D	chr11	35649629	35649817	117
LOC106782228	PPM1D	chr11	35650073	35650194	76
LOC106782228	NT5DC2	chr16	36707506	36708053	346
LOC106782228	SLC22A15	chr5	49540774	49541361	364
LOC106782228	MSI2	chr11	31945226	31945455	145
LOC106782228	MSI2	chr11	31945500	31945791	182
LOC106782228	RET	chr1	42671043	42671199	100
LOC106782228	RET	chr1	42671426	42671588	100
LOC106782228	RET	chr1	42675885	42675985	63
LOC106782228	EEA1	chr28	19493528	19493847	199
LOC106782228	EEA1	chr28	19493902	19494496	372
LOC106782228	THYN1	chr7	43420524	43421056	331
LOC106782228	KIT	chr3	79617493	79617641	95
LOC106782228	KIT	chr3	79617795	79617971	109
LOC106782228	KIT	chr3	79618637	79618759	76
LOC106782228	KIT	chr3	79618905	79619087	114
LOC106782228	NR3C2	chr2	84844392	84844506	71
LOC106782228	FAF1	chr2	8215527	8215814	177
LOC106782228	BRAF	chr4	93977596	93977722	80
LOC106782228	BRAF	chr4	93977807	93977958	93
LOC106782228	BRAF	chr4	93977986	93978126	87
LOC106782228	MITF	chr16	21756504	21756623	72
LOC106782228	MITF	chr16	21756786	21756960	111
LOC106782228	MITF	chr16	21757277	21757479	127
LOC106782228	PDE5A	chr2	108413148	108413489	215
LOC106782228	PDE5A	chr2	108414174	108414342	109
LOC106782228	PDE5A	chr2	108414592	108414912	200
LOC106782228	ACSF3	chr3	36280638	36280800	101
LOC106782228	ACSF3	chr3	36281374	36281490	72
LOC106782228	ABCB10	chr1	68857194	68857870	426
LOC106782228	ABCB10	chr1	68857943	68858105	103
LOC106782228	CRTC3	chr1	93608452	93608866	261
LOC106782228	CRTC3	chr1	93608889	93609228	211
LOC106782228	CRTC3	chr1	93609425	93609576	99
LOC106782228	NID2	chr1	187915882	187916188	196
LOC106782228	NID2	chr1	187916202	187916398	125
LOC106782228	NID2	chr1	187916447	187917322	558
LOC106782228	NID2	chr1	187917339	187917556	136
LOC106782228	NID2	chr1	187917655	187917949	188
LOC106782228	NID2	chr1	187920274	187920374	63
LOC106782228	AKAP1	chr11	31800947	31801066	74
LOC106782228	AKAP1	chr11	31803315	31803502	118
LOC106782228	AKAP1	chr11	31803531	31803692	103
LOC106782228	AKAP1	chr11	31803723	31803833	70
LOC106782228	AKAP1	chr11	31803842	31804035	119
LOC106782228	TCTN1	chr8	23762957	23763261	191
LOC106782228	TCTN1	chr8	23763316	23763502	117
LOC106782228	NUMB	chr24	19025089	19025219	81
LOC106782228	NUMB	chr24	19025316	19025548	143
LOC106782228	URB2	chr1	68795334	68795477	96
LOC106782228	URB2	chr1	68795593	68796081	304
LOC106782228	URB2	chr1	68796094	68796259	102
LOC106782228	URB2	chr1	68796279	68796398	77
LOC106782228	IGSF3	chr5	48942048	48942186	88
LOC106782228	IGSF3	chr5	48942196	48942628	272
LOC106782228	DNAH9	chr11	54320978	54321370	245
LOC106782228	KLHDC4	chr3	35085883	35086024	91
LOC106782228	SEC24A	chr14	40518808	40518973	102
LOC106782228	FOXJ3	chr2	16078476	16078740	165
LOC106782228	FOXJ3	chr2	16078772	16079121	216
LOC106782228	GDNF	chr21	28458914	28459106	123
LOC106782228	SEC63	chr10	59039307	59039503	123
LOC106782228	SEC63	chr10	59039620	59039816	121
LOC106782228	SEC63	chr10	59039928	59040059	84
LOC111773498	NID2	chr1	187917710	187917811	62
LOC111773498	ACAD8	chr7	43391793	43391892	61
LOC111773498	GRID1	chr1	84873066	84873171	68
LOC111773498	NCAPD3	chr7	43391793	43391892	61
LOC111775370	TCTN1	chr8	23763317	23763463	98
LOC111775370	DNAH9	chr11	54321022	54321154	85
LOC111775370	IGSF3	chr5	48940951	48941065	76
LOC111775370	IGSF3	chr5	48942289	48942560	181
LOC111775370	SLC22A15	chr5	49541154	49541272	78
LOC111775370	SLC22A15	chr5	49543635	49543734	67
LOC111775370	FOXJ3	chr2	16078714	16078823	76
LOC111775370	SEC63	chr10	59039179	59039376	129
LOC111775370	SEC63	chr10	59039625	59039723	67
LOC111775370	MAP3K4	chr31	7978022	7978131	75
LOC111775370	MITF	chr16	21757293	21757399	70
LOC111775370	NCAPD3	chr7	43391737	43391837	65
LOC111775370	NCAPD3	chr7	43392852	43393080	149
LOC111775370	PDE5A	chr2	108413113	108413270	103
LOC111775370	PDE5A	chr2	108413342	108413439	63
LOC111775370	PDE5A	chr2	108414687	108414911	145
LOC111775370	URB2	chr1	68796276	68796427	100
LOC111775370	ALK	chr15	67707346	67707457	75
LOC111775370	NUMB	chr24	19028675	19028774	62
LOC111775370	SLC43A1	chr12	21136246	21136341	64
LOC111775370	CRTC3	chr1	93608375	93608485	72
LOC111775370	CRTC3	chr1	93608676	93608847	111
LOC111775370	CRTC3	chr1	93609109	93609212	70
LOC111775370	AKAP1	chr11	31803542	31803657	75
LOC111775370	STXBP6	chr1	165515069	165515235	109
LOC111775370	STXBP6	chr1	165515592	165515700	74
LOC111775370	BRAF	chr4	93977084	93977191	70
LOC111775370	BRAF	chr4	93977790	93977906	78
LOC111775370	FBXO31	chr3	34752990	34753145	101
LOC111775370	FBXO31	chr3	34753327	34753439	74
LOC111775370	FBXO31	chr3	34753598	34753709	74
LOC111775370	EEA1	chr28	19493579	19493719	92
LOC111775370	EEA1	chr28	19494295	19494422	82
LOC111775370	NTM	chr7	40744647	40744740	62
LOC111775370	PPM1D	chr11	35650355	35650449	61
LOC111775370	MSI2	chr11	31945317	31945431	73
LOC111775370	MSI2	chr11	31945915	31946012	62
LOC111775370	CHD7	chr9	24503101	24503201	67
LOC111775370	CHD7	chr9	24503419	24503537	77
LOC111775370	CHD7	chr9	24504519	24504610	61
LOC111775370	TRIO	chr21	47261310	47261411	69
LOC111775370	TRIO	chr21	47261882	47261999	78
LOC111775370	GRID1	chr1	84871751	84871854	70
LOC111775370	SKP1	chr14	40875385	40875496	72
LOC111775370	SKP1	chr14	40875799	40875938	94
LOC111775370	COIL	chr11	31701990	31702099	69
LOC111775370	ACAD8	chr7	43392620	43392775	97
LOC111775370	ACAD8	chr7	43392852	43393080	149
LOC111775370	JAM3	chr7	43261766	43261894	85
LOC111775370	FGF8	chr1	28437735	28437854	80
LOC111775370	FGF8	chr1	28437856	28437964	74
LOC111775370	JPH3	chr3	34928998	34929110	74
LOC111775370	KIT	chr3	79618503	79618613	71
LOC111775370	KIT	chr3	79618864	79618978	74
LOC111775370	SOX9	chr11	9233241	9233340	64
LOC111775370	LMF1	chr13	42923436	42923548	74
LOC111775370	NINJ1	chr23	54733232	54733355	84
LOC111775370	FANCA	chr3	36892812	36892971	109
LOC111775370	FANCA	chr3	36892975	36893099	82
LOC111775370	ALDH1L2	chr28	29397321	29397424	73
LOC111775370	ABCB10	chr1	68857407	68857599	128
LOC111775370	ABCB10	chr1	68857625	68857804	120
LOC111775370	SEC24A	chr14	40518852	40518954	66
LOC111775370	KLHDC4	chr3	35085968	35086086	75
LOC111775370	RHPN1	chr9	84149664	84149801	89
LOC111775370	RHPN1	chr9	84150096	84150203	70
LOC111775370	PAX3	chr6	11201166	11201426	164
LOC102150272	NIPBL	chr21	29127526	29127630	67
LOC102150272	FANCA	chr3	36892804	36893103	184
LOC102150272	FANCA	chr3	36893163	36893346	111
LOC102150272	ALDH1L2	chr28	29396684	29397095	252
LOC102150272	NINJ1	chr23	54733128	54733391	160
LOC102150272	ABCB10	chr1	68857239	68857866	384
LOC102150272	JPH3	chr3	34928874	34929117	151
LOC102150272	JPH3	chr3	34929230	34929437	128
LOC102150272	FGF8	chr1	28437976	28438078	69
LOC102150272	TRIO	chr21	47260438	47260756	194
LOC102150272	TRIO	chr21	47261327	47261545	133
LOC102150272	TRIO	chr21	47261618	47262089	288
LOC102150272	CHD7	chr9	24504303	24504493	119
LOC102150272	ANKDD1A	chr1	128657809	128657980	105
LOC102150272	GRID1	chr1	84873255	84873630	233
LOC102150272	PAX3	chr6	11201217	11201427	129
LOC102150272	SOX9	chr11	9233241	9233340	65
LOC102150272	LMF1	chr13	42923597	42923859	161
LOC102150272	ACAD8	chr7	43392568	43392900	200
LOC102150272	SLC22A15	chr5	49541043	49541354	193
LOC102150272	NT5DC2	chr16	36707533	36708056	327
LOC102150272	URB2	chr1	68796119	68796258	91
LOC102150272	STXBP6	chr1	165515501	165515692	115
LOC102150272	FBXO31	chr3	34753043	34753240	124
LOC102150272	NID2	chr1	187916945	187917244	187
LOC102150272	NID2	chr1	187920276	187920374	62
LOC102150272	SCPEP1	chr11	31721121	31721301	112
LOC102150272	SEC63	chr10	59039270	59039496	141
LOC102150272	FAF1	chr2	8215580	8215815	145
LOC102150272	FOXJ3	chr2	16078819	16079101	174
LOC102150272	IGSF3	chr5	48942294	48942609	195
LOC102150272	EEA1	chr28	19493529	19493836	187
LOC102150272	EEA1	chr28	19493954	19494482	326
LOC102150272	NCAPD3	chr7	43392568	43392900	200
LOC102150272	CRTC3	chr1	93608493	93608845	212
LOC102150272	DCC	chr8	73868031	73868130	64
LOC102150272	PDE5A	chr2	108413310	108413484	111
LOC102150272	PDE5A	chr2	108414169	108414362	119
LOC102150272	PDE5A	chr2	108414583	108414911	204
LOC111768814	JPH3	chr3	34929039	34929158	75
LOC111768814	ABCB10	chr1	68857285	68857452	103
LOC111768814	PAX3	chr6	11201199	11201451	155
LOC111768814	SLC22A15	chr5	49541112	49541238	83
LOC111768814	NUMB	chr24	19028636	19028807	109
LOC111768814	ACAD8	chr7	43392728	43392893	103
LOC111768814	NID2	chr1	187916554	187916720	102
LOC111768814	NCAPD3	chr7	43392728	43392832	65
LOC111768814	FAF1	chr2	8215992	8216096	68
LOC111768814	LCLAT1	chr15	67190722	67190835	72
LOC111767733	KLHDC4	chr3	35085899	35086084	125
LOC111767733	SEC24A	chr14	40519002	40519115	71
LOC111767733	ANKDD1A	chr1	128657787	128657897	73
LOC111767733	POP1	chr9	45934671	45934812	92
LOC111767733	SLC22A15	chr5	49540912	49541364	295
LOC111767733	STAB1	chr16	36744399	36744497	65
LOC111767733	ACTA1	chr1	68958243	68958394	100
LOC111767733	ACTA1	chr1	68960476	68960590	75
LOC111767733	ALK	chr15	67710732	67710895	107
LOC111767733	FAF1	chr2	8215349	8215479	86
LOC111767733	FAF1	chr2	8215653	8215760	73
LOC111767733	BRAF	chr4	93977796	93977929	90
LOC111767733	DCC	chr8	73866460	73866555	64
LOC111767733	FANCA	chr3	36893188	36893280	61
LOC111767733	EEA1	chr28	19493635	19493745	72
LOC111767733	EEA1	chr28	19493958	19494107	96
LOC111767733	EEA1	chr28	19494171	19494280	71
LOC111767733	ABCB10	chr1	68857443	68857562	77
LOC111767733	ABCB10	chr1	68857617	68857746	86
LOC111767733	MSI2	chr11	31945502	31945626	83
LOC111767733	MSI2	chr11	31946492	31946581	61
LOC111767733	NINJ1	chr23	54734706	54734806	67
LOC111767733	NINJ1	chr23	54734818	54734913	61
LOC111767733	NID2	chr1	187916208	187916388	118
LOC111767733	NID2	chr1	187916597	187916705	68
LOC111767733	NID2	chr1	187916923	187917028	67
LOC111767733	NTM	chr7	40746068	40746185	80
LOC111767733	ALDH1L2	chr28	29396704	29396826	80
LOC111767733	ALDH1L2	chr28	29396950	29397091	93
LOC111767733	NT5DC2	chr16	36707679	36707891	140
LOC111767733	NT5DC2	chr16	36708697	36708852	100
LOC111767733	ACAD8	chr7	43392734	43392901	112
LOC111767733	ACAD8	chr7	43392931	43393023	61
LOC111767733	MITF	chr16	21757284	21757395	73
LOC111767733	PDRG1	chr22	23569547	23569660	73
LOC111767733	GRID1	chr1	84873073	84873176	71
LOC111767733	GRID1	chr1	84874382	84874555	117
LOC111767733	URB2	chr1	68795971	68796101	87
LOC111767733	URB2	chr1	68796115	68796241	82
LOC111767733	MATN2	chr9	45712079	45712177	66
LOC111767733	STXBP6	chr1	165515067	165515211	94
LOC111767733	LMF1	chr13	42923388	42923496	70
LOC111767733	LMF1	chr13	42924241	42924369	83
LOC111767733	FBXO31	chr3	34753575	34753680	66
LOC111767733	VRK1	chr24	39568474	39568591	76
LOC111767733	IGSF9B	chr7	43156895	43157030	84
LOC111767733	THYN1	chr7	43420855	43420993	89
LOC111767733	THYN1	chr7	43421002	43421114	72
LOC111767733	PAX3	chr6	11201243	11201405	111
LOC111767733	CHD7	chr9	24503254	24503461	138
LOC111767733	CHD7	chr9	24504340	24504500	102
LOC111767733	CHD7	chr9	24504515	24504741	143
LOC111767733	CRTC3	chr1	93605336	93605508	112
LOC111767733	CRTC3	chr1	93608412	93608563	100
LOC111767733	CRTC3	chr1	93608621	93608758	90
LOC111767733	CRTC3	chr1	93608941	93609058	77
LOC111767733	CRTC3	chr1	93609116	93609223	71
LOC111767733	CRTC3	chr1	93609429	93609561	86
LOC111767733	TRIO	chr21	47260491	47260620	83
LOC111767733	TRIO	chr21	47262488	47262591	67
LOC111767733	AKAP1	chr11	31803362	31803455	61
LOC111767733	NCAPD3	chr7	43392734	43392901	112
LOC111767733	PDE5A	chr2	108414182	108414288	69
LOC111767733	PDE5A	chr2	108414434	108414572	91
LOC111767733	PDE5A	chr2	108414609	108414751	102
LOC111767733	PDE5A	chr2	108414762	108414903	87
LOC111767733	SKP1	chr14	40875403	40875534	85
LOC111767733	SKP1	chr14	40875825	40875935	70
LOC111767733	IGSF3	chr5	48942128	48942272	94
LOC111767733	IGSF3	chr5	48942302	48942616	208
LOC111767733	DNAH9	chr11	54321513	54321619	72
LOC111767733	KIT	chr3	79618620	79618777	99
LOC111767733	KIT	chr3	79618848	79618971	83
LOC111767733	FOXJ3	chr2	16078869	16078962	61
LOC111767733	FOXJ3	chr2	16079007	16079113	69
LOC111767733	SEC63	chr10	59039274	59039482	141
LOC111767733	SEC63	chr10	59039619	59039804	119
LOC111767733	RET	chr1	42674462	42674616	99
LOC111767733	RET	chr1	42675580	42675689	71
LOC111767733	JPH3	chr3	34925965	34926107	94
LOC111767733	FGF8	chr1	28437986	28438106	80
LOC111767733	FGF8	chr1	28438187	28438281	68
LOC111767733	FGF8	chr1	28438342	28438448	72
LOC111772398	NT5DC2	chr16	36707516	36707623	67
LOC111772398	NT5DC2	chr16	36707626	36707802	111
LOC111772398	NUP133	chr1	68901652	68901756	66
LOC111772398	BRAF	chr4	93978130	93978227	61
LOC111772398	FAF1	chr2	8215654	8215798	89
LOC111772398	GRID1	chr1	84874099	84874328	148
LOC111772398	GRID1	chr1	84874455	84874559	66
LOC111772398	EEA1	chr28	19493578	19493742	103
LOC111772398	EEA1	chr28	19494004	19494426	260
LOC111772398	ASAP1	chr9	73708925	73709070	91
LOC111772398	MSI2	chr11	31945514	31945625	72
LOC111772398	MSI2	chr11	31946483	31946582	65
LOC111772398	ALDH1L2	chr28	29396750	29397090	214
LOC111772398	ZC3H3	chr9	84367085	84367192	67
LOC111772398	ACAD8	chr7	43391686	43391875	117
LOC111772398	ACAD8	chr7	43392639	43392800	101
LOC111772398	ACAD8	chr7	43392919	43393052	82
LOC111772398	ACAD8	chr7	43393272	43393380	68
LOC111772398	SLC22A15	chr5	49540909	49541068	100
LOC111772398	SLC22A15	chr5	49542852	49542948	62
LOC111772398	SLC22A15	chr5	49543630	49543729	63
LOC111772398	GDNF	chr21	28458328	28458424	61
LOC111772398	GDNF	chr21	28458914	28459021	69
LOC111772398	FANCA	chr3	36893194	36893339	93
LOC111772398	COMMD1	chr15	40355661	40355766	70
LOC111772398	ASTN1	chr5	12317701	12317840	89
LOC111772398	URB2	chr1	68796198	68796424	142
LOC111772398	NIPBL	chr21	29127517	29127635	74
LOC111772398	TCOF1	chr14	26968809	26968966	97
LOC111772398	KLHDC4	chr3	35089161	35089268	67
LOC111772398	DCC	chr8	73866459	73866601	89
LOC111772398	DCC	chr8	73868031	73868131	64
LOC111772398	NINJ1	chr23	54733233	54733359	81
LOC111772398	NINJ1	chr23	54733603	54733796	120
LOC111772398	NINJ1	chr23	54734817	54734913	61
LOC111772398	SEC24A	chr14	40518987	40519125	85
LOC111772398	ALK	chr15	67707337	67707454	79
LOC111772398	AMBRA1	chr12	11194438	11194532	61
LOC111772398	NID2	chr1	187916215	187916449	149
LOC111772398	ABCB10	chr1	68857328	68857455	77
LOC111772398	ABCB10	chr1	68857463	68857590	78
LOC111772398	ABCB10	chr1	68857612	68857849	152
LOC111772398	ACTA1	chr1	68959097	68959203	67
LOC111772398	MITF	chr16	21757312	21757428	74
LOC111772398	RHPN1	chr9	84149895	84150030	86
LOC111772398	DNAH9	chr11	54321088	54321366	179
LOC111772398	IGSF3	chr5	48942057	48942431	235
LOC111772398	SEC63	chr10	59039252	59039471	143
LOC111772398	FOXJ3	chr2	16078710	16078917	130
LOC111772398	FOXJ3	chr2	16079032	16079136	66
LOC111772398	FOXJ3	chr2	16079287	16079481	123
LOC111772398	RET	chr1	42671941	42672059	74
LOC111772398	RET	chr1	42674111	42674270	101
LOC111772398	RET	chr1	42675885	42675985	62
LOC111772398	KIT	chr3	79618096	79618233	86
LOC111772398	KIT	chr3	79618673	79618785	73
LOC111772398	NCAPD3	chr7	43391686	43391875	117
LOC111772398	NCAPD3	chr7	43392639	43392800	99
LOC111772398	NCAPD3	chr7	43392919	43393052	82
LOC111772398	NCAPD3	chr7	43393272	43393379	67
LOC111772398	PAX3	chr6	11201213	11201452	148
LOC111772398	LCLAT1	chr15	67190725	67190836	70
LOC111772398	CRTC3	chr1	93605324	93605483	98
LOC111772398	CRTC3	chr1	93608383	93608831	279
LOC111772398	CRTC3	chr1	93608913	93609143	143
LOC111772398	VRK1	chr24	39568558	39568792	148
LOC111772398	MAPK10	chr3	52637446	52637573	85
LOC111772398	MAPK10	chr3	52637639	52637773	88
LOC111772398	SOX9	chr11	9228847	9228998	96
LOC111772398	LMF1	chr13	42923125	42923353	146
LOC111772398	LMF1	chr13	42924227	42924385	102
LOC111772398	AKAP1	chr11	31803302	31803508	131
LOC111772398	AKAP1	chr11	31803553	31803653	64
LOC111772398	PDE5A	chr2	108412688	108412790	69
LOC111772398	PDE5A	chr2	108413130	108413276	90
LOC111772398	PDE5A	chr2	108413976	108414092	76
LOC111772398	PDE5A	chr2	108414594	108414760	112
LOC111772398	PDE5A	chr2	108414765	108414908	90
LOC111772398	ACSF3	chr3	36281103	36281196	61
LOC111772398	ACSF3	chr3	36281304	36281479	116
LOC111772398	STXBP6	chr1	165515504	165515661	99
LOC111772398	JAM3	chr7	43261715	43261886	106
LOC111772398	FBXO31	chr3	34753129	34753239	70
LOC111772398	FBXO31	chr3	34753275	34753788	332
LOC111772398	FGF8	chr1	28435194	28435289	61
LOC111772398	FGF8	chr1	28435417	28435523	74
LOC111772398	FGF8	chr1	28437657	28437868	132
LOC111772398	FGF8	chr1	28438266	28438451	117
LOC111772398	JPH3	chr3	34928965	34929155	118
LOC111772398	JPH3	chr3	34929230	34929379	96
LOC111772398	SLC43A1	chr12	21136193	21136322	84
LOC111772398	TRIO	chr21	47260630	47260781	94
LOC111772398	TRIO	chr21	47261782	47261881	61
LOC111772398	TRIO	chr21	47261884	47262076	120
LOC111772398	TRIO	chr21	47262236	47262388	95
LOC111772398	CHD7	chr9	24503382	24503514	88
LOC111772398	CHD7	chr9	24504350	24504468	72
LOC111772398	PPM1D	chr11	35650042	35650195	96
LOC111772398	PPM1D	chr11	35650302	35650468	110
LOC111772398	IGSF9B	chr7	43156813	43157038	141
LOC111772398	SKP1	chr14	40875389	40875500	73
LOC111775741	THYN1	chr7	43420535	43420663	87
LOC111775741	THYN1	chr7	43420809	43421108	204
LOC111775741	KCNK10	chr24	32108934	32109058	86
LOC111775741	SLC22A15	chr5	49540792	49541364	389
LOC111775741	SLC22A15	chr5	49542827	49542932	70
LOC111775741	MAP3K4	chr31	7976813	7976977	113
LOC111775741	MAP3K4	chr31	7978760	7978859	68
LOC111775741	NUMB	chr24	19025316	19025487	109
LOC111775741	NUMB	chr24	19028673	19028789	86
LOC111775741	URB2	chr1	68795387	68795483	66
LOC111775741	URB2	chr1	68795507	68796096	403
LOC111775741	URB2	chr1	68796202	68796469	184
LOC111775741	GDNF	chr21	28456021	28456149	87
LOC111775741	MITF	chr16	21756238	21756349	79
LOC111775741	MITF	chr16	21756505	21756622	81
LOC111775741	MITF	chr16	21756808	21757027	151
LOC111775741	MITF	chr16	21757071	21757158	61
LOC111775741	MITF	chr16	21757292	21757509	151
LOC111775741	PPM1D	chr11	35649652	35649818	114
LOC111775741	PPM1D	chr11	35649943	35650047	70
LOC111775741	PPM1D	chr11	35650328	35650430	72
LOC111775741	NID2	chr1	187916220	187916428	145
LOC111775741	NID2	chr1	187916665	187916873	145
LOC111775741	NID2	chr1	187916914	187917011	69
LOC111775741	NID2	chr1	187918675	187918794	78
LOC111775741	NID2	chr1	187920274	187920374	64
LOC111775741	NCAPD3	chr7	43391611	43391918	213
LOC111775741	NCAPD3	chr7	43392556	43393093	374
LOC111775741	NCAPD3	chr7	43393272	43393466	134
LOC111775741	NCAPD3	chr7	43393542	43393649	73
LOC111775741	LCLAT1	chr15	67190701	67190837	89
LOC111775741	SLC43A1	chr12	21135604	21135710	75
LOC111775741	SLC43A1	chr12	21135992	21136089	64
LOC111775741	SLC43A1	chr12	21136143	21136342	140
LOC111775741	SLC43A1	chr12	21136747	21136837	63
LOC111775741	SLC43A1	chr12	21136935	21137031	67
LOC111775741	MSI2	chr11	31945214	31945363	106
LOC111775741	MSI2	chr11	31945510	31945686	114
LOC111775741	MSI2	chr11	31945700	31945792	66
LOC111775741	MSI2	chr11	31945895	31946017	83
LOC111775741	IGSF3	chr5	48940932	48941055	84
LOC111775741	IGSF3	chr5	48942045	48942629	402
LOC111775741	DNAH9	chr11	54320965	54321243	188
LOC111775741	DNAH9	chr11	54321246	54321369	84
LOC111775741	DNAH9	chr11	54321389	54321618	159
LOC111775741	DNAH9	chr11	54321641	54321732	62
LOC111775741	RET	chr1	42674170	42674278	71
LOC111775741	RET	chr1	42675885	42675985	65
LOC111775741	EEA1	chr28	19493579	19493874	203
LOC111775741	EEA1	chr28	19493899	19494476	390
LOC111775741	FOXJ3	chr2	16078709	16079137	295
LOC111775741	FOXJ3	chr2	16079239	16079455	151
LOC111775741	SEC63	chr10	59038961	59039072	75
LOC111775741	SEC63	chr10	59039151	59039587	302
LOC111775741	SEC63	chr10	59039642	59039800	105
LOC111775741	TCTN1	chr8	23762981	23763091	74
LOC111775741	TCTN1	chr8	23763140	23763274	90
LOC111775741	TCTN1	chr8	23763317	23763478	112
LOC111775741	KIT	chr3	79617497	79617649	105
LOC111775741	KIT	chr3	79617818	79617929	77
LOC111775741	KIT	chr3	79618087	79618221	91
LOC111775741	KIT	chr3	79618367	79618556	128
LOC111775741	KIT	chr3	79618608	79618844	163
LOC111775741	KIT	chr3	79618848	79619016	116
LOC111775741	BRAF	chr4	93976515	93976618	71
LOC111775741	BRAF	chr4	93977108	93977250	94
LOC111775741	BRAF	chr4	93977589	93977714	86
LOC111775741	BRAF	chr4	93977785	93977968	125
LOC111775741	BRAF	chr4	93978116	93978224	73
LOC111775741	FAF1	chr2	8215230	8215323	65
LOC111775741	FAF1	chr2	8215348	8215498	103
LOC111775741	FAF1	chr2	8215665	8215817	103
LOC111775741	FAF1	chr2	8215939	8216077	95
LOC111775741	IGSF9B	chr7	43156321	43156432	77
LOC111775741	IGSF9B	chr7	43156475	43156592	81
LOC111775741	IGSF9B	chr7	43156796	43157034	164
LOC111775741	CRTC3	chr1	93605299	93605493	135
LOC111775741	CRTC3	chr1	93608373	93608867	339
LOC111775741	CRTC3	chr1	93608909	93609232	224
LOC111775741	AKAP1	chr11	31800442	31800543	67
LOC111775741	AKAP1	chr11	31801081	31801183	71
LOC111775741	AKAP1	chr11	31803282	31803508	157
LOC111775741	AKAP1	chr11	31803537	31803663	84
LOC111775741	SCPEP1	chr11	31721170	31721391	152
LOC111775741	POP1	chr9	45934457	45934596	96
LOC111775741	POP1	chr9	45934606	45934824	149
LOC111775741	STXBP6	chr1	165515074	165515316	168
LOC111775741	STXBP6	chr1	165515417	165515700	194
LOC111775741	FBXO31	chr3	34752675	34752777	72
LOC111775741	FBXO31	chr3	34752894	34753017	85
LOC111775741	FBXO31	chr3	34753036	34753247	136
LOC111775741	FBXO31	chr3	34753305	34753870	392
LOC111775741	PDE5A	chr2	108412682	108412789	76
LOC111775741	PDE5A	chr2	108412990	108413100	76
LOC111775741	PDE5A	chr2	108413106	108413276	116
LOC111775741	PDE5A	chr2	108413277	108413447	118
LOC111775741	PDE5A	chr2	108413982	108414086	73
LOC111775741	PDE5A	chr2	108414164	108414380	149
LOC111775741	PDE5A	chr2	108414436	108414572	93
LOC111775741	PDE5A	chr2	108414581	108414911	226
LOC111775741	ACSF3	chr3	36279666	36279752	62
LOC111775741	ACSF3	chr3	36280585	36280898	210
LOC111775741	ACSF3	chr3	36280934	36281055	83
LOC111775741	ACSF3	chr3	36281074	36281201	87
LOC111775741	ACSF3	chr3	36281227	36281443	150
LOC111775741	PSMB7	chr25	29025586	29025767	121
LOC111775741	ANKDD1A	chr1	128657183	128657338	107
LOC111775741	ANKDD1A	chr1	128657766	128657974	141
LOC111775741	ANKDD1A	chr1	128658103	128658260	107
LOC111775741	FANCA	chr3	36892980	36893165	129
LOC111775741	FANCA	chr3	36893178	36893467	197
LOC111775741	FGF8	chr1	28437671	28437797	87
LOC111775741	FGF8	chr1	28437860	28438001	100
LOC111775741	FGF8	chr1	28438175	28438430	180
LOC111775741	FGF8	chr1	28439109	28439217	76
LOC111775741	JPH3	chr3	34928904	34929185	201
LOC111775741	JPH3	chr3	34929432	34929527	64
LOC111775741	PRMT3	chr7	90230336	90230463	88
LOC111775741	PRMT3	chr7	90230505	90230736	159
LOC111775741	PRMT3	chr7	90230767	90230912	99
LOC111775741	NIPBL	chr21	29127512	29127622	75
LOC111775741	TCOF1	chr14	26968626	26968765	95
LOC111775741	TCOF1	chr14	26968856	26968963	74
LOC111775741	JAM3	chr7	43261500	43261700	137
LOC111775741	JAM3	chr7	43261703	43261915	147
LOC111775741	ASTN1	chr5	12317697	12317853	106
LOC111775741	ASTN1	chr5	12318148	12318255	75
LOC111775741	DCC	chr8	73868031	73868131	67
LOC111775741	COIL	chr11	31702007	31702254	169
LOC111775741	COIL	chr11	31702356	31702458	68
LOC111775741	NINJ1	chr23	54733063	54733147	61
LOC111775741	NINJ1	chr23	54733199	54733401	142
LOC111775741	NINJ1	chr23	54733449	54733557	77
LOC111775741	NINJ1	chr23	54733594	54733710	83
LOC111775741	NINJ1	chr23	54733898	54734125	158
LOC111775741	NINJ1	chr23	54734813	54734913	67
LOC111775741	NUP133	chr1	68903624	68903877	173
LOC111775741	SKP1	chr14	40875410	40876245	568
LOC111775741	NT5DC2	chr16	36704709	36704800	63
LOC111775741	NT5DC2	chr16	36705007	36705099	65
LOC111775741	NT5DC2	chr16	36707135	36707231	67
LOC111775741	NT5DC2	chr16	36707232	36707419	130
LOC111775741	NT5DC2	chr16	36707477	36707881	283
LOC111775741	NT5DC2	chr16	36707946	36708066	86
LOC111775741	NT5DC2	chr16	36708106	36708197	64
LOC111775741	ALK	chr15	67707048	67707139	62
LOC111775741	ALK	chr15	67707347	67707457	77
LOC111775741	ALK	chr15	67710179	67710276	69
LOC111775741	ALK	chr15	67710926	67711011	61
LOC111775741	STAB1	chr16	36745494	36745591	64
LOC111775741	STAB1	chr16	36747217	36747316	63
LOC111775741	ARL6IP1	chr13	29386185	29386415	158
LOC111775741	ARL6IP1	chr13	29386424	29386543	81
LOC111775741	RHPN1	chr9	84147029	84147117	63
LOC111775741	RHPN1	chr9	84149663	84149762	71
LOC111775741	RHPN1	chr9	84149920	84150068	103
LOC111775741	RHPN1	chr9	84150095	84150193	67
LOC111775741	RHPN1	chr9	84150219	84150373	104
LOC111775741	CHD7	chr9	24503106	24503543	302
LOC111775741	CHD7	chr9	24503786	24503928	101
LOC111775741	CHD7	chr9	24503955	24504090	93
LOC111775741	CHD7	chr9	24504316	24504499	124
LOC111775741	CHD7	chr9	24504525	24504848	225
LOC111775741	TRIO	chr21	47260481	47260613	91
LOC111775741	TRIO	chr21	47260626	47260755	94
LOC111775741	TRIO	chr21	47261068	47261189	85
LOC111775741	TRIO	chr21	47261311	47261511	140
LOC111775741	TRIO	chr21	47261574	47261875	209
LOC111775741	TRIO	chr21	47261879	47262096	148
LOC111775741	TRIO	chr21	47262219	47262387	117
LOC111775741	TRIO	chr21	47262396	47262569	119
LOC111775741	TRIO	chr21	47264673	47264790	81
LOC111775741	MAGOH	chr2	6162587	6162731	100
LOC111775741	MAGOH	chr2	6162823	6162912	63
LOC111775741	AMBRA1	chr12	11195623	11195725	71
LOC111775741	PDRG1	chr22	23565832	23565976	96
LOC111775741	ABCB10	chr1	68854520	68854657	93
LOC111775741	ABCB10	chr1	68856887	68856998	77
LOC111775741	ABCB10	chr1	68857085	68857936	586
LOC111775741	PAX3	chr6	11201148	11201424	196
LOC111775741	GRID1	chr1	84872415	84872522	77
LOC111775741	GRID1	chr1	84872714	84872853	90
LOC111775741	GRID1	chr1	84872983	84873201	150
LOC111775741	GRID1	chr1	84873326	84873492	116
LOC111775741	GRID1	chr1	84874246	84874351	67
LOC111775741	GRID1	chr1	84874424	84874562	94
LOC111775741	ALDH1L2	chr28	29396720	29397037	210
LOC111775741	ALDH1L2	chr28	29397321	29397424	79
LOC111775741	MATN2	chr9	45712079	45712199	83
LOC111775741	MATN2	chr9	45712328	45712477	105
LOC111775741	MATN2	chr9	45712532	45712779	171
LOC111775741	SMG6	chr11	46183625	46183806	127
LOC111775741	SMG6	chr11	46183836	46183950	80
LOC111775741	SMG6	chr11	46185380	46185483	69
LOC111775741	COMMD1	chr15	40354588	40354718	90
LOC111775741	VRK1	chr24	39568276	39568398	83
LOC111775741	VRK1	chr24	39568449	39568807	245
LOC111775741	SOX9	chr11	9228844	9229035	132
LOC111775741	SOX9	chr11	9233242	9233340	65
LOC111775741	LMF1	chr13	42919838	42919925	61
LOC111775741	LMF1	chr13	42923148	42923240	65
LOC111775741	LMF1	chr13	42923332	42923536	145
LOC111775741	LMF1	chr13	42923669	42923814	100
LOC111775741	ACAD8	chr7	43391611	43391918	212
LOC111775741	ACAD8	chr7	43392556	43393093	372
LOC111775741	ACAD8	chr7	43393272	43393466	133
LOC111775741	ACAD8	chr7	43393542	43393649	72
LOC111775741	SEC24A	chr14	40518677	40518967	195
LOC111775741	SEC24A	chr14	40518981	40519190	141
LOC111775741	SEC24A	chr14	40519192	40519393	137
LOC111775741	KLHDC4	chr3	35085896	35086160	182
LOC111775741	ZC3H3	chr9	84366334	84366519	125
LOC111775741	ZC3H3	chr9	84366534	84366645	76
LOC111775741	ZC3H3	chr9	84366659	84366802	100
LOC111775741	ZC3H3	chr9	84366827	84367040	146
LOC111775741	ZC3H3	chr9	84367081	84367196	81
LOC111767928	PRMT3	chr7	90230336	90230445	68
LOC111767928	SLC43A1	chr12	21136151	21136260	68
LOC111767928	EEA1	chr28	19494302	19494447	89
LOC111767928	PAX3	chr6	11201232	11201415	116
LOC111767928	DNAH9	chr11	54321154	54321361	127
LOC111767928	TCTN1	chr8	23763388	23763491	65
LOC111767928	TRIO	chr21	47260390	47260609	138
LOC111767928	CHD7	chr9	24503421	24503555	85
LOC111767928	JPH3	chr3	34928994	34929128	87
LOC111767928	NT5DC2	chr16	36707886	36708033	90
LOC102148103	RHPN1	chr9	84146418	84146673	161
LOC102148103	RHPN1	chr9	84149675	84150061	241
LOC102148103	RHPN1	chr9	84150106	84150411	190
LOC102148103	SEC24A	chr14	40518413	40518537	79
LOC102148103	SEC24A	chr14	40518672	40518786	74
LOC102148103	SEC24A	chr14	40518817	40518954	86
LOC102148103	SEC24A	chr14	40518983	40519124	88
LOC102148103	SEC24A	chr14	40519249	40519393	90
LOC102148103	SEC24A	chr14	40522163	40522311	91
LOC102148103	SMG6	chr11	46183496	46183617	76
LOC102148103	SMG6	chr11	46183622	46183820	126
LOC102148103	ACTA1	chr1	68958183	68958434	158
LOC102148103	ACTA1	chr1	68958696	68958834	87
LOC102148103	ACTA1	chr1	68959087	68959245	99
LOC102148103	ACTA1	chr1	68960461	68960609	96
LOC102148103	STAB1	chr16	36743749	36743932	120
LOC102148103	KLHDC4	chr3	35085884	35086155	176
LOC102148103	LMF1	chr13	42919842	42920122	174
LOC102148103	LMF1	chr13	42923095	42923839	468
LOC102148103	SOX9	chr11	9228857	9229045	118
LOC102148103	SOX9	chr11	9233217	9233340	79
LOC102148103	VRK1	chr24	39568226	39568360	87
LOC102148103	VRK1	chr24	39568462	39568803	215
LOC102148103	NINJ1	chr23	54730286	54730560	172
LOC102148103	NINJ1	chr23	54733092	54733440	219
LOC102148103	NINJ1	chr23	54733577	54733821	157
LOC102148103	NINJ1	chr23	54733843	54734123	178
LOC102148103	NINJ1	chr23	54734813	54734912	63
LOC102148103	PAX3	chr6	11201221	11201419	129
LOC102148103	NIPBL	chr21	29127515	29127636	78
LOC102148103	TCOF1	chr14	26968638	26968776	86
LOC102148103	TCOF1	chr14	26968804	26968965	101
LOC102148103	ASTN1	chr5	12317652	12317855	128
LOC102148103	ABCB10	chr1	68857113	68857871	476
LOC102148103	FANCA	chr3	36892101	36892261	104
LOC102148103	FANCA	chr3	36892800	36893131	208
LOC102148103	FANCA	chr3	36893162	36893475	196
LOC102148103	PRMT3	chr7	90230308	90230462	96
LOC102148103	PRMT3	chr7	90230512	90230912	252
LOC102148103	SKP1	chr14	40875360	40875551	121
LOC102148103	SKP1	chr14	40875557	40875984	268
LOC102148103	SKP1	chr14	40876002	40876233	143
LOC102148103	ACAD8	chr7	43391610	43392004	248
LOC102148103	ACAD8	chr7	43392564	43393085	327
LOC102148103	ACAD8	chr7	43393275	43393402	81
LOC102148103	KIT	chr3	79617497	79617636	87
LOC102148103	KIT	chr3	79617811	79618002	120
LOC102148103	KIT	chr3	79618386	79618549	101
LOC102148103	KIT	chr3	79618636	79618774	87
LOC102148103	KIT	chr3	79618798	79619140	218
LOC102148103	ZC3H3	chr9	84366320	84366518	127
LOC102148103	ZC3H3	chr9	84366546	84366746	126
LOC102148103	ZC3H3	chr9	84367078	84367252	108
LOC102148103	SLC22A15	chr5	49540781	49541356	361
LOC102148103	NUP133	chr1	68903630	68903835	129
LOC102148103	NT5DC2	chr16	36707146	36707338	123
LOC102148103	NT5DC2	chr16	36707506	36708051	345
LOC102148103	CHD7	chr9	24503226	24503551	206
LOC102148103	CHD7	chr9	24504303	24504500	124
LOC102148103	CHD7	chr9	24504556	24504801	157
LOC102148103	RET	chr1	42672642	42672803	102
LOC102148103	RET	chr1	42674104	42674277	106
LOC102148103	RET	chr1	42674368	42674615	152
LOC102148103	RET	chr1	42674793	42675019	140
LOC102148103	RET	chr1	42675885	42675985	63
LOC102148103	TRIO	chr21	47260398	47260754	228
LOC102148103	TRIO	chr21	47261314	47261561	156
LOC102148103	TRIO	chr21	47261575	47262099	335
LOC102148103	TRIO	chr21	47262223	47262369	94
LOC102148103	TRIO	chr21	47262402	47262549	94
LOC102148103	MATN2	chr9	45712079	45712205	81
LOC102148103	MATN2	chr9	45712326	45712485	101
LOC102148103	MATN2	chr9	45712540	45712760	138
LOC102148103	MATN2	chr9	45714145	45714301	102
LOC102148103	JPH3	chr3	34928865	34929514	410
LOC102148103	ASAP1	chr9	73708927	73709103	111
LOC102148103	FGF8	chr1	28437668	28438134	292
LOC102148103	FGF8	chr1	28438168	28438456	180
LOC102148103	JAM3	chr7	43261503	43261915	259
LOC102148103	PDRG1	chr22	23565807	23566251	276
LOC102148103	SLC43A1	chr12	21136146	21136346	127
LOC102148103	GRID1	chr1	84872588	84873591	642
LOC102148103	GRID1	chr1	84874382	84874573	117
LOC102148103	COIL	chr11	31701983	31702236	160
LOC102148103	MAGOH	chr2	6162492	6162735	155
LOC102148103	MAGOH	chr2	6163181	6163333	93
LOC102148103	CDKL3	chr14	40731189	40731315	83
LOC102148103	FBXO31	chr3	34752679	34752803	77
LOC102148103	FBXO31	chr3	34752936	34753243	191
LOC102148103	FBXO31	chr3	34753279	34753780	315
LOC102148103	STXBP6	chr1	165514776	165514899	77
LOC102148103	STXBP6	chr1	165515065	165515691	391
LOC102148103	STXBP6	chr1	165515854	165516003	95
LOC102148103	POP1	chr9	45934419	45934851	270
LOC102148103	PPM1D	chr11	35649633	35649859	143
LOC102148103	PPM1D	chr11	35649926	35650047	74
LOC102148103	PPM1D	chr11	35650339	35650481	92
LOC102148103	ALDH1L2	chr28	29396680	29397097	261
LOC102148103	SCPEP1	chr11	31721145	31721409	164
LOC102148103	MSI2	chr11	31945225	31945475	157
LOC102148103	MSI2	chr11	31945495	31945725	143
LOC102148103	EEA1	chr28	19493544	19493864	200
LOC102148103	EEA1	chr28	19493880	19494487	380
LOC102148103	IGSF9B	chr7	43156339	43156445	69
LOC102148103	IGSF9B	chr7	43156787	43157040	156
LOC102148103	ALK	chr15	67709515	67709658	89
LOC102148103	ALK	chr15	67710538	67710949	259
LOC102148103	ALK	chr15	67711107	67711282	112
LOC102148103	FAF1	chr2	8215518	8215644	78
LOC102148103	FAF1	chr2	8215647	8215816	108
LOC102148103	FAF1	chr2	8215938	8216097	100
LOC102148103	BRAF	chr4	93976495	93976619	78
LOC102148103	BRAF	chr4	93977086	93977295	135
LOC102148103	BRAF	chr4	93977589	93977713	79
LOC102148103	BRAF	chr4	93977789	93978201	263
LOC102148103	THYN1	chr7	43420525	43420813	181
LOC102148103	THYN1	chr7	43420836	43421117	176
LOC102148103	ACSF3	chr3	36280601	36280834	145
LOC102148103	ACSF3	chr3	36280937	36281059	81
LOC102148103	ACSF3	chr3	36281062	36281201	89
LOC102148103	ACSF3	chr3	36281263	36281472	134
LOC102148103	PSMB7	chr25	29025580	29025700	79
LOC102148103	PSMB7	chr25	29026074	29026181	69
LOC102148103	PSMB7	chr25	29029333	29029432	63
LOC102148103	NCAPD3	chr7	43391610	43392004	249
LOC102148103	NCAPD3	chr7	43392564	43393085	328
LOC102148103	NCAPD3	chr7	43393275	43393402	81
LOC102148103	MITF	chr16	21756512	21756622	74
LOC102148103	MITF	chr16	21756770	21756933	104
LOC102148103	MITF	chr16	21757282	21757510	144
LOC102148103	LCLAT1	chr15	67190710	67190836	81
LOC102148103	ANKDD1A	chr1	128657141	128657399	166
LOC102148103	ANKDD1A	chr1	128657595	128657736	88
LOC102148103	ANKDD1A	chr1	128657747	128658075	210
LOC102148103	ANKDD1A	chr1	128658107	128658330	139
LOC102148103	PDE5A	chr2	108412674	108412820	92
LOC102148103	PDE5A	chr2	108412995	108413268	171
LOC102148103	PDE5A	chr2	108413280	108413498	137
LOC102148103	PDE5A	chr2	108413975	108414090	74
LOC102148103	PDE5A	chr2	108414171	108414364	123
LOC102148103	PDE5A	chr2	108414582	108414911	207
LOC102148103	NID2	chr1	187915855	187915991	88
LOC102148103	NID2	chr1	187916206	187917168	608
LOC102148103	NID2	chr1	187917348	187917510	104
LOC102148103	NID2	chr1	187920274	187920374	63
LOC102148103	AKAP1	chr11	31803292	31803485	120
LOC102148103	AKAP1	chr11	31803531	31803659	81
LOC102148103	AKAP1	chr11	31803838	31804034	123
LOC102148103	CRTC3	chr1	93605303	93605509	129
LOC102148103	CRTC3	chr1	93608375	93608871	314
LOC102148103	CRTC3	chr1	93608886	93609233	219
LOC102148103	TCTN1	chr8	23762931	23763279	215
LOC102148103	TCTN1	chr8	23763317	23763478	101
LOC102148103	NUMB	chr24	19025303	19025488	116
LOC102148103	ARL6IP1	chr13	29386177	29386354	112
LOC102148103	FOXJ3	chr2	16078503	16078685	114
LOC102148103	FOXJ3	chr2	16078693	16079130	278
LOC102148103	FOXJ3	chr2	16079241	16079615	233
LOC102148103	URB2	chr1	68795354	68795474	76
LOC102148103	URB2	chr1	68795597	68795797	125
LOC102148103	URB2	chr1	68795822	68796108	183
LOC102148103	URB2	chr1	68796118	68796425	194
LOC102148103	SEC63	chr10	59038897	59039078	116
LOC102148103	SEC63	chr10	59039159	59039504	218
LOC102148103	SEC63	chr10	59039610	59039821	132
LOC102148103	SEC63	chr10	59039896	59040075	116
LOC102148103	KCNK10	chr24	32108936	32109056	78
LOC102148103	NTM	chr7	40746058	40746197	89
LOC102148103	IGSF3	chr5	48940942	48941060	76
LOC102148103	IGSF3	chr5	48942061	48942630	360
LOC102148103	GDNF	chr21	28458920	28459050	81
LOC102148103	DNAH9	chr11	54318914	54319045	82
LOC102148103	DNAH9	chr11	54320968	54321379	259
LOC102148103	DNAH9	chr11	54321384	54321608	139
LOC102148103	MAP3K4	chr31	7976860	7977012	98
LOC102148103	MAP3K4	chr31	7977990	7978160	105
LOC102148103	MAP3K4	chr31	7979039	7979193	100
LOC106783067	MATN2	chr9	45712574	45712789	132
LOC106783067	MITF	chr16	21756504	21756625	76
LOC106783067	MITF	chr16	21757071	21757163	61
LOC106783067	MITF	chr16	21757272	21757511	149
LOC106783067	NID2	chr1	187915910	187916158	155
LOC106783067	NID2	chr1	187916217	187916359	93
LOC106783067	NID2	chr1	187916624	187916804	115
LOC106783067	NID2	chr1	187916872	187917014	90
LOC106783067	GRID1	chr1	84872383	84872487	69
LOC106783067	GRID1	chr1	84872670	84872865	124
LOC106783067	GRID1	chr1	84872919	84873181	158
LOC106783067	GRID1	chr1	84873190	84873452	166
LOC106783067	GRID1	chr1	84874098	84874355	163
LOC106783067	LCLAT1	chr15	67190702	67190832	80
LOC106783067	MAGOH	chr2	6162483	6162622	90
LOC106783067	MAGOH	chr2	6163182	6163335	97
LOC106783067	NCAPD3	chr7	43391620	43391902	178
LOC106783067	NCAPD3	chr7	43392612	43393078	296
LOC106783067	ZC3H3	chr9	84367080	84367247	108
LOC106783067	ACAD8	chr7	43391694	43391902	129
LOC106783067	ACAD8	chr7	43392612	43393078	297
LOC106783067	ALDH1L2	chr28	29396692	29397061	234
LOC106783067	NUMB	chr24	19028673	19028802	87
LOC106783067	URB2	chr1	68795710	68795846	89
LOC106783067	URB2	chr1	68795860	68796419	356
LOC106783067	SCPEP1	chr11	31721153	31721363	132
LOC106783067	NINJ1	chr23	54733192	54733388	123
LOC106783067	NINJ1	chr23	54733454	54733569	75
LOC106783067	NINJ1	chr23	54733585	54733786	134
LOC106783067	NINJ1	chr23	54733959	54734122	111
LOC106783067	NINJ1	chr23	54734816	54734913	61
LOC106783067	KIT	chr3	79617818	79617958	90
LOC106783067	KIT	chr3	79618086	79618204	78
LOC106783067	KIT	chr3	79618385	79618557	112
LOC106783067	KIT	chr3	79618608	79618992	247
LOC106783067	ARL6IP1	chr13	29386185	29386400	135
LOC106783067	SLC22A15	chr5	49540787	49541018	146
LOC106783067	SLC22A15	chr5	49541043	49541363	203
LOC106783067	POP1	chr9	45934548	45934846	184
LOC106783067	ASTN1	chr5	12317709	12317830	80
LOC106783067	RET	chr1	42671063	42671170	68
LOC106783067	RET	chr1	42672632	42672778	92
LOC106783067	RET	chr1	42675883	42675982	63
LOC106783067	TCOF1	chr14	26968830	26968964	89
LOC106783067	NIPBL	chr21	29127520	29127644	79
LOC106783067	PRMT3	chr7	90230321	90230460	91
LOC106783067	PRMT3	chr7	90230576	90230680	65
LOC106783067	FANCA	chr3	36892135	36892262	81
LOC106783067	FANCA	chr3	36893178	36893345	106
LOC106783067	FBXO31	chr3	34753129	34753263	86
LOC106783067	FBXO31	chr3	34753331	34753460	83
LOC106783067	FBXO31	chr3	34753475	34753777	189
LOC106783067	STXBP6	chr1	165515113	165515274	102
LOC106783067	STXBP6	chr1	165515377	165515662	182
LOC106783067	MSI2	chr11	31945511	31945615	66
LOC106783067	RHPN1	chr9	84150545	84150662	73
LOC106783067	EEA1	chr28	19493562	19493720	103
LOC106783067	EEA1	chr28	19493741	19493872	87
LOC106783067	EEA1	chr28	19493889	19494466	371
LOC106783067	ACTA1	chr1	68958212	68958420	131
LOC106783067	ACTA1	chr1	68958682	68958795	70
LOC106783067	IGSF9B	chr7	43156786	43157008	141
LOC106783067	ANKDD1A	chr1	128657777	128657983	133
LOC106783067	BRAF	chr4	93977593	93977727	87
LOC106783067	BRAF	chr4	93977787	93977978	126
LOC106783067	BRAF	chr4	93978125	93978227	66
LOC106783067	FAF1	chr2	8215356	8215484	85
LOC106783067	FAF1	chr2	8215648	8215864	138
LOC106783067	FAF1	chr2	8215943	8216102	101
LOC106783067	SKP1	chr14	40875395	40875546	95
LOC106783067	SKP1	chr14	40875752	40876019	168
LOC106783067	SKP1	chr14	40876058	40876236	113
LOC106783067	DCC	chr8	73868031	73868131	65
LOC106783067	NT5DC2	chr16	36707489	36707922	276
LOC106783067	NT5DC2	chr16	36707944	36708061	79
LOC106783067	TCTN1	chr8	23762961	23763110	93
LOC106783067	TCTN1	chr8	23763354	23763463	67
LOC106783067	NUP133	chr1	68902798	68902929	80
LOC106783067	NUP133	chr1	68903627	68903812	118
LOC106783067	FOXJ3	chr2	16078836	16079120	184
LOC106783067	FOXJ3	chr2	16079259	16079411	99
LOC106783067	SEC63	chr10	59039170	59039502	209
LOC106783067	SEC63	chr10	59039609	59039757	93
LOC106783067	DNAH9	chr11	54320980	54321393	259
LOC106783067	CHD7	chr9	24503245	24503560	199
LOC106783067	CHD7	chr9	24503792	24503921	84
LOC106783067	CHD7	chr9	24504335	24504498	106
LOC106783067	CHD7	chr9	24504520	24504837	202
LOC106783067	TRIO	chr21	47260512	47260716	127
LOC106783067	TRIO	chr21	47261324	47261538	136
LOC106783067	TRIO	chr21	47261630	47262072	281
LOC106783067	TRIO	chr21	47262414	47262559	93
LOC106783067	IGSF3	chr5	48942061	48942188	80
LOC106783067	IGSF3	chr5	48942350	48942610	166
LOC106783067	FGF8	chr1	28438167	28438400	148
LOC106783067	JPH3	chr3	34928868	34929207	218
LOC106783067	JPH3	chr3	34929229	34929410	117
LOC106783067	ACSF3	chr3	36281272	36281435	101
LOC106783067	PDE5A	chr2	108413095	108413271	113
LOC106783067	PDE5A	chr2	108413304	108413493	117
LOC106783067	PDE5A	chr2	108414188	108414312	79
LOC106783067	PDE5A	chr2	108414472	108414568	63
LOC106783067	PDE5A	chr2	108414589	108414912	205
LOC106783067	JAM3	chr7	43261531	43261687	97
LOC106783067	JAM3	chr7	43261709	43261892	115
LOC106783067	AKAP1	chr11	31803340	31803471	84
LOC106783067	AKAP1	chr11	31803537	31803654	76
LOC106783067	AKAP1	chr11	31803845	31803995	92
LOC106783067	AKAP1	chr11	31804140	31804252	74
LOC106783067	COIL	chr11	31701994	31702148	98
LOC106783067	ALK	chr15	67707347	67707474	88
LOC106783067	CRTC3	chr1	93608398	93608870	300
LOC106783067	CRTC3	chr1	93608908	93609210	195
LOC106783067	SLC43A1	chr12	21136146	21136314	111
LOC106783067	SMG6	chr11	46183630	46183804	112
LOC106783067	KLHDC4	chr3	35085897	35086105	135
LOC106783067	VRK1	chr24	39568235	39568342	66
LOC106783067	VRK1	chr24	39568488	39568805	204
LOC106783067	SEC24A	chr14	40518794	40518901	68
LOC106783067	SEC24A	chr14	40518981	40519124	93
LOC106783067	SEC24A	chr14	40519191	40519379	123
LOC106783067	SEC24A	chr14	40522172	40522298	79
LOC106783067	SOX9	chr11	9233218	9233339	79
LOC106783067	LMF1	chr13	42923188	42923823	408
LOC106783067	THYN1	chr7	43420541	43420789	157
LOC106783067	THYN1	chr7	43420820	43421089	170
LOC106783067	ABCB10	chr1	68857258	68857862	384
LOC106783067	PAX3	chr6	11201217	11201433	145
LOC106783067	PPM1D	chr11	35649642	35649794	97
LOC106783067	NTM	chr7	40746090	40746197	68
LOC111767874	SLC22A15	chr5	49541109	49541267	104
LOC111767874	MSI2	chr11	31942653	31942744	63
LOC111767874	MSI2	chr11	31945505	31945635	87
LOC111767874	MSI2	chr11	31946020	31946110	62
LOC111767874	SLC43A1	chr12	21136198	21136340	98
LOC111767874	BRAF	chr4	93976484	93976619	93
LOC111767874	BRAF	chr4	93977789	93977927	91
LOC111767874	BRAF	chr4	93978126	93978229	69
LOC111767874	MAP3K4	chr31	7979036	7979187	103
LOC111767874	MAPK10	chr3	52636856	52636949	61
LOC111767874	THYN1	chr7	43420639	43420758	75
LOC111767874	THYN1	chr7	43420899	43421106	137
LOC111767874	NCAPD3	chr7	43391618	43391724	71
LOC111767874	DCC	chr8	73866455	73866556	67
LOC111767874	LCLAT1	chr15	67190717	67190837	80
LOC111767874	WASF3	chr17	6518001	6518094	62
LOC111767874	POP1	chr9	45933683	45933785	71
LOC111767874	POP1	chr9	45934670	45934827	107
LOC111767874	CRTC3	chr1	93608966	93609068	66
LOC111767874	CRTC3	chr1	93609107	93609228	80
LOC111767874	NUMB	chr24	19024946	19025051	71
LOC111767874	NUMB	chr24	19025330	19025447	81
LOC111767874	NUMB	chr24	19028674	19028816	95
LOC111767874	IGSF9B	chr7	43156788	43156939	101
LOC111767874	AKAP1	chr11	31800941	31801066	82
LOC111767874	AKAP1	chr11	31801094	31801184	61
LOC111767874	AKAP1	chr11	31803378	31803470	61
LOC111767874	AKAP1	chr11	31803537	31803660	82
LOC111767874	PDE5A	chr2	108414450	108414565	77
LOC111767874	ACSF3	chr3	36279506	36279598	61
LOC111767874	ACSF3	chr3	36281231	36281370	91
LOC111767874	NTM	chr7	40744634	40744735	68
LOC111767874	NTM	chr7	40746072	40746196	84
LOC111767874	URB2	chr1	68795963	68796091	85
LOC111767874	URB2	chr1	68796123	68796259	91
LOC111767874	IGSF3	chr5	48942278	48942551	181
LOC111767874	FBXO31	chr3	34753389	34753491	69
LOC111767874	DNAH9	chr11	54321525	54321622	65
LOC111767874	STXBP6	chr1	165515129	165515223	63
LOC111767874	STXBP6	chr1	165515850	165515963	77
LOC111767874	MITF	chr16	21756775	21756865	61
LOC111767874	MITF	chr16	21759775	21759917	96
LOC111767874	SEC63	chr10	59039167	59039334	113
LOC111767874	SEC63	chr10	59039623	59039808	122
LOC111767874	SEC63	chr10	59039947	59040079	90
LOC111767874	TCTN1	chr8	23763321	23763502	119
LOC111767874	SCPEP1	chr11	31721177	31721279	64
LOC111767874	NID2	chr1	187916604	187916760	104
LOC111767874	NID2	chr1	187916950	187917188	156
LOC111767874	NID2	chr1	187917714	187917917	135
LOC111767874	PAX3	chr6	11201143	11201445	202
LOC111767874	STAB1	chr16	36744334	36744503	113
LOC111767874	STAB1	chr16	36745500	36745608	73
LOC111767874	RHPN1	chr9	84146425	84146594	112
LOC111767874	RHPN1	chr9	84147291	84147398	69
LOC111767874	RHPN1	chr9	84148244	84148357	77
LOC111767874	RHPN1	chr9	84149713	84149890	120
LOC111767874	FANCA	chr3	36892856	36893112	172
LOC111767874	SMG6	chr11	46183622	46183748	84
LOC111767874	PRMT3	chr7	90230331	90230441	74
LOC111767874	TCOF1	chr14	26968675	26968789	78
LOC111767874	TCOF1	chr14	26968806	26968964	105
LOC111767874	TCOF1	chr14	26971545	26971649	71
LOC111767874	ASTN1	chr5	12317681	12317793	75
LOC111767874	NT5DC2	chr16	36707165	36707321	105
LOC111767874	NT5DC2	chr16	36707768	36707904	89
LOC111767874	ANKDD1A	chr1	128658423	128658529	72
LOC111767874	NUP133	chr1	68902799	68902898	68
LOC111767874	NINJ1	chr23	54730429	54730553	85
LOC111767874	NINJ1	chr23	54731533	54731645	75
LOC111767874	NINJ1	chr23	54733982	54734111	90
LOC111767874	NINJ1	chr23	54734594	54734726	93
LOC111767874	LMF1	chr13	42919956	42920105	102
LOC111767874	LMF1	chr13	42923069	42923207	92
LOC111767874	LMF1	chr13	42924010	42924107	68
LOC111767874	SOX9	chr11	9229331	9229456	82
LOC111767874	VRK1	chr24	39568444	39568580	93
LOC111767874	JPH3	chr3	34929011	34929109	67
LOC111767874	JPH3	chr3	34929415	34929508	62
LOC111767874	JPH3	chr3	34930045	34930185	92
LOC111767874	JPH3	chr3	34930511	34930623	76
LOC111767874	FGF8	chr1	28437936	28438072	90
LOC111767874	FGF8	chr1	28438328	28438453	84
LOC111767874	ACAD8	chr7	43391618	43391724	71
LOC111767874	FCHSD2	chr7	72782510	72782603	61
LOC111767874	COIL	chr11	31701983	31702096	75
LOC111767874	ABCB10	chr1	68854515	68854634	81
LOC111767874	ABCB10	chr1	68854978	68855074	69
LOC111767874	ABCB10	chr1	68857217	68857421	132
LOC111767874	ABCB10	chr1	68857994	68858099	71
LOC111767874	KIT	chr3	79618663	79618793	88
LOC111767874	SKP1	chr14	40875383	40875482	65
LOC111767874	PDRG1	chr22	23565812	23565924	76
LOC111767874	KLHDC4	chr3	35084718	35084806	62
LOC111767874	KLHDC4	chr3	35085971	35086093	83
LOC111767874	SEC24A	chr14	40518983	40519119	93
LOC111767874	GRID1	chr1	84872703	84872814	76
LOC111767874	GRID1	chr1	84873071	84873181	76
LOC111767874	GRID1	chr1	84873398	84873554	100
LOC111767874	GRID1	chr1	84874378	84874541	109
LOC111767874	CHD7	chr9	24503420	24503550	89
LOC111767874	CHD7	chr9	24504517	24504611	62
LOC111767874	CHD7	chr9	24506349	24506457	77
LOC111767874	TRIO	chr21	47262100	47262201	69
LOC111767874	RET	chr1	42674170	42674288	79
LOC111767874	RET	chr1	42675573	42675688	78
LOC111767874	MATN2	chr9	45714141	45714285	98
LOC111775621	RET	chr1	42672426	42672530	71
LOC111775621	MSI2	chr11	31945363	31945457	66
LOC111775621	MSI2	chr11	31945504	31945599	69
LOC111775621	MSI2	chr11	31945708	31945864	109
LOC111775621	GRID1	chr1	84874097	84874191	64
LOC111775621	EEA1	chr28	19493593	19493690	65
LOC111775621	BRAF	chr4	93976523	93976616	65
LOC111775621	BRAF	chr4	93977241	93977337	65
LOC111775621	BRAF	chr4	93977816	93977918	72
LOC111775621	FAF1	chr2	8215374	8215490	83
LOC111775621	FAF1	chr2	8215967	8216098	93
LOC111775621	MAPK10	chr3	52637447	52637540	62
LOC111775621	ACTA1	chr1	68958347	68958436	63
LOC111775621	STAB1	chr16	36745994	36746098	75
LOC111775621	FANCA	chr3	36892998	36893122	85
LOC111775621	NUMB	chr24	19028673	19028806	91
LOC111775621	TCOF1	chr14	26971542	26971643	71
LOC111775621	NIPBL	chr21	29127530	29127647	82
LOC111775621	URB2	chr1	68796116	68796206	62
LOC111775621	URB2	chr1	68796211	68796319	76
LOC111775621	LCLAT1	chr15	67190737	67190837	67
LOC111775621	CRTC3	chr1	93608475	93608567	64
LOC111775621	CRTC3	chr1	93608660	93608798	100
LOC111775621	FCHSD2	chr7	72780097	72780183	61
LOC111775621	SMG6	chr11	46183843	46183951	75
LOC111775621	ABCB10	chr1	68857166	68857255	64
LOC111775621	ABCB10	chr1	68857681	68857799	84
LOC111775621	SOX9	chr11	9229341	9229460	83
LOC111775621	PDE5A	chr2	108413977	108414078	73
LOC111775621	PDE5A	chr2	108414429	108414545	80
LOC111775621	PSMB7	chr25	29028048	29028145	68
LOC111775621	DNAH9	chr11	54321250	54321341	64
LOC111775621	ANKDD1A	chr1	128657862	128657956	68
LOC111775621	IGSF3	chr5	48942446	48942596	103
LOC111775621	NTM	chr7	40744641	40744738	67
LOC111775621	NTM	chr7	40745358	40745449	63
LOC111775621	SEC63	chr10	59039169	59039347	122
LOC111775621	PAX3	chr6	11200798	11200925	91
LOC111775621	PAX3	chr6	11201209	11201353	99
LOC111775621	SLC22A15	chr5	49541140	49541282	100
LOC111775621	KLHDC4	chr3	35086000	35086093	64
LOC111775621	SEC24A	chr14	40519000	40519109	75
LOC111775621	PPM1D	chr11	35649653	35649750	71
LOC111775621	TRIO	chr21	47262101	47262200	70
LOC111775621	FGF8	chr1	28437948	28438040	65
LOC111775621	JPH3	chr3	34929035	34929151	84
LOC111775621	JPH3	chr3	34929338	34929509	122
LOC111775621	NT5DC2	chr16	36707233	36707355	86
LOC111775621	JAM3	chr7	43261726	43261838	80
LOC111775621	COIL	chr11	31702004	31702105	72
LOC111775621	ALDH1L2	chr28	29397318	29397424	73
LOC111768099	PAX3	chr6	11201196	11201427	153
LOC111768099	NTM	chr7	40744629	40744737	68
LOC111768099	GRID1	chr1	84874104	84874331	150
LOC111768099	LCLAT1	chr15	67190736	67190829	62
LOC111768099	SLC43A1	chr12	21136189	21136355	104
LOC111768099	LMF1	chr13	42923214	42923384	105
LOC111768099	LMF1	chr13	42924252	42924356	67
LOC111768099	ASAP1	chr9	73708938	73709106	109
LOC111768099	SOX9	chr11	9229335	9229463	80
LOC111768099	ALK	chr15	67707342	67707442	70
LOC111768099	FGF8	chr1	28437931	28438099	106
LOC111768099	JPH3	chr3	34928989	34929186	128
LOC111768099	RHPN1	chr9	84146414	84146556	88
LOC111768099	RHPN1	chr9	84149707	84149889	115
LOC111768099	FANCA	chr3	36892827	36893134	193
LOC111768099	SKP1	chr14	40875802	40875939	91
LOC111768099	TCOF1	chr14	26968805	26968955	92
LOC111768099	NIPBL	chr21	29127515	29127636	83
LOC111768099	CHD7	chr9	24503595	24503699	68
LOC111768099	TRIO	chr21	47262100	47262200	62
LOC111768099	NINJ1	chr23	54730362	54730564	123
LOC111768099	NINJ1	chr23	54731537	54731673	86
LOC111768099	STXBP6	chr1	165515067	165515262	120
LOC111768099	CRTC3	chr1	93608480	93608684	130
LOC111768099	MSI2	chr11	31942640	31942749	72
LOC111768099	MSI2	chr11	31945508	31945649	89
LOC111768099	AKAP1	chr11	31800396	31800565	106
LOC111768099	BRAF	chr4	93976473	93976629	98
LOC111768099	BRAF	chr4	93977785	93977926	89
LOC111768099	FAF1	chr2	8216013	8216106	65
LOC111768099	PDE5A	chr2	108414724	108414900	109
LOC111768099	IGSF3	chr5	48942381	48942563	113
LOC111768099	NT5DC2	chr16	36707176	36707324	93
LOC111768099	SEC63	chr10	59039167	59039356	118
LOC111768099	SEC63	chr10	59039703	59039800	62
LOC111768099	TCTN1	chr8	23763359	23763513	99
LOC111768099	KIT	chr3	79618664	79618803	88
LOC111768099	KIT	chr3	79619048	79619143	62
LOC111768099	POP1	chr9	45934650	45934807	98
LOC111768099	NUMB	chr24	19028675	19028811	90
LOC111768099	ABCB10	chr1	68854516	68854660	88
LOC111768099	SLC22A15	chr5	49540933	49541046	73
LOC111768099	ALDH1L2	chr28	29397318	29397429	71
LOC111768099	URB2	chr1	68796113	68796242	79
LOC111768099	MITF	chr16	21759776	21759925	96
LOC111768099	WASF3	chr17	6517996	6518093	69
LOC111768099	NID2	chr1	187916966	187917196	143
LOC111768099	NID2	chr1	187917703	187917892	118
LOC111773217	RHPN1	chr9	84146572	84146674	67
LOC111773217	RHPN1	chr9	84149672	84149878	135
LOC111773217	RHPN1	chr9	84149949	84150076	83
LOC111773217	ACTA1	chr1	68958245	68958441	129
LOC111773217	ACTA1	chr1	68958822	68958945	80
LOC111773217	PAX3	chr6	11201105	11201212	68
LOC111773217	PAX3	chr6	11201217	11201424	135
LOC111773217	SLC22A15	chr5	49540810	49541332	335
LOC111773217	SLC22A15	chr5	49543638	49543736	63
LOC111773217	NINJ1	chr23	54733052	54733145	61
LOC111773217	NINJ1	chr23	54733655	54733768	74
LOC111773217	NINJ1	chr23	54733887	54734014	84
LOC111773217	ALDH1L2	chr28	29396694	29397101	261
LOC111773217	KIT	chr3	79617815	79618000	119
LOC111773217	KIT	chr3	79618087	79618202	76
LOC111773217	KIT	chr3	79618375	79618605	148
LOC111773217	KIT	chr3	79618622	79618776	100
LOC111773217	KIT	chr3	79618807	79618976	109
LOC111773217	KIT	chr3	79618983	79619123	89
LOC111773217	NT5DC2	chr16	36707179	36707329	99
LOC111773217	NT5DC2	chr16	36707489	36707878	255
LOC111773217	LMF1	chr13	42923531	42923728	129
LOC111773217	LMF1	chr13	42924270	42924366	66
LOC111773217	VRK1	chr24	39568291	39568394	67
LOC111773217	VRK1	chr24	39568445	39568788	219
LOC111773217	NUP133	chr1	68902802	68902902	64
LOC111773217	NUP133	chr1	68903523	68903621	63
LOC111773217	NUP133	chr1	68903626	68903865	155
LOC111773217	SOX9	chr11	9229354	9229446	61
LOC111773217	SOX9	chr11	9233241	9233340	63
LOC111773217	NIPBL	chr21	29127523	29127651	81
LOC111773217	TCOF1	chr14	26968638	26968756	77
LOC111773217	TCOF1	chr14	26968819	26969007	123
LOC111773217	ASTN1	chr5	12317708	12317861	99
LOC111773217	SMG6	chr11	46183657	46183756	65
LOC111773217	SMG6	chr11	46183815	46183952	89
LOC111773217	SMG6	chr11	46184144	46184249	66
LOC111773217	FANCA	chr3	36892081	36892254	110
LOC111773217	FANCA	chr3	36893021	36893125	67
LOC111773217	FANCA	chr3	36893193	36893476	181
LOC111773217	RET	chr1	42671916	42672053	88
LOC111773217	RET	chr1	42672422	42672610	126
LOC111773217	PRMT3	chr7	90230313	90230460	94
LOC111773217	PRMT3	chr7	90230477	90230681	132
LOC111773217	PRMT3	chr7	90230770	90230876	69
LOC111773217	ACAD8	chr7	43391631	43391745	75
LOC111773217	ACAD8	chr7	43392772	43392905	85
LOC111773217	ACAD8	chr7	43392910	43393060	96
LOC111773217	ACAD8	chr7	43393265	43393375	71
LOC111773217	ABCB10	chr1	68857215	68857528	203
LOC111773217	ABCB10	chr1	68857619	68857859	155
LOC111773217	ZC3H3	chr9	84366368	84366518	98
LOC111773217	ZC3H3	chr9	84366716	84366817	65
LOC111773217	ZC3H3	chr9	84366927	84367077	96
LOC111773217	ARL6IP1	chr13	29386179	29386319	91
LOC111773217	ARL6IP1	chr13	29386423	29386550	83
LOC111773217	COIL	chr11	31701983	31702243	167
LOC111773217	JAM3	chr7	43261502	43261695	125
LOC111773217	JAM3	chr7	43261704	43261915	135
LOC111773217	FGF8	chr1	28437664	28437813	96
LOC111773217	FGF8	chr1	28437898	28438063	107
LOC111773217	FGF8	chr1	28438169	28438443	177
LOC111773217	JPH3	chr3	34925983	34926087	68
LOC111773217	JPH3	chr3	34928887	34929214	212
LOC111773217	JPH3	chr3	34929251	34929383	86
LOC111773217	JPH3	chr3	34930109	34930213	68
LOC111773217	CHD7	chr9	24503108	24503424	206
LOC111773217	CHD7	chr9	24503448	24503542	61
LOC111773217	CHD7	chr9	24503819	24503923	68
LOC111773217	CHD7	chr9	24504299	24504476	115
LOC111773217	CHD7	chr9	24504525	24504692	107
LOC111773217	COMMD1	chr15	40354596	40354717	77
LOC111773217	MATN2	chr9	45711984	45712083	64
LOC111773217	MATN2	chr9	45712086	45712184	65
LOC111773217	MATN2	chr9	45712356	45712478	80
LOC111773217	MATN2	chr9	45712638	45712761	81
LOC111773217	TRIO	chr21	47260377	47260753	246
LOC111773217	TRIO	chr21	47261052	47261178	83
LOC111773217	TRIO	chr21	47261324	47261536	139
LOC111773217	TRIO	chr21	47261605	47261883	182
LOC111773217	TRIO	chr21	47261887	47262056	110
LOC111773217	TRIO	chr21	47262245	47262356	70
LOC111773217	TRIO	chr21	47262470	47262567	62
LOC111773217	ANKDD1A	chr1	128657758	128657990	150
LOC111773217	PDRG1	chr22	23565974	23566079	69
LOC111773217	KLHDC4	chr3	35085906	35086104	127
LOC111773217	SEC24A	chr14	40518410	40518543	86
LOC111773217	SEC24A	chr14	40518786	40518978	124
LOC111773217	SEC24A	chr14	40519003	40519393	250
LOC111773217	GRID1	chr1	84872907	84873070	108
LOC111773217	GRID1	chr1	84873205	84873303	63
LOC111773217	GRID1	chr1	84873305	84873436	85
LOC111773217	GRID1	chr1	84873437	84873548	73
LOC111773217	GRID1	chr1	84873794	84873896	67
LOC111773217	GRID1	chr1	84874104	84874325	145
LOC111773217	SKP1	chr14	40875372	40875682	198
LOC111773217	SKP1	chr14	40875711	40875940	146
LOC111773217	SKP1	chr14	40876063	40876247	121
LOC111773217	MAGOH	chr2	6163183	6163343	103
LOC111773217	BRAF	chr4	93976500	93976609	70
LOC111773217	BRAF	chr4	93977083	93977221	89
LOC111773217	BRAF	chr4	93977480	93977582	65
LOC111773217	BRAF	chr4	93977788	93977969	117
LOC111773217	BRAF	chr4	93978114	93978218	67
LOC111773217	FAF1	chr2	8215346	8215486	90
LOC111773217	FAF1	chr2	8215679	8215863	118
LOC111773217	FAF1	chr2	8215941	8216110	110
LOC111773217	MAP3K4	chr31	7976868	7976988	77
LOC111773217	MAP3K4	chr31	7977232	7977352	77
LOC111773217	MAP3K4	chr31	7978013	7978111	63
LOC111773217	KCNK10	chr24	32108799	32108894	61
LOC111773217	KCNK10	chr24	32108960	32109061	65
LOC111773217	EEA1	chr28	19493570	19493873	195
LOC111773217	EEA1	chr28	19493966	19494428	298
LOC111773217	PPM1D	chr11	35649680	35649803	79
LOC111773217	PPM1D	chr11	35650343	35650465	79
LOC111773217	MSI2	chr11	31945326	31945467	91
LOC111773217	MSI2	chr11	31945512	31945665	100
LOC111773217	MSI2	chr11	31945695	31945829	88
LOC111773217	NTM	chr7	40744637	40744739	65
LOC111773217	NTM	chr7	40746075	40746177	67
LOC111773217	POP1	chr9	45934409	45934840	280
LOC111773217	LCLAT1	chr15	67190710	67190837	82
LOC111773217	THYN1	chr7	43420532	43420700	108
LOC111773217	THYN1	chr7	43420875	43421113	153
LOC111773217	NCAPD3	chr7	43391631	43391745	75
LOC111773217	NCAPD3	chr7	43392772	43392905	85
LOC111773217	NCAPD3	chr7	43392910	43393060	96
LOC111773217	NCAPD3	chr7	43393265	43393375	71
LOC111773217	ACSF3	chr3	36281085	36281203	76
LOC111773217	ACSF3	chr3	36281231	36281495	173
LOC111773217	PDE5A	chr2	108412680	108412785	69
LOC111773217	PDE5A	chr2	108412999	108413110	70
LOC111773217	PDE5A	chr2	108413157	108413274	76
LOC111773217	PDE5A	chr2	108413322	108413492	112
LOC111773217	PDE5A	chr2	108413975	108414082	69
LOC111773217	PDE5A	chr2	108414095	108414337	155
LOC111773217	PDE5A	chr2	108414426	108414578	98
LOC111773217	PDE5A	chr2	108414594	108414901	197
LOC111773217	SLC43A1	chr12	21136158	21136330	112
LOC111773217	SLC43A1	chr12	21136927	21137029	67
LOC111773217	URB2	chr1	68795510	68795657	97
LOC111773217	URB2	chr1	68795711	68795812	65
LOC111773217	URB2	chr1	68795873	68796427	359
LOC111773217	IGSF9B	chr7	43155451	43155545	61
LOC111773217	IGSF9B	chr7	43156787	43156940	99
LOC111773217	AKAP1	chr11	31803299	31803487	121
LOC111773217	AKAP1	chr11	31803533	31803657	80
LOC111773217	AKAP1	chr11	31803708	31803843	88
LOC111773217	NUMB	chr24	19024939	19025036	63
LOC111773217	NUMB	chr24	19025297	19025413	75
LOC111773217	NUMB	chr24	19025472	19025570	65
LOC111773217	NUMB	chr24	19028674	19028803	83
LOC111773217	ALK	chr15	67710534	67710686	99
LOC111773217	ALK	chr15	67710784	67710941	102
LOC111773217	CRTC3	chr1	93608380	93608864	313
LOC111773217	CRTC3	chr1	93609094	93609228	88
LOC111773217	CRTC3	chr1	93609296	93609391	62
LOC111773217	SCPEP1	chr11	31721150	31721386	151
LOC111773217	DCC	chr8	73866454	73866600	95
LOC111773217	TCTN1	chr8	23762981	23763127	94
LOC111773217	TCTN1	chr8	23763145	23763278	85
LOC111773217	TCTN1	chr8	23763328	23763500	112
LOC111773217	NID2	chr1	187915832	187915927	62
LOC111773217	NID2	chr1	187916204	187916385	117
LOC111773217	NID2	chr1	187916547	187916720	113
LOC111773217	NID2	chr1	187916820	187917022	132
LOC111773217	NID2	chr1	187917133	187917326	128
LOC111773217	NID2	chr1	187917349	187917443	61
LOC111773217	SEC63	chr10	59039115	59039288	113
LOC111773217	SEC63	chr10	59039294	59039502	133
LOC111773217	SEC63	chr10	59039629	59039818	122
LOC111773217	SEC63	chr10	59039930	59040074	93
LOC111773217	FOXJ3	chr2	16078588	16078688	65
LOC111773217	FOXJ3	chr2	16078800	16078965	106
LOC111773217	FOXJ3	chr2	16079007	16079126	77
LOC111773217	FOXJ3	chr2	16079265	16079545	187
LOC111773217	IGSF3	chr5	48942126	48942590	299
LOC111773217	FBXO31	chr3	34753081	34753200	79
LOC111773217	FBXO31	chr3	34753343	34753524	116
LOC111773217	FBXO31	chr3	34753606	34753777	111
LOC111773217	MITF	chr16	21756772	21756906	86
LOC111773217	MITF	chr16	21757291	21757494	130
LOC111773217	MITF	chr16	21759787	21759908	77
LOC111773217	DNAH9	chr11	54320968	54321365	255
LOC111773217	DNAH9	chr11	54321393	54321620	146
LOC111773217	STXBP6	chr1	165515072	165515316	158
LOC111773217	STXBP6	chr1	165515324	165515698	241
LOC111770051	NCAPD3	chr7	43391751	43391848	64
LOC111770051	NINJ1	chr23	54734813	54734913	64
LOC111770051	JPH3	chr3	34928964	34929080	77
LOC111770051	STXBP6	chr1	165515130	165515381	155
LOC111770051	GRID1	chr1	84873205	84873309	66
LOC111770051	FBXO31	chr3	34753576	34753714	87
LOC111770051	ALK	chr15	67710533	67710725	119
LOC111770051	SLC22A15	chr5	49542820	49542932	70
LOC111770051	PAX3	chr6	11201263	11201382	73
LOC111770051	ACAD8	chr7	43391751	43391846	64
LOC111770051	MITF	chr16	21756792	21756893	63
LOC111770051	NID2	chr1	187920274	187920368	62
LOC111770051	URB2	chr1	68795600	68795730	84
LOC111770051	RET	chr1	42675885	42675981	62
LOC111770051	IGSF3	chr5	48942479	48942582	68
LOC111770051	DNAH9	chr11	54321259	54321366	69
LOC111770051	MSI2	chr11	31945226	31945362	84
LOC111770051	ABCB10	chr1	68857235	68857361	83
LOC111768284	STAB1	chr16	36747218	36747317	62
LOC111768284	SMG6	chr11	46183667	46183797	87
LOC111768284	RET	chr1	42675885	42675985	66
LOC111768284	IGSF9B	chr7	43156480	43156580	66
LOC111768284	IGSF9B	chr7	43156815	43156955	92
LOC111768284	VRK1	chr24	39568476	39568669	125
LOC111768284	KIT	chr3	79617835	79617974	91
LOC111768284	STXBP6	chr1	165515079	165515309	152
LOC111768284	STXBP6	chr1	165515322	165515428	69
LOC111768284	STXBP6	chr1	165515523	165515623	67
LOC111768284	FBXO31	chr3	34752987	34753103	77
LOC111768284	FBXO31	chr3	34753356	34753454	63
LOC111768284	FBXO31	chr3	34753553	34753721	113
LOC111768284	NINJ1	chr23	54734779	54734912	85
LOC111768284	PAX3	chr6	11201212	11201433	138
LOC111768284	FANCA	chr3	36893179	36893366	126
LOC111768284	PRMT3	chr7	90230342	90230454	74
LOC111768284	PRMT3	chr7	90230544	90230653	73
LOC111768284	TCOF1	chr14	26968633	26968737	69
LOC111768284	ASTN1	chr5	12317739	12317857	77
LOC111768284	SCPEP1	chr11	31721133	31721364	152
LOC111768284	SKP1	chr14	40875384	40875498	74
LOC111768284	SKP1	chr14	40875733	40875970	156
LOC111768284	ACAD8	chr7	43391740	43391875	91
LOC111768284	ACAD8	chr7	43392564	43392882	215
LOC111768284	ACAD8	chr7	43393301	43393404	67
LOC111768284	ZC3H3	chr9	84366631	84366726	65
LOC111768284	TRIO	chr21	47261330	47261511	120
LOC111768284	TRIO	chr21	47261632	47261868	155
LOC111768284	CHD7	chr9	24503400	24503546	94
LOC111768284	CHD7	chr9	24503799	24503903	67
LOC111768284	CHD7	chr9	24504293	24504499	133
LOC111768284	CHD7	chr9	24504616	24504756	95
LOC111768284	NCAPD3	chr7	43391759	43391875	78
LOC111768284	NCAPD3	chr7	43392644	43392882	161
LOC111768284	NCAPD3	chr7	43393301	43393404	67
LOC111768284	FGF8	chr1	28437871	28438045	112
LOC111768284	FGF8	chr1	28438229	28438404	116
LOC111768284	JPH3	chr3	34928936	34929178	158
LOC111768284	JAM3	chr7	43261582	43261696	76
LOC111768284	JAM3	chr7	43261709	43261873	107
LOC111768284	COIL	chr11	31701985	31702118	87
LOC111768284	CDKL3	chr14	40731189	40731366	115
LOC111768284	ALDH1L2	chr28	29396682	29397076	261
LOC111768284	POP1	chr9	45934553	45934807	165
LOC111768284	ABCB10	chr1	68857221	68857565	228
LOC111768284	ABCB10	chr1	68857602	68857853	163
LOC111768284	MSI2	chr11	31945231	31945371	88
LOC111768284	MSI2	chr11	31945508	31945621	73
LOC111768284	SEC24A	chr14	40518678	40518776	62
LOC111768284	EEA1	chr28	19493547	19493807	171
LOC111768284	EEA1	chr28	19493989	19494085	64
LOC111768284	EEA1	chr28	19494271	19494463	126
LOC111768284	THYN1	chr7	43420526	43420679	101
LOC111768284	THYN1	chr7	43420839	43421040	133
LOC111768284	BRAF	chr4	93977610	93977726	76
LOC111768284	BRAF	chr4	93977838	93977945	71
LOC111768284	FAF1	chr2	8215364	8215482	80
LOC111768284	FAF1	chr2	8215652	8215811	104
LOC111768284	MITF	chr16	21756787	21756934	101
LOC111768284	PDE5A	chr2	108413325	108413447	80
LOC111768284	PDE5A	chr2	108414611	108414912	194
LOC111768284	CRTC3	chr1	93608489	93608866	247
LOC111768284	CRTC3	chr1	93608958	93609057	67
LOC111768284	NID2	chr1	187920278	187920372	61
LOC111768284	DCC	chr8	73868031	73868129	64
LOC111768284	AKAP1	chr11	31803317	31803499	120
LOC111768284	AKAP1	chr11	31803555	31803662	69
LOC111768284	AKAP1	chr11	31803920	31804033	77
LOC111768284	ANKDD1A	chr1	128657784	128657970	122
LOC111768284	TCTN1	chr8	23762981	23763230	162
LOC111768284	ARL6IP1	chr13	29386129	29386322	130
LOC111768284	ALK	chr15	67710751	67710853	67
LOC111768284	SLC22A15	chr5	49540800	49540996	129
LOC111768284	SLC22A15	chr5	49541020	49541335	204
LOC111768284	NUMB	chr24	19025083	19025206	82
LOC111768284	NUMB	chr24	19025304	19025415	73
LOC111768284	NUMB	chr24	19025571	19025678	69
LOC111768284	IGSF3	chr5	48942429	48942608	119
LOC111768284	URB2	chr1	68795938	68796044	68
LOC111768284	URB2	chr1	68796113	68796256	92
LOC111768284	URB2	chr1	68796281	68796381	67
LOC111768284	DNAH9	chr11	54321076	54321360	188
LOC111768284	DNAH9	chr11	54321408	54321510	68
LOC111768284	SEC63	chr10	59039302	59039501	133
LOC111768284	SEC63	chr10	59039662	59039814	103
LOC111768284	FOXJ3	chr2	16078798	16078996	127
LOC111768284	FOXJ3	chr2	16079013	16079113	65
LOC106782743	ABCB10	chr1	68857332	68857478	96
LOC106782743	ABCB10	chr1	68857668	68857809	91
LOC106782743	RHPN1	chr9	84149672	84149809	88
LOC106782743	POP1	chr9	45934657	45934829	106
LOC106782743	NIPBL	chr21	29127517	29127637	76
LOC106782743	EEA1	chr28	19493980	19494199	146
LOC106782743	EEA1	chr28	19494221	19494412	120
LOC106782743	KLHDC4	chr3	35085910	35086029	78
LOC106782743	FAF1	chr2	8215668	8215795	82
LOC106782743	BRAF	chr4	93977866	93977970	66
LOC106782743	SEC24A	chr14	40519029	40519126	65
LOC106782743	MITF	chr16	21757071	21757173	67
LOC106782743	ACAD8	chr7	43391737	43391868	89
LOC106782743	KIT	chr3	79618446	79618542	62
LOC106782743	NID2	chr1	187916770	187916959	116
LOC106782743	GRID1	chr1	84872989	84873096	68
LOC106782743	SLC22A15	chr5	49541161	49541277	80
LOC106782743	CDKL3	chr14	40731193	40731352	103
LOC106782743	URB2	chr1	68795707	68795814	70
LOC106782743	URB2	chr1	68795916	68796060	93
LOC106782743	URB2	chr1	68796232	68796378	94
LOC106782743	PPM1D	chr11	35649685	35649811	81
LOC106782743	ALDH1L2	chr28	29396783	29396895	70
LOC106782743	VRK1	chr24	39568513	39568747	149
LOC106782743	SCPEP1	chr11	31721300	31721402	65
LOC106782743	PAX3	chr6	11201254	11201428	110
LOC106782743	ALK	chr15	67710760	67710866	69
LOC106782743	THYN1	chr7	43420939	43421076	88
LOC106782743	FBXO31	chr3	34753103	34753225	77
LOC106782743	AKAP1	chr11	31803524	31803645	81
LOC106782743	CRTC3	chr1	93605396	93605493	62
LOC106782743	CRTC3	chr1	93608387	93608566	113
LOC106782743	CRTC3	chr1	93608614	93608715	65
LOC106782743	CRTC3	chr1	93608971	93609079	68
LOC106782743	CRTC3	chr1	93609090	93609223	83
LOC106782743	TRIO	chr21	47261684	47261842	101
LOC106782743	TRIO	chr21	47262235	47262350	77
LOC106782743	CHD7	chr9	24503397	24503540	89
LOC106782743	CHD7	chr9	24504568	24504683	73
LOC106782743	ACSF3	chr3	36281066	36281174	69
LOC106782743	PDE5A	chr2	108414103	108414279	113
LOC106782743	PDE5A	chr2	108414294	108414397	65
LOC106782743	FOXJ3	chr2	16079249	16079430	114
LOC106782743	SEC63	chr10	59039176	59039278	64
LOC106782743	SEC63	chr10	59039300	59039454	97
LOC106782743	SEC63	chr10	59040766	59040864	62
LOC106782743	DNAH9	chr11	54321070	54321183	69
LOC106782743	DNAH9	chr11	54321420	54321525	66
LOC106782743	JPH3	chr3	34929004	34929172	108
LOC106782743	IGSF3	chr5	48942055	48942152	64
LOC106782743	COIL	chr11	31702034	31702239	129
LOC106782743	NCAPD3	chr7	43391737	43391868	89
LOC111769232	ACSF3	chr3	36281071	36281477	286
LOC111769232	LMF1	chr13	42919975	42920066	66
LOC111769232	LMF1	chr13	42921290	42921379	61
LOC111769232	LMF1	chr13	42923156	42923409	176
LOC111769232	LMF1	chr13	42923603	42923843	166
LOC111769232	LMF1	chr13	42924012	42924120	79
LOC111769232	SOX9	chr11	9228340	9228503	116
LOC111769232	SOX9	chr11	9228854	9229002	103
LOC111769232	SOX9	chr11	9229350	9229450	73
LOC111769232	SOX9	chr11	9229860	9229951	64
LOC111769232	SOX9	chr11	9233240	9233340	68
LOC111769232	VRK1	chr24	39568231	39568335	76
LOC111769232	VRK1	chr24	39568455	39568755	208
LOC111769232	SEC24A	chr14	40518782	40518932	103
LOC111769232	SEC24A	chr14	40519006	40519177	120
LOC111769232	SEC24A	chr14	40519193	40519279	61
LOC111769232	SEC24A	chr14	40519282	40519392	77
LOC111769232	PDE5A	chr2	108412684	108412838	104
LOC111769232	PDE5A	chr2	108413148	108413268	83
LOC111769232	PDE5A	chr2	108413277	108413475	138
LOC111769232	PDE5A	chr2	108413975	108414083	75
LOC111769232	PDE5A	chr2	108414166	108414341	122
LOC111769232	PDE5A	chr2	108414442	108414578	95
LOC111769232	PDE5A	chr2	108414592	108414912	219
LOC111769232	KLHDC4	chr3	35085902	35086102	141
LOC111769232	SLC43A1	chr12	21135972	21136069	66
LOC111769232	SLC43A1	chr12	21136146	21136313	118
LOC111769232	AKAP1	chr11	31803304	31803506	141
LOC111769232	AKAP1	chr11	31803521	31803658	96
LOC111769232	AKAP1	chr11	31803844	31804025	128
LOC111769232	AKAP1	chr11	31804138	31804242	71
LOC111769232	CRTC3	chr1	93605291	93605489	140
LOC111769232	CRTC3	chr1	93608139	93608231	66
LOC111769232	CRTC3	chr1	93608404	93608863	320
LOC111769232	CRTC3	chr1	93608924	93609230	215
LOC111769232	CRTC3	chr1	93609295	93609382	62
LOC111769232	CRTC3	chr1	93609418	93609533	79
LOC111769232	SMG6	chr11	46183627	46183770	101
LOC111769232	SMG6	chr11	46184151	46184261	75
LOC111769232	COMMD1	chr15	40354595	40354718	84
LOC111769232	ALK	chr15	67709266	67709348	61
LOC111769232	ALK	chr15	67709584	67709687	72
LOC111769232	ALK	chr15	67710562	67710702	97
LOC111769232	ALK	chr15	67710741	67710956	149
LOC111769232	SLC22A15	chr5	49540788	49541013	155
LOC111769232	SLC22A15	chr5	49541035	49541330	204
LOC111769232	TCTN1	chr8	23763136	23763270	91
LOC111769232	TCTN1	chr8	23763326	23763432	73
LOC111769232	SEC63	chr10	59038907	59039078	114
LOC111769232	SEC63	chr10	59039183	59039519	235
LOC111769232	SEC63	chr10	59039611	59039824	147
LOC111769232	FOXJ3	chr2	16078560	16078654	67
LOC111769232	FOXJ3	chr2	16078692	16078944	178
LOC111769232	FOXJ3	chr2	16078958	16079209	174
LOC111769232	FOXJ3	chr2	16079261	16079416	112
LOC111769232	PAX3	chr6	11200797	11200951	108
LOC111769232	ABCB10	chr1	68857131	68857929	562
LOC111769232	ABCB10	chr1	68857975	68858095	82
LOC111769232	DNAH9	chr11	54320982	54321347	257
LOC111769232	DNAH9	chr11	54321430	54321619	131
LOC111769232	IGSF3	chr5	48940936	48941039	70
LOC111769232	IGSF3	chr5	48942081	48942277	139
LOC111769232	IGSF3	chr5	48942282	48942628	240
LOC111769232	FCHSD2	chr7	72780092	72780181	62
LOC111769232	FCHSD2	chr7	72781267	72781359	65
LOC111769232	CHD7	chr9	24503104	24503557	319
LOC111769232	CHD7	chr9	24503786	24503920	95
LOC111769232	CHD7	chr9	24504286	24504494	149
LOC111769232	CHD7	chr9	24504536	24504844	215
LOC111769232	TRIO	chr21	47260379	47260476	68
LOC111769232	TRIO	chr21	47260509	47260697	133
LOC111769232	TRIO	chr21	47260797	47260884	63
LOC111769232	TRIO	chr21	47261100	47261189	64
LOC111769232	TRIO	chr21	47261309	47261543	169
LOC111769232	TRIO	chr21	47261576	47262081	356
LOC111769232	TRIO	chr21	47262239	47262383	99
LOC111769232	TRIO	chr21	47262402	47262494	66
LOC111769232	SKP1	chr14	40875299	40875662	255
LOC111769232	SKP1	chr14	40875803	40875938	94
LOC111769232	SKP1	chr14	40876020	40876240	151
LOC111769232	NUP133	chr1	68903627	68903878	175
LOC111769232	PPM1D	chr11	35649643	35649906	188
LOC111769232	PPM1D	chr11	35649942	35650049	74
LOC111769232	PPM1D	chr11	35650283	35650437	107
LOC111769232	NT5DC2	chr16	36707234	36707402	118
LOC111769232	NT5DC2	chr16	36707548	36707907	253
LOC111769232	NT5DC2	chr16	36707954	36708066	79
LOC111769232	NT5DC2	chr16	36708108	36708211	72
LOC111769232	COIL	chr11	31702026	31702250	152
LOC111769232	COIL	chr11	31702364	31702457	63
LOC111769232	NTM	chr7	40746015	40746197	120
LOC111769232	JPH3	chr3	34925966	34926087	86
LOC111769232	JPH3	chr3	34928863	34929030	119
LOC111769232	JPH3	chr3	34929044	34929407	258
LOC111769232	JPH3	chr3	34930090	34930207	81
LOC111769232	FGF8	chr1	28437864	28437988	89
LOC111769232	FGF8	chr1	28438167	28438457	206
LOC111769232	FGF8	chr1	28439130	28439238	77
LOC111769232	JAM3	chr7	43261503	43261697	134
LOC111769232	JAM3	chr7	43261702	43261914	145
LOC111769232	THYN1	chr7	43420876	43421117	169
LOC111769232	FBXO31	chr3	34753306	34753783	335
LOC111769232	ZC3H3	chr9	84366520	84366659	99
LOC111769232	ZC3H3	chr9	84366682	84366803	85
LOC111769232	ZC3H3	chr9	84366928	84367041	77
LOC111769232	ZC3H3	chr9	84367079	84367237	112
LOC111769232	STXBP6	chr1	165515076	165515314	166
LOC111769232	STXBP6	chr1	165515321	165515512	133
LOC111769232	STXBP6	chr1	165515570	165515663	62
LOC111769232	POP1	chr9	45934457	45934591	95
LOC111769232	POP1	chr9	45934642	45934815	123
LOC111769232	ACAD8	chr7	43391610	43391834	157
LOC111769232	ACAD8	chr7	43391905	43392007	70
LOC111769232	ACAD8	chr7	43392555	43392906	249
LOC111769232	ACAD8	chr7	43392916	43393073	111
LOC111769232	ACAD8	chr7	43393272	43393466	136
LOC111769232	ARL6IP1	chr13	29386184	29386355	118
LOC111769232	SCPEP1	chr11	31721133	31721277	100
LOC111769232	SCPEP1	chr11	31721303	31721407	71
LOC111769232	MATN2	chr9	45712082	45712193	77
LOC111769232	MATN2	chr9	45712331	45712480	105
LOC111769232	MATN2	chr9	45712529	45712772	169
LOC111769232	FAF1	chr2	8215347	8215493	101
LOC111769232	FAF1	chr2	8215648	8215789	99
LOC111769232	FAF1	chr2	8215948	8216073	83
LOC111769232	BRAF	chr4	93976489	93976604	82
LOC111769232	BRAF	chr4	93977104	93977192	61
LOC111769232	BRAF	chr4	93977477	93977585	74
LOC111769232	BRAF	chr4	93977869	93977975	74
LOC111769232	BRAF	chr4	93977983	93978093	78
LOC111769232	BRAF	chr4	93978129	93978226	70
LOC111769232	IGSF9B	chr7	43155834	43155929	63
LOC111769232	IGSF9B	chr7	43156809	43157042	162
LOC111769232	ANKDD1A	chr1	128657768	128657992	157
LOC111769232	MSI2	chr11	31945310	31945433	85
LOC111769232	MSI2	chr11	31945908	31945998	62
LOC111769232	GRID1	chr1	84872586	84872832	171
LOC111769232	GRID1	chr1	84872907	84873072	117
LOC111769232	GRID1	chr1	84873082	84873186	74
LOC111769232	GRID1	chr1	84873189	84873403	150
LOC111769232	GRID1	chr1	84873630	84873734	73
LOC111769232	GRID1	chr1	84873792	84873919	90
LOC111769232	PDRG1	chr22	23565809	23565950	100
LOC111769232	PDRG1	chr22	23566017	23566143	85
LOC111769232	EEA1	chr28	19493578	19493863	200
LOC111769232	EEA1	chr28	19493894	19494451	391
LOC111769232	CDKL3	chr14	40731210	40731311	69
LOC111769232	MAGOH	chr2	6162495	6162595	69
LOC111769232	MAGOH	chr2	6162609	6162718	75
LOC111769232	NCAPD3	chr7	43391610	43391834	156
LOC111769232	NCAPD3	chr7	43391905	43392005	69
LOC111769232	NCAPD3	chr7	43392555	43392906	250
LOC111769232	NCAPD3	chr7	43392916	43393073	111
LOC111769232	NCAPD3	chr7	43393272	43393466	136
LOC111769232	NID2	chr1	187915914	187916075	111
LOC111769232	NID2	chr1	187916205	187916324	85
LOC111769232	NID2	chr1	187916436	187916657	158
LOC111769232	NID2	chr1	187916694	187917051	256
LOC111769232	NID2	chr1	187917343	187917566	157
LOC111769232	RHPN1	chr9	84146423	84146510	61
LOC111769232	RHPN1	chr9	84146581	84146670	62
LOC111769232	RHPN1	chr9	84149900	84150046	99
LOC111769232	RHPN1	chr9	84150095	84150287	134
LOC111769232	RHPN1	chr9	84150323	84150426	74
LOC111769232	LCLAT1	chr15	67190709	67190835	85
LOC111769232	STAB1	chr16	36746789	36746903	80
LOC111769232	ACTA1	chr1	68958235	68958417	125
LOC111769232	ACTA1	chr1	68960059	68960153	66
LOC111769232	ACTA1	chr1	68960494	68960588	63
LOC111769232	RET	chr1	42674807	42674896	64
LOC111769232	RET	chr1	42675570	42675685	80
LOC111769232	KIT	chr3	79617547	79617638	63
LOC111769232	KIT	chr3	79617810	79618000	132
LOC111769232	KIT	chr3	79618081	79618194	79
LOC111769232	KIT	chr3	79618249	79618345	67
LOC111769232	KIT	chr3	79618426	79618610	126
LOC111769232	KIT	chr3	79618613	79618794	128
LOC111769232	KIT	chr3	79618811	79618963	105
LOC111769232	KIT	chr3	79619432	79619528	64
LOC111769232	MITF	chr16	21756511	21756623	78
LOC111769232	MITF	chr16	21756770	21757021	176
LOC111769232	MITF	chr16	21757071	21757169	69
LOC111769232	MITF	chr16	21757310	21757474	113
LOC111769232	NINJ1	chr23	54732982	54733080	65
LOC111769232	NINJ1	chr23	54733214	54733369	109
LOC111769232	NINJ1	chr23	54733472	54733562	62
LOC111769232	NINJ1	chr23	54733866	54734091	164
LOC111769232	NINJ1	chr23	54734817	54734913	65
LOC111769232	URB2	chr1	68795675	68796104	302
LOC111769232	URB2	chr1	68796122	68796266	99
LOC111769232	URB2	chr1	68796268	68796472	142
LOC111769232	GDNF	chr21	28458759	28458877	89
LOC111769232	ASTN1	chr5	12317732	12317843	75
LOC111769232	ASTN1	chr5	12318045	12318131	61
LOC111769232	TCOF1	chr14	26968630	26968792	111
LOC111769232	TCOF1	chr14	26968873	26968965	61
LOC111769232	NIPBL	chr21	29127544	29127635	61
LOC111769232	KCNK10	chr24	32108935	32109058	85
LOC111769232	PRMT3	chr7	90230310	90230447	94
LOC111769232	PRMT3	chr7	90230489	90230668	124
LOC111769232	PRMT3	chr7	90230773	90230891	82
LOC111769232	ALDH1L2	chr28	29396689	29396943	179
LOC111769232	ALDH1L2	chr28	29396949	29397068	81
LOC111769232	FANCA	chr3	36893211	36893479	184
LOC111769232	MAP3K4	chr31	7976866	7976994	92
LOC111769232	MAP3K4	chr31	7978003	7978134	90
LOC111769232	MAP3K4	chr31	7979057	7979189	93
LOC111769232	MAP3K4	chr31	7979209	7979292	63
LOC111769232	NUMB	chr24	19025292	19025458	115
LOC111769232	NUMB	chr24	19028701	19028802	72
LOC102150981	URB2	chr1	68795377	68795475	61
LOC102150981	LCLAT1	chr15	67190737	67190837	64
LOC102150981	IGSF3	chr5	48942358	48942538	109
LOC102150981	SEC63	chr10	59039278	59039382	69
LOC102150981	STXBP6	chr1	165515116	165515234	74
LOC102150981	COIL	chr11	31701990	31702126	85
LOC102150981	THYN1	chr7	43420896	43421002	66
LOC106783099	SLC22A15	chr5	49541163	49541283	77
LOC106783099	FANCA	chr3	36892026	36892189	100
LOC106783099	TCOF1	chr14	26968840	26968947	71
LOC106783099	STAB1	chr16	36744352	36744499	91
LOC106783099	FGF8	chr1	28437933	28438045	69
LOC106783099	RHPN1	chr9	84149742	84149847	72
LOC106783099	SEC24A	chr14	40518996	40519084	61
LOC106783099	SEC24A	chr14	40522172	40522300	89
LOC106783099	NTM	chr7	40746079	40746192	78
LOC106783099	CDKL3	chr14	40729087	40729204	83
LOC106783099	SOX9	chr11	9233220	9233339	74
LOC106783099	PAX3	chr6	11200273	11200443	103
LOC106783099	PAX3	chr6	11201291	11201441	92
LOC106783099	ACAD8	chr7	43391616	43391954	208
LOC106783099	NCAPD3	chr7	43391616	43391954	208
LOC106783099	MITF	chr16	21759774	21759900	79
LOC106783099	NID2	chr1	187917730	187917893	108
LOC106783099	NUMB	chr24	19025326	19025467	94
LOC106783099	URB2	chr1	68796121	68796257	90
LOC106783099	STXBP6	chr1	165515571	165515681	69
LOC106783099	TCTN1	chr8	23763329	23763449	80
LOC106783099	IGSF3	chr5	48942340	48942522	117
LOC106783099	FOXJ3	chr2	16079011	16079110	66
LOC106783099	POP1	chr9	45934320	45934506	114
LOC106783099	POP1	chr9	45934571	45934673	64
LOC106783099	IGSF9B	chr7	43156845	43156956	71
LOC106783099	MSI2	chr11	31942674	31942777	70
LOC106783099	MSI2	chr11	31945496	31945618	80
LOC106783099	FAF1	chr2	8215982	8216089	66
LOC106783099	BRAF	chr4	93976472	93976611	96
LOC106783099	AKAP1	chr11	31800938	31801043	71
LOC111774574	BRAF	chr4	93977790	93977939	99
LOC111774574	BRAF	chr4	93978106	93978229	79
LOC111774574	FAF1	chr2	8215653	8215795	96
LOC111774574	RET	chr1	42671108	42671257	98
LOC111774574	RET	chr1	42672104	42672195	61
LOC111774574	TCTN1	chr8	23763334	23763491	101
LOC111774574	NT5DC2	chr16	36707170	36707314	92
LOC111774574	NT5DC2	chr16	36707606	36707825	143
LOC111774574	SEC63	chr10	59039168	59039397	148
LOC111774574	SEC63	chr10	59039609	59039813	134
LOC111774574	FOXJ3	chr2	16078622	16078801	121
LOC111774574	IGSF3	chr5	48942334	48942552	142
LOC111774574	MSI2	chr11	31945502	31945620	77
LOC111774574	MSI2	chr11	31946019	31946117	65
LOC111774574	KIT	chr3	79618673	79618791	78
LOC111774574	DNAH9	chr11	54321639	54321731	61
LOC111774574	ACSF3	chr3	36281234	36281359	82
LOC111774574	ANKDD1A	chr1	128657799	128657907	68
LOC111774574	POP1	chr9	45934646	45934810	107
LOC111774574	PDE5A	chr2	108414180	108414277	63
LOC111774574	AKAP1	chr11	31800939	31801055	76
LOC111774574	AKAP1	chr11	31803552	31803646	61
LOC111774574	CRTC3	chr1	93609113	93609229	75
LOC111774574	CRTC3	chr1	93609435	93609580	94
LOC111774574	URB2	chr1	68795944	68796110	111
LOC111774574	URB2	chr1	68796114	68796267	101
LOC111774574	KLHDC4	chr3	35085918	35086090	114
LOC111774574	KLHDC4	chr3	35089166	35089266	62
LOC111774574	NUMB	chr24	19025324	19025488	103
LOC111774574	NUMB	chr24	19028679	19028816	87
LOC111774574	SEC24A	chr14	40519002	40519121	75
LOC111774574	THYN1	chr7	43420898	43421095	130
LOC111774574	NID2	chr1	187916296	187916405	72
LOC111774574	NID2	chr1	187916995	187917131	85
LOC111774574	NID2	chr1	187917374	187917524	98
LOC111774574	NID2	chr1	187917739	187917906	108
LOC111774574	SLC22A15	chr5	49540926	49541028	67
LOC111774574	SLC22A15	chr5	49541180	49541281	69
LOC111774574	MATN2	chr9	45714150	45714298	97
LOC111774574	PAX3	chr6	11201144	11201436	193
LOC111774574	LCLAT1	chr15	67190720	67190836	73
LOC111774574	GRID1	chr1	84873060	84873188	82
LOC111774574	GRID1	chr1	84874387	84874551	107
LOC111774574	SLC43A1	chr12	21136214	21136356	92
LOC111774574	NCAPD3	chr7	43391618	43391719	67
LOC111774574	NCAPD3	chr7	43392915	43393028	70
LOC111774574	NTM	chr7	40746092	40746195	66
LOC111774574	VRK1	chr24	39568453	39568554	67
LOC111774574	LMF1	chr13	42919964	42920075	72
LOC111774574	SMG6	chr11	46183622	46183731	71
LOC111774574	NINJ1	chr23	54730448	54730560	71
LOC111774574	NINJ1	chr23	54731536	54731643	70
LOC111774574	DCC	chr8	73866464	73866561	62
LOC111774574	TCOF1	chr14	26968676	26968770	61
LOC111774574	TCOF1	chr14	26968810	26968916	68
LOC111774574	ASTN1	chr5	12317686	12317787	67
LOC111774574	FANCA	chr3	36892819	36893003	120
LOC111774574	FGF8	chr1	28437944	28438104	104
LOC111774574	JPH3	chr3	34928989	34929092	67
LOC111774574	JPH3	chr3	34929380	34929521	90
LOC111774574	JPH3	chr3	34930039	34930162	82
LOC111774574	STXBP6	chr1	165515067	165515212	94
LOC111774574	RHPN1	chr9	84146423	84146565	93
LOC111774574	RHPN1	chr9	84149698	84149861	107
LOC111774574	TRIO	chr21	47261905	47262017	73
LOC111774574	TRIO	chr21	47262107	47262201	62
LOC111774574	STAB1	chr16	36744331	36744518	121
LOC111774574	SKP1	chr14	40875383	40875544	106
LOC111774574	SKP1	chr14	40875569	40875688	79
LOC111774229	MITF	chr16	21757276	21757436	98
LOC111774229	ACAD8	chr7	43392651	43392936	178
LOC111774229	NTM	chr7	40746066	40746197	81
LOC111774229	NID2	chr1	187916523	187916648	79
LOC111774229	NID2	chr1	187920274	187920372	61
LOC111774229	NUMB	chr24	19025316	19025442	79
LOC111774229	SCPEP1	chr11	31721150	31721290	88
LOC111774229	FBXO31	chr3	34753030	34753208	112
LOC111774229	STXBP6	chr1	165515134	165515289	96
LOC111774229	URB2	chr1	68795555	68795723	105
LOC111774229	STAB1	chr16	36743772	36743889	71
LOC111774229	SLC22A15	chr5	49540841	49540998	96
LOC111774229	SLC22A15	chr5	49541046	49541174	79
LOC111774229	FANCA	chr3	36892041	36892185	90
LOC111774229	FANCA	chr3	36893162	36893364	124
LOC111774229	EEA1	chr28	19493592	19493757	102
LOC111774229	EEA1	chr28	19493986	19494104	74
LOC111774229	EEA1	chr28	19494176	19494294	72
LOC111774229	TCOF1	chr14	26968639	26968777	84
LOC111774229	NIPBL	chr21	29127524	29127636	76
LOC111774229	ASTN1	chr5	12317724	12317841	73
LOC111774229	FAF1	chr2	8215956	8216074	79
LOC111774229	BRAF	chr4	93977806	93977934	78
LOC111774229	NCAPD3	chr7	43392683	43392921	148
LOC111774229	NINJ1	chr23	54734817	54734913	62
LOC111774229	LCLAT1	chr15	67190719	67190832	71
LOC111774229	CRTC3	chr1	93608459	93608609	91
LOC111774229	CRTC3	chr1	93608887	93609040	95
LOC111774229	AKAP1	chr11	31803348	31803491	89
LOC111774229	SKP1	chr14	40875379	40875586	128
LOC111774229	SKP1	chr14	40875844	40875975	81
LOC111774229	SKP1	chr14	40876003	40876170	103
LOC111774229	ABCB10	chr1	68857188	68857432	150
LOC111774229	ABCB10	chr1	68857636	68857838	124
LOC111774229	TRIO	chr21	47260400	47260720	197
LOC111774229	TRIO	chr21	47261664	47261839	107
LOC111774229	CHD7	chr9	24503233	24503384	93
LOC111774229	CHD7	chr9	24504290	24504486	123
LOC111774229	PDE5A	chr2	108413324	108413471	89
LOC111774229	PDE5A	chr2	108414662	108414912	156
LOC111774229	IGSF3	chr5	48942303	48942618	199
LOC111774229	JAM3	chr7	43261714	43261868	95
LOC111774229	DNAH9	chr11	54321100	54321341	150
LOC111774229	FGF8	chr1	28437876	28437977	63
LOC111774229	SEC63	chr10	59039667	59039793	77
LOC111774229	TCTN1	chr8	23763140	23763268	79
LOC111774229	TCTN1	chr8	23763348	23763509	99
LOC111774229	SEC24A	chr14	40518814	40518954	88
LOC111774229	RET	chr1	42675845	42675985	86
LOC111774229	SMG6	chr11	46183664	46183804	87
LOC111774229	LMF1	chr13	42923194	42923353	98
LOC111774229	SOX9	chr11	9228905	9229030	80
LOC111774229	SOX9	chr11	9233241	9233339	61
LOC111774229	VRK1	chr24	39568467	39568591	85
LOC111774229	THYN1	chr7	43420636	43420766	81
LOC111774229	THYN1	chr7	43420865	43421030	102
LOC111774229	NT5DC2	chr16	36707663	36707868	129
LOC111774229	PAX3	chr6	11201208	11201422	136
LOC111774229	ALDH1L2	chr28	29396771	29397071	185
LOC111772574	STXBP6	chr1	165515343	165515521	108
LOC111772574	AKAP1	chr11	31803340	31803436	62
LOC111772574	AKAP1	chr11	31803865	31804025	99
LOC111772574	ALDH1L2	chr28	29396870	29396999	79
LOC111772574	CRTC3	chr1	93608424	93608837	255
LOC111772574	JPH3	chr3	34928947	34929145	125
LOC111772574	JPH3	chr3	34929226	34929378	93
LOC111772574	ACSF3	chr3	36280631	36280825	121
LOC111772574	FOXJ3	chr2	16078970	16079126	97
LOC111772574	SEC63	chr10	59039161	59039328	103
LOC111772574	DNAH9	chr11	54321140	54321237	64
LOC111772574	TRIO	chr21	47261916	47262061	88
LOC111772574	IGSF3	chr5	48942081	48942379	185
LOC111772574	CHD7	chr9	24503371	24503537	105
LOC111772574	TCTN1	chr8	23762983	23763095	71
LOC111772574	NCAPD3	chr7	43392604	43392959	224
LOC111772574	ALK	chr15	67709479	67709581	66
LOC111772574	ALK	chr15	67710720	67710836	75
LOC111772574	SOX9	chr11	9233200	9233340	87
LOC111772574	LMF1	chr13	42924260	42924358	67
LOC111772574	MAPK10	chr3	52637115	52637213	63
LOC111772574	URB2	chr1	68796219	68796408	119
LOC111772574	KIT	chr3	79618850	79619102	153
LOC111772574	ACAD8	chr7	43392604	43393004	252
LOC111772574	NID2	chr1	187916506	187916650	93
LOC111772574	NID2	chr1	187916796	187916934	85
LOC111772574	MATN2	chr9	45712551	45712708	99
LOC111772574	ABCB10	chr1	68857289	68857453	101
LOC111772574	ABCB10	chr1	68857474	68857611	84
LOC111772574	ABCB10	chr1	68857706	68857842	89
LOC111772574	BRAF	chr4	93976509	93976609	63
LOC111772574	FAF1	chr2	8215970	8216092	84
LOC111772574	MSI2	chr11	31945505	31945623	74
LOC111772574	NT5DC2	chr16	36707521	36707660	86
LOC111772574	NT5DC2	chr16	36707813	36707963	92
LOC111772574	RHPN1	chr9	84149906	84150037	83
LOC111772574	RHPN1	chr9	84150317	84150426	71
LOC111772574	EEA1	chr28	19493543	19493683	86
LOC111772574	EEA1	chr28	19494336	19494439	65
LOC111772574	NIPBL	chr21	29127530	29127635	67
LOC111772574	FANCA	chr3	36893352	36893472	73
LOC106783454	PPM1D	chr11	35649656	35649847	122
LOC106783454	PPM1D	chr11	35649928	35650050	80
LOC106783454	PPM1D	chr11	35650339	35650482	91
LOC106783454	NUMB	chr24	19024937	19025037	64
LOC106783454	NUMB	chr24	19025294	19025455	103
LOC106783454	NUMB	chr24	19025474	19025697	143
LOC106783454	NUMB	chr24	19028675	19028817	91
LOC106783454	LCLAT1	chr15	67190706	67190837	84
LOC106783454	SLC43A1	chr12	21135916	21136079	103
LOC106783454	SLC43A1	chr12	21136154	21136343	122
LOC106783454	SLC43A1	chr12	21136927	21137046	77
LOC106783454	URB2	chr1	68795550	68795666	76
LOC106783454	URB2	chr1	68795696	68795812	75
LOC106783454	URB2	chr1	68795865	68796425	357
LOC106783454	GDNF	chr21	28456040	28456159	78
LOC106783454	GDNF	chr21	28457195	28457300	68
LOC106783454	GDNF	chr21	28458923	28459075	99
LOC106783454	NCAPD3	chr7	43391611	43391886	176
LOC106783454	NCAPD3	chr7	43392577	43392907	212
LOC106783454	NCAPD3	chr7	43392951	43393091	91
LOC106783454	NCAPD3	chr7	43393269	43393402	85
LOC106783454	NCAPD3	chr7	43393523	43393654	84
LOC106783454	MITF	chr16	21756239	21756345	69
LOC106783454	MITF	chr16	21756504	21756621	74
LOC106783454	MITF	chr16	21756772	21756928	99
LOC106783454	MITF	chr16	21757275	21757510	152
LOC106783454	MITF	chr16	21759775	21759917	90
LOC106783454	MAP3K4	chr31	7977993	7978114	79
LOC106783454	MAP3K4	chr31	7978743	7978857	74
LOC106783454	MAP3K4	chr31	7979040	7979180	90
LOC106783454	MAPK10	chr3	52637635	52637783	93
LOC106783454	THYN1	chr7	43420577	43420798	141
LOC106783454	THYN1	chr7	43420872	43421118	158
LOC106783454	KCNK10	chr24	32107391	32107489	63
LOC106783454	NID2	chr1	187916227	187916381	99
LOC106783454	NID2	chr1	187916495	187916607	74
LOC106783454	NID2	chr1	187916774	187917340	366
LOC106783454	NID2	chr1	187917750	187917892	93
LOC106783454	NID2	chr1	187920275	187920373	62
LOC106783454	WASF3	chr17	6517996	6518094	62
LOC106783454	MSI2	chr11	31942641	31942791	95
LOC106783454	MSI2	chr11	31945232	31945449	140
LOC106783454	MSI2	chr11	31945509	31945653	91
LOC106783454	MSI2	chr11	31945691	31945879	122
[truncated: 26,826 more rows]
