# Supplementary material for: Analysis of ancient and modern horse genomes reveals the critical impact of lncRNA-mediated epigenetic regulation on horse domestication
Source: Front Genet. 2022 Oct 5;13:944933. doi: 10.3389/fgene.2022.944933 (PMC9579347; doi:10.3389/fgene.2022.944933)
Supplement: Supplementary file 2 [file DataSheet2.zip › DBS-data/dbs/SuppData6--DBS_list_donkey.csv]

lncRNA name	target gene	target gene chr	dbs_start	dbs_end	affinity
LOC106782228	POP1	PSZQ01005047.1	37019135	37019428	182
LOC106782228	LMF1	PSZQ01004526.1	867769	867925	97
LOC106782228	LMF1	PSZQ01004526.1	871327	871551	138
LOC106782228	TCOF1	PSZQ01000517.1	13974945	13975131	118
LOC106782228	TCOF1	PSZQ01000517.1	13975160	13975306	92
LOC106782228	ABCB10	PSZQ01003803.1	762680	762824	93
LOC106782228	ABCB10	PSZQ01003803.1	762914	763613	444
LOC106782228	ZC3H3	PSZQ01006646.1	490010	490428	263
LOC106782228	ZC3H3	PSZQ01006646.1	490756	490862	66
LOC106782228	MSI2	PSZQ01008525.1	14733220	14733527	193
LOC106782228	NR3C2	PSZQ01008133.1	13325079	13325193	70
LOC106782228	KLHDC4	PSZQ01005586.1	12813440	12813538	64
LOC106782228	AKAP1	PSZQ01008525.1	14852528	14852635	66
LOC106782228	AKAP1	PSZQ01008525.1	14852922	14853021	64
LOC106782228	MAP3K4	PSZQ01005961.1	8480618	8480736	76
LOC106782228	BRAF	PSZQ01004590.1	7548663	7548805	89
LOC106782228	BRAF	PSZQ01004590.1	7548816	7548996	112
LOC106782228	BRAF	PSZQ01004590.1	7549023	7549196	109
LOC106782228	BRAF	PSZQ01004590.1	7550184	7550325	88
LOC106782228	JPH3	PSZQ01005586.1	12667035	12667226	120
LOC106782228	ACAD8	PSZQ01002455.1	1199987	1200234	155
LOC106782228	ACAD8	PSZQ01002455.1	1200253	1200509	162
LOC106782228	SKP1	PSZQ01002270.1	10573747	10574205	288
LOC106782228	IGSF3	PSZQ01005334.1	10545300	10545896	379
LOC106782228	TCTN1	PSZQ01006343.1	8098583	8098754	108
LOC106782228	TCTN1	PSZQ01006343.1	8098757	8098887	82
LOC106782228	TCTN1	PSZQ01006343.1	8098941	8099129	118
LOC106782228	ASTN1	PSZQ01001020.1	15665396	15665609	134
LOC106782228	STXBP6	PSZQ01000621.1	532573	533166	377
LOC106782228	STAB1	PSZQ01000897.1	50523892	50524029	86
LOC106782228	FANCA	PSZQ01005586.1	14624023	14624227	126
LOC106782228	FANCA	PSZQ01005586.1	14624559	14624742	115
LOC106782228	FANCA	PSZQ01005586.1	14624807	14625127	202
LOC106782228	FANCA	PSZQ01005586.1	14625155	14625483	206
LOC106782228	PDRG1	PSZQ01001345.1	2067401	2067695	184
LOC106782228	PRMT3	PSZQ01004493.1	1617920	1618021	65
LOC106782228	PRMT3	PSZQ01004493.1	1618039	1618158	79
LOC106782228	PRMT3	PSZQ01004493.1	1618259	1618716	288
LOC106782228	SCPEP1	PSZQ01008525.1	14949325	14949620	187
LOC106782228	FOXJ3	PSZQ01001717.1	2204362	2204734	234
LOC106782228	FOXJ3	PSZQ01001717.1	2204805	2205021	139
LOC106782228	JAM3	PSZQ01002455.1	1359841	1360255	259
LOC106782228	NCAPD3	PSZQ01002455.1	1228532	1229045	329
LOC106782228	NCAPD3	PSZQ01002455.1	1229614	1229879	170
LOC106782228	ARL6IP1	PSZQ01001362.1	1237765	1238000	149
LOC106782228	FAF1	PSZQ01005418.1	3351531	3351805	171
LOC106782228	SMG6	PSZQ01008525.1	885887	886079	122
LOC106782228	SMG6	PSZQ01008525.1	886098	886204	68
LOC106782228	IGSF9B	PSZQ01002455.1	1465248	1465421	109
LOC106782228	IGSF9B	PSZQ01002455.1	1465651	1465758	68
LOC106782228	IGSF9B	PSZQ01002455.1	1466298	1466435	87
LOC106782228	SEC24A	PSZQ01008525.1	10922647	10922776	80
LOC106782228	SEC24A	PSZQ01008525.1	10923057	10923222	102
LOC106782228	SEC63	PSZQ01002066.1	44712728	44712901	108
LOC106782228	SEC63	PSZQ01002066.1	44713022	44713216	122
LOC106782228	GDNF	PSZQ01006131.1	16705855	16706028	111
LOC106782228	RET	PSZQ01000183.1	5744145	5744342	131
LOC106782228	RET	PSZQ01000183.1	5745045	5745162	77
LOC106782228	RET	PSZQ01000183.1	5745251	5745744	314
LOC106782228	RET	PSZQ01000183.1	5745905	5746105	129
LOC106782228	ACTA1	PSZQ01003803.1	663788	663943	99
LOC106782228	ACTA1	PSZQ01003803.1	664107	664226	75
LOC106782228	ACTA1	PSZQ01003803.1	664274	664503	148
LOC106782228	ACTA1	PSZQ01003803.1	666308	666458	98
LOC106782228	RHPN1	PSZQ01006646.1	330232	330371	86
LOC106782228	RHPN1	PSZQ01006646.1	330443	330705	166
LOC106782228	NINJ1	PSZQ01003413.1	780190	780290	64
LOC106782228	CHD7	PSZQ01003517.1	3948241	3948443	128
LOC106782228	NT5DC2	PSZQ01000897.1	50560401	50561010	394
LOC106782228	NT5DC2	PSZQ01000897.1	50561099	50561300	127
LOC106782228	NT5DC2	PSZQ01000897.1	50563375	50563513	91
LOC106782228	FGF8	PSZQ01005412.1	328644	329029	243
LOC106782228	FGF8	PSZQ01005412.1	329075	329319	158
LOC106782228	PAX3	PSZQ01006729.1	2805270	2805446	110
LOC106782228	PAX3	PSZQ01006729.1	2805704	2805857	96
LOC106782228	PAX3	PSZQ01006729.1	2806216	2806373	100
LOC106782228	SLC43A1	PSZQ01001120.1	1732054	1732224	108
LOC106782228	SLC43A1	PSZQ01001120.1	1732419	1732547	81
LOC106782228	FBXO31	PSZQ01005586.1	12489851	12489947	64
LOC106782228	FBXO31	PSZQ01005586.1	12490051	12490168	76
LOC106782228	FBXO31	PSZQ01005586.1	12490175	12490405	147
LOC106782228	FBXO31	PSZQ01005586.1	12490433	12490600	104
LOC106782228	FBXO31	PSZQ01005586.1	12490601	12490913	198
LOC106782228	DNAH9	PSZQ01003278.1	988777	989188	258
LOC106782228	KIT	PSZQ01003296.1	3373551	3373700	95
LOC106782228	KIT	PSZQ01003296.1	3373854	3374059	132
LOC106782228	KIT	PSZQ01003296.1	3374146	3374273	82
LOC106782228	KIT	PSZQ01003296.1	3374676	3374847	109
LOC106782228	ALK	PSZQ01001967.1	18405878	18406052	111
LOC106782228	ALK	PSZQ01001967.1	18406097	18406224	78
LOC106782228	ALK	PSZQ01001967.1	18408289	18408463	111
LOC106782228	ALK	PSZQ01001967.1	18408508	18408635	78
LOC106782228	CRTC3	PSZQ01000652.1	760798	761103	193
LOC106782228	CRTC3	PSZQ01000652.1	761124	761556	274
LOC106782228	CRTC3	PSZQ01000652.1	764558	764658	63
LOC106782228	THYN1	PSZQ01002455.1	1199987	1200234	155
LOC106782228	THYN1	PSZQ01002455.1	1200253	1200509	162
LOC106782228	PPM1D	PSZQ01008525.1	11092268	11092387	74
LOC106782228	PPM1D	PSZQ01008525.1	11092415	11092587	106
LOC106782228	PPM1D	PSZQ01008525.1	11092645	11092833	118
LOC106782228	PSMB7	PSZQ01008595.1	3558017	3558232	133
LOC106782228	COIL	PSZQ01008525.1	14968394	14968564	107
LOC106782228	COIL	PSZQ01008525.1	14968761	14968856	61
LOC106782228	CDKL3	PSZQ01002270.1	10711713	10711852	89
LOC106782228	SOX9	PSZQ01001389.1	12128263	12128379	72
LOC106782228	SOX9	PSZQ01001389.1	12128650	12128807	103
LOC106782228	SOX9	PSZQ01001389.1	12129060	12129168	72
LOC106782228	SOX9	PSZQ01001389.1	12129190	12129412	143
LOC106782228	SOX9	PSZQ01001389.1	12129632	12129814	113
LOC106782228	MATN2	PSZQ01005047.1	37203601	37203769	107
LOC106782228	MAGOH	PSZQ01005418.1	5368701	5368905	130
LOC106782228	NUP133	PSZQ01003803.1	721114	721322	131
LOC106782228	EEA1	PSZQ01002222.1	11804825	11805149	205
LOC106782228	EEA1	PSZQ01002222.1	11805179	11805391	135
LOC106782228	EEA1	PSZQ01002222.1	11805400	11805778	239
LOC106782228	MITF	PSZQ01000897.1	65370542	65370724	115
LOC106782228	MITF	PSZQ01000897.1	65371065	65371213	96
LOC106782228	SLC22A15	PSZQ01005334.1	9947718	9948252	335
LOC106782228	NID2	PSZQ01004838.1	13910041	13910159	76
LOC106782228	NID2	PSZQ01004838.1	13911025	13911174	99
LOC106782228	URB2	PSZQ01003803.1	824214	824973	479
LOC106782228	URB2	PSZQ01003803.1	824985	825151	107
LOC111773498	PAX3	PSZQ01006729.1	2805315	2805445	83
LOC111775370	NTM	PSZQ01002455.1	3116651	3116762	74
LOC111775370	SKP1	PSZQ01002270.1	10573803	10573988	122
LOC111775370	SLC43A1	PSZQ01001120.1	1731794	1731889	64
LOC111775370	FBXO31	PSZQ01005586.1	12490186	12490294	70
LOC111775370	FBXO31	PSZQ01005586.1	12490476	12490588	74
LOC111775370	FBXO31	PSZQ01005586.1	12490747	12490858	74
LOC111775370	MATN2	PSZQ01005047.1	37202331	37202462	85
LOC111775370	SMG6	PSZQ01008525.1	885759	885853	63
LOC111775370	FAF1	PSZQ01005418.1	3351556	3351656	66
LOC111775370	JAM3	PSZQ01002455.1	1359846	1360013	111
LOC111775370	POP1	PSZQ01005047.1	37019014	37019190	113
LOC111775370	DNAH9	PSZQ01003278.1	988830	988962	85
LOC111775370	CRTC3	PSZQ01000652.1	760778	760881	70
LOC111775370	CRTC3	PSZQ01000652.1	760896	761037	89
LOC111775370	CRTC3	PSZQ01000652.1	761515	761638	81
LOC111775370	CRTC3	PSZQ01000652.1	764532	764649	74
LOC111775370	THYN1	PSZQ01002455.1	1199948	1200166	144
LOC111775370	PPM1D	PSZQ01008525.1	11091999	11092109	71
LOC111775370	NINJ1	PSZQ01003413.1	779063	779174	72
LOC111775370	NINJ1	PSZQ01003413.1	780149	780290	89
LOC111775370	BRAF	PSZQ01004590.1	7550181	7550277	63
LOC111775370	ACTA1	PSZQ01003803.1	664149	664261	75
LOC111775370	SOX9	PSZQ01001389.1	12129670	12129772	75
LOC111775370	ABCB10	PSZQ01003803.1	762981	763160	124
LOC111775370	ABCB10	PSZQ01003803.1	763186	763378	128
LOC111775370	SEC63	PSZQ01002066.1	44712572	44712700	83
LOC111775370	EEA1	PSZQ01002222.1	11804880	11805039	104
LOC111775370	KLHDC4	PSZQ01005586.1	12813465	12813583	75
LOC111775370	MAP3K4	PSZQ01005961.1	8479477	8479580	68
LOC111775370	IGSF3	PSZQ01005334.1	10545708	10545809	65
LOC111775370	TCTN1	PSZQ01006343.1	8098947	8099089	94
LOC111775370	PRMT3	PSZQ01004493.1	1618595	1618712	80
LOC111775370	FANCA	PSZQ01005586.1	14624800	14624982	123
LOC111775370	FANCA	PSZQ01005586.1	14624986	14625110	82
LOC111775370	URB2	PSZQ01003803.1	824269	824365	63
LOC111775370	STXBP6	PSZQ01000621.1	532702	532794	61
LOC111775370	STXBP6	PSZQ01000621.1	532966	533109	94
LOC111775370	FGF8	PSZQ01005412.1	328603	328718	80
LOC111775370	ACAD8	PSZQ01002455.1	1199948	1200166	144
LOC111775370	PAX3	PSZQ01006729.1	2805237	2805497	163
LOC111775370	SCPEP1	PSZQ01008525.1	14949285	14949490	132
LOC111775370	KIT	PSZQ01003296.1	3374562	3374672	71
LOC111775370	KIT	PSZQ01003296.1	3374917	3375018	68
LOC111775370	SLC22A15	PSZQ01005334.1	9947775	9947872	63
LOC111775370	TCOF1	PSZQ01000517.1	13976002	13976098	63
LOC111775370	SEC24A	PSZQ01008525.1	10923076	10923178	66
LOC111775370	IGSF9B	PSZQ01002455.1	1465311	1465457	89
LOC102150272	URB2	PSZQ01003803.1	824231	824447	132
LOC102150272	URB2	PSZQ01003803.1	824462	824705	148
LOC102150272	URB2	PSZQ01003803.1	824792	824968	110
LOC102150272	FBXO31	PSZQ01005586.1	12490176	12490389	134
LOC102150272	FBXO31	PSZQ01005586.1	12490449	12490872	258
LOC102150272	THYN1	PSZQ01002455.1	1200245	1200428	112
LOC102150272	CRTC3	PSZQ01000652.1	760803	761036	143
LOC102150272	CRTC3	PSZQ01000652.1	761128	761330	128
LOC102150272	CRTC3	PSZQ01000652.1	764559	764655	62
LOC102150272	DNAH9	PSZQ01003278.1	988779	989161	236
LOC102150272	NT5DC2	PSZQ01000897.1	50560385	50560567	115
LOC102150272	NT5DC2	PSZQ01000897.1	50560585	50561013	268
LOC102150272	SLC22A15	PSZQ01005334.1	9947720	9948225	315
LOC102150272	EEA1	PSZQ01002222.1	11804867	11805155	177
LOC102150272	EEA1	PSZQ01002222.1	11805245	11805580	203
LOC102150272	ACTA1	PSZQ01003803.1	664356	664501	93
LOC102150272	RHPN1	PSZQ01006646.1	330438	330688	155
LOC102150272	SOX9	PSZQ01001389.1	12128660	12128808	94
LOC102150272	COIL	PSZQ01008525.1	14968402	14968559	98
LOC102150272	CHD7	PSZQ01003517.1	3948226	3948442	132
LOC102150272	FGF8	PSZQ01005412.1	328763	328998	146
LOC102150272	FGF8	PSZQ01005412.1	329073	329243	105
LOC102150272	PAX3	PSZQ01006729.1	2805274	2805440	103
LOC102150272	MATN2	PSZQ01005047.1	37202340	37202447	66
LOC102150272	RET	PSZQ01000183.1	5745281	5745689	252
LOC102150272	RET	PSZQ01000183.1	5745969	5746094	82
LOC102150272	JAM3	PSZQ01002455.1	1359851	1360088	147
LOC102150272	JAM3	PSZQ01002455.1	1360137	1360275	88
LOC102150272	SMG6	PSZQ01008525.1	885911	886068	97
LOC102150272	FAF1	PSZQ01005418.1	3351534	3351685	92
LOC102150272	ACAD8	PSZQ01002455.1	1200245	1200428	112
LOC102150272	AKAP1	PSZQ01008525.1	14852927	14853020	61
LOC102150272	TCOF1	PSZQ01000517.1	13974949	13975132	113
LOC102150272	ABCB10	PSZQ01003803.1	762684	762824	88
LOC102150272	ABCB10	PSZQ01003803.1	762919	763217	185
LOC102150272	ABCB10	PSZQ01003803.1	763218	763619	250
LOC102150272	SKP1	PSZQ01002270.1	10574052	10574173	79
LOC102150272	JPH3	PSZQ01005586.1	12667041	12667259	135
LOC102150272	NCAPD3	PSZQ01002455.1	1228517	1228678	100
LOC102150272	NCAPD3	PSZQ01002455.1	1228684	1229032	218
LOC102150272	SEC63	PSZQ01002066.1	44712705	44712907	125
LOC102150272	IGSF9B	PSZQ01002455.1	1465262	1465398	83
LOC102150272	SCPEP1	PSZQ01008525.1	14949359	14949582	136
LOC102150272	FOXJ3	PSZQ01001717.1	2204356	2204656	185
LOC102150272	FOXJ3	PSZQ01001717.1	2204844	2205019	110
LOC102150272	FANCA	PSZQ01005586.1	14624569	14624742	106
LOC102150272	FANCA	PSZQ01005586.1	14625215	14625454	146
LOC102150272	PRMT3	PSZQ01004493.1	1618424	1618716	182
LOC102150272	MSI2	PSZQ01008525.1	14733238	14733389	93
LOC102150272	IGSF3	PSZQ01005334.1	10545325	10545748	264
LOC102150272	STXBP6	PSZQ01000621.1	532552	533168	383
LOC111768814	PRMT3	PSZQ01004493.1	1618617	1618714	61
LOC111768814	SLC22A15	PSZQ01005334.1	9947791	9947914	80
LOC111768814	MATN2	PSZQ01005047.1	37202331	37202454	80
LOC111768814	RHPN1	PSZQ01006646.1	330568	330661	64
LOC111768814	PAX3	PSZQ01006729.1	2805259	2805430	108
LOC111768814	CRTC3	PSZQ01000652.1	760928	761023	62
LOC111767733	NT5DC2	PSZQ01000897.1	50559632	50559786	99
LOC111767733	NT5DC2	PSZQ01000897.1	50560592	50560804	140
LOC111767733	URB2	PSZQ01003803.1	824282	824443	101
LOC111767733	URB2	PSZQ01003803.1	824466	824595	85
LOC111767733	AKAP1	PSZQ01008525.1	14848176	14848326	93
LOC111767733	AKAP1	PSZQ01008525.1	14848359	14848461	66
LOC111767733	SOX9	PSZQ01001389.1	12129647	12129774	84
LOC111767733	EEA1	PSZQ01002222.1	11805259	11805367	69
LOC111767733	EEA1	PSZQ01002222.1	11805669	11805780	74
LOC111767733	MITF	PSZQ01000897.1	65370606	65370717	72
LOC111767733	FBXO31	PSZQ01005586.1	12490724	12490895	106
LOC111767733	ACAD8	PSZQ01002455.1	1199936	1200195	168
LOC111767733	ACAD8	PSZQ01002455.1	1200547	1200672	80
LOC111767733	IGSF3	PSZQ01005334.1	10545316	10545823	331
LOC111767733	FANCA	PSZQ01005586.1	14624892	14625063	115
LOC111767733	FANCA	PSZQ01005586.1	14625164	14625306	92
LOC111767733	STAB1	PSZQ01000897.1	50523872	50523970	64
LOC111767733	KIT	PSZQ01003296.1	3374901	3375049	96
LOC111767733	PRMT3	PSZQ01004493.1	1618542	1618716	112
LOC111767733	ALK	PSZQ01001967.1	18406072	18406217	97
LOC111767733	ALK	PSZQ01001967.1	18408483	18408628	97
LOC111767733	FCHSD2	PSZQ01007292.1	1566170	1566353	116
LOC111767733	SLC22A15	PSZQ01005334.1	9947753	9947905	100
LOC111767733	SLC22A15	PSZQ01005334.1	9947938	9948114	115
LOC111767733	FOXJ3	PSZQ01001717.1	2204375	2204481	69
LOC111767733	FOXJ3	PSZQ01001717.1	2204526	2204619	61
LOC111767733	FGF8	PSZQ01005412.1	330233	330335	69
LOC111767733	RET	PSZQ01000183.1	5745346	5745624	179
LOC111767733	PAX3	PSZQ01006729.1	2805229	2805418	130
LOC111767733	SEC63	PSZQ01002066.1	44712677	44712885	141
LOC111767733	ACTA1	PSZQ01003803.1	666687	666811	78
LOC111767733	NINJ1	PSZQ01003413.1	779472	779572	66
LOC111767733	NINJ1	PSZQ01003413.1	780191	780289	62
LOC111767733	ABCB10	PSZQ01003803.1	762963	763168	136
LOC111767733	ABCB10	PSZQ01003803.1	763223	763342	77
LOC111767733	ABCB10	PSZQ01003803.1	763372	763618	164
LOC111767733	FAF1	PSZQ01005418.1	3351856	3351986	86
LOC111767733	JAM3	PSZQ01002455.1	1359900	1360038	90
LOC111767733	SKP1	PSZQ01002270.1	10573806	10573912	68
LOC111767733	THYN1	PSZQ01002455.1	1200057	1200195	90
LOC111767733	THYN1	PSZQ01002455.1	1200547	1200672	80
LOC111767733	CRTC3	PSZQ01000652.1	760767	760874	70
LOC111767733	CRTC3	PSZQ01000652.1	760930	761049	80
LOC111767733	CRTC3	PSZQ01000652.1	761418	761601	126
LOC111767733	CRTC3	PSZQ01000652.1	764500	764655	102
LOC111767733	DNAH9	PSZQ01003278.1	988923	989023	64
LOC111767733	KLHDC4	PSZQ01005586.1	12813422	12813581	108
LOC111767733	BRAF	PSZQ01004590.1	7548569	7548683	73
LOC111767733	BRAF	PSZQ01004590.1	7548862	7548997	89
LOC111767733	STXBP6	PSZQ01000621.1	532547	532704	103
LOC111767733	STXBP6	PSZQ01000621.1	532733	532906	116
LOC111767733	JPH3	PSZQ01005586.1	12664142	12664281	91
LOC111767733	JPH3	PSZQ01005586.1	12667112	12667234	79
LOC111767733	JPH3	PSZQ01005586.1	12668696	12668790	61
LOC111767733	SEC24A	PSZQ01008525.1	10922923	10923028	68
LOC111767733	SCPEP1	PSZQ01008525.1	14949355	14949534	111
LOC111772398	FBXO31	PSZQ01005586.1	12490424	12490934	316
LOC111772398	LMF1	PSZQ01004526.1	869008	869128	76
LOC111772398	LMF1	PSZQ01004526.1	869530	869671	89
LOC111772398	LMF1	PSZQ01004526.1	870488	870618	82
LOC111772398	ASAP1	PSZQ01005047.1	9994913	9995082	110
LOC111772398	BRAF	PSZQ01004590.1	7549078	7549187	69
LOC111772398	BRAF	PSZQ01004590.1	7549208	7549316	68
LOC111772398	MATN2	PSZQ01005047.1	37202321	37202454	84
LOC111772398	NT5DC2	PSZQ01000897.1	50560272	50560377	68
LOC111772398	NT5DC2	PSZQ01000897.1	50560501	50560880	236
LOC111772398	SLC22A15	PSZQ01005334.1	9947663	9947964	188
LOC111772398	SLC43A1	PSZQ01001120.1	1731793	1731930	89
LOC111772398	FCHSD2	PSZQ01007292.1	1566508	1566608	62
LOC111772398	FCHSD2	PSZQ01007292.1	1566720	1566829	69
LOC111772398	CRTC3	PSZQ01000652.1	761302	761634	205
LOC111772398	CRTC3	PSZQ01000652.1	764558	764657	65
LOC111772398	PPM1D	PSZQ01008525.1	11092270	11092397	80
LOC111772398	DNAH9	PSZQ01003278.1	988896	989181	180
LOC111772398	SKP1	PSZQ01002270.1	10573534	10573738	127
LOC111772398	TRIO	PSZQ01005860.1	536826	537018	119
LOC111772398	FAF1	PSZQ01005418.1	3351244	3351392	92
LOC111772398	JAM3	PSZQ01002455.1	1359854	1360025	105
LOC111772398	ACTA1	PSZQ01003803.1	666637	666822	119
LOC111772398	ALDH1L2	PSZQ01002222.1	21624195	21624331	84
LOC111772398	ALDH1L2	PSZQ01002222.1	21626255	21626439	114
LOC111772398	NINJ1	PSZQ01003413.1	775637	775809	108
LOC111772398	NINJ1	PSZQ01003413.1	776100	776340	150
LOC111772398	NINJ1	PSZQ01003413.1	780190	780289	65
LOC111772398	NIPBL	PSZQ01006131.1	17382575	17382688	73
LOC111772398	PAX3	PSZQ01006729.1	2805211	2805474	163
LOC111772398	FGF8	PSZQ01005412.1	328525	328744	137
LOC111772398	FGF8	PSZQ01005412.1	329134	329295	105
LOC111772398	CHD7	PSZQ01003517.1	3948304	3948452	94
LOC111772398	AMBRA1	PSZQ01004600.1	7573656	7573750	61
LOC111772398	FOXJ3	PSZQ01001717.1	2204346	2204491	96
LOC111772398	FOXJ3	PSZQ01001717.1	2204523	2204643	78
LOC111772398	GDNF	PSZQ01006131.1	16705267	16705365	64
LOC111772398	PRMT3	PSZQ01004493.1	1618608	1618706	61
LOC111772398	IGSF3	PSZQ01005334.1	10545574	10545732	97
LOC111772398	IGSF3	PSZQ01005334.1	10545766	10545875	71
LOC111772398	ABCB10	PSZQ01003803.1	762941	763061	75
LOC111772398	ABCB10	PSZQ01003803.1	763064	763193	79
LOC111772398	ABCB10	PSZQ01003803.1	763405	763614	131
LOC111772398	PDE5A	PSZQ01002931.1	12656533	12656662	79
LOC111772398	KIT	PSZQ01003296.1	3374150	3374293	91
LOC111772398	KIT	PSZQ01003296.1	3374938	3375038	65
LOC111772398	EEA1	PSZQ01002222.1	11804894	11805043	93
LOC111772398	MITF	PSZQ01000897.1	65370512	65370673	100
LOC111772398	AKAP1	PSZQ01008525.1	14848119	14848464	220
LOC111772398	AKAP1	PSZQ01008525.1	14852921	14853021	64
LOC111772398	IGSF9B	PSZQ01002455.1	1465294	1465418	78
LOC111772398	SOX9	PSZQ01001389.1	12128278	12128416	87
LOC111772398	SOX9	PSZQ01001389.1	12129633	12129804	106
LOC111772398	NCAPD3	PSZQ01002455.1	1228221	1228318	62
LOC111772398	NCAPD3	PSZQ01002455.1	1229725	1229914	118
LOC111772398	STXBP6	PSZQ01000621.1	532649	532926	169
LOC111772398	STXBP6	PSZQ01000621.1	533017	533139	78
LOC111772398	TCOF1	PSZQ01000517.1	13975158	13975315	98
LOC111772398	URB2	PSZQ01003803.1	824263	824431	105
LOC111772398	URB2	PSZQ01003803.1	824473	824652	110
LOC111772398	RET	PSZQ01000183.1	5745242	5745511	169
LOC111772398	RET	PSZQ01000183.1	5745889	5746001	70
LOC111772398	RET	PSZQ01000183.1	5747037	5747136	66
LOC111772398	ZC3H3	PSZQ01006646.1	490720	490827	67
LOC111775741	SLC22A15	PSZQ01005334.1	9946094	9946214	78
LOC111775741	SLC22A15	PSZQ01005334.1	9947680	9947990	211
LOC111775741	SLC22A15	PSZQ01005334.1	9948006	9948238	155
LOC111775741	ACTA1	PSZQ01003803.1	664152	664253	70
LOC111775741	ACTA1	PSZQ01003803.1	664354	664500	101
LOC111775741	ACTA1	PSZQ01003803.1	665910	666018	72
LOC111775741	ACTA1	PSZQ01003803.1	666171	666293	84
LOC111775741	RHPN1	PSZQ01006646.1	328193	328294	68
LOC111775741	RHPN1	PSZQ01006646.1	330224	330365	95
LOC111775741	RHPN1	PSZQ01006646.1	330443	330814	254
LOC111775741	RHPN1	PSZQ01006646.1	330927	331089	111
LOC111775741	RHPN1	PSZQ01006646.1	331253	331413	109
LOC111775741	BRAF	PSZQ01004590.1	7548569	7548688	82
LOC111775741	BRAF	PSZQ01004590.1	7548817	7549007	128
LOC111775741	BRAF	PSZQ01004590.1	7549078	7549203	83
LOC111775741	BRAF	PSZQ01004590.1	7550179	7550283	71
LOC111775741	ANKDD1A	PSZQ01008086.1	8189754	8189932	120
LOC111775741	NIPBL	PSZQ01006131.1	17382561	17382682	81
LOC111775741	NINJ1	PSZQ01003413.1	776115	776223	75
LOC111775741	NINJ1	PSZQ01003413.1	778202	778305	75
LOC111775741	NINJ1	PSZQ01003413.1	778529	778652	86
LOC111775741	NINJ1	PSZQ01003413.1	779559	779693	93
LOC111775741	NINJ1	PSZQ01003413.1	780151	780290	94
LOC111775741	JPH3	PSZQ01005586.1	12664151	12664286	90
LOC111775741	JPH3	PSZQ01005586.1	12666855	12666963	71
LOC111775741	JPH3	PSZQ01005586.1	12667032	12667240	142
LOC111775741	JPH3	PSZQ01005586.1	12668054	12668178	88
LOC111775741	JPH3	PSZQ01005586.1	12668285	12668388	68
LOC111775741	JPH3	PSZQ01005586.1	12668681	12668800	80
LOC111775741	JPH3	PSZQ01005586.1	12668803	12668892	61
LOC111775741	FBXO31	PSZQ01005586.1	12490054	12490154	70
LOC111775741	FBXO31	PSZQ01005586.1	12490202	12490402	132
LOC111775741	FBXO31	PSZQ01005586.1	12490429	12491025	415
LOC111775741	POP1	PSZQ01005047.1	37018995	37019379	264
LOC111775741	LMF1	PSZQ01004526.1	867677	867790	79
LOC111775741	LMF1	PSZQ01004526.1	867835	867944	77
LOC111775741	LMF1	PSZQ01004526.1	869004	869109	72
LOC111775741	LMF1	PSZQ01004526.1	870442	870591	102
LOC111775741	LMF1	PSZQ01004526.1	871920	872067	101
LOC111775741	DNAH9	PSZQ01003278.1	988773	989185	278
LOC111775741	DNAH9	PSZQ01003278.1	989197	989334	92
LOC111775741	DNAH9	PSZQ01003278.1	989450	989540	63
LOC111775741	NT5DC2	PSZQ01000897.1	50560286	50560377	63
LOC111775741	NT5DC2	PSZQ01000897.1	50560420	50560533	81
LOC111775741	NT5DC2	PSZQ01000897.1	50560587	50560870	196
LOC111775741	NT5DC2	PSZQ01000897.1	50560873	50561007	93
LOC111775741	NT5DC2	PSZQ01000897.1	50561064	50561156	62
LOC111775741	NT5DC2	PSZQ01000897.1	50561161	50561342	127
LOC111775741	NT5DC2	PSZQ01000897.1	50563311	50563535	154
LOC111775741	NT5DC2	PSZQ01000897.1	50563674	50563774	70
LOC111775741	CRTC3	PSZQ01000652.1	760410	760501	64
LOC111775741	CRTC3	PSZQ01000652.1	760592	760683	61
LOC111775741	CRTC3	PSZQ01000652.1	760761	761061	205
LOC111775741	CRTC3	PSZQ01000652.1	761122	761640	352
LOC111775741	CRTC3	PSZQ01000652.1	761782	761878	66
LOC111775741	CRTC3	PSZQ01000652.1	764514	764653	94
LOC111775741	THYN1	PSZQ01002455.1	1199932	1200227	201
LOC111775741	THYN1	PSZQ01002455.1	1200251	1200522	179
LOC111775741	THYN1	PSZQ01002455.1	1200546	1200681	92
LOC111775741	PPM1D	PSZQ01008525.1	11091980	11092120	97
LOC111775741	PPM1D	PSZQ01008525.1	11092412	11092519	73
LOC111775741	PPM1D	PSZQ01008525.1	11092648	11092819	118
LOC111775741	PSMB7	PSZQ01008595.1	3558022	3558140	78
LOC111775741	MSI2	PSZQ01008525.1	14733219	14733472	175
LOC111775741	MSI2	PSZQ01008525.1	14735974	14736069	63
LOC111775741	CDKL3	PSZQ01002270.1	10710316	10710425	74
LOC111775741	CDKL3	PSZQ01002270.1	10711655	10711832	118
LOC111775741	FCHSD2	PSZQ01007292.1	1564313	1564407	64
LOC111775741	FCHSD2	PSZQ01007292.1	1566168	1566351	124
LOC111775741	FCHSD2	PSZQ01007292.1	1566507	1566626	78
LOC111775741	FCHSD2	PSZQ01007292.1	1566967	1567060	61
LOC111775741	FCHSD2	PSZQ01007292.1	1567070	1567162	61
LOC111775741	MATN2	PSZQ01005047.1	37202335	37202446	77
LOC111775741	MATN2	PSZQ01005047.1	37203576	37203728	99
LOC111775741	MATN2	PSZQ01005047.1	37204548	37204648	70
LOC111775741	MAGOH	PSZQ01005418.1	5368087	5368257	114
LOC111775741	MAGOH	PSZQ01005418.1	5368469	5368578	75
LOC111775741	MAGOH	PSZQ01005418.1	5368640	5368735	66
LOC111775741	MAGOH	PSZQ01005418.1	5368755	5368872	78
LOC111775741	SMG6	PSZQ01008525.1	885447	885599	105
LOC111775741	SMG6	PSZQ01008525.1	885711	885889	122
LOC111775741	SMG6	PSZQ01008525.1	885903	886083	124
LOC111775741	FAF1	PSZQ01005418.1	3350946	3351047	66
LOC111775741	FAF1	PSZQ01005418.1	3351262	3351410	101
LOC111775741	FAF1	PSZQ01005418.1	3351530	3351686	106
LOC111775741	FAF1	PSZQ01005418.1	3351690	3351798	75
LOC111775741	FAF1	PSZQ01005418.1	3351839	3351987	102
LOC111775741	FAF1	PSZQ01005418.1	3352010	3352099	62
LOC111775741	NTM	PSZQ01002455.1	3116645	3116761	79
LOC111775741	WASF3	PSZQ01002137.1	11293663	11293824	109
LOC111775741	WASF3	PSZQ01002137.1	11294679	11294782	69
LOC111775741	WASF3	PSZQ01002137.1	11295083	11295171	64
LOC111775741	SLC43A1	PSZQ01001120.1	1731086	1731206	82
LOC111775741	SLC43A1	PSZQ01001120.1	1731298	1731388	61
LOC111775741	SLC43A1	PSZQ01001120.1	1731793	1732003	145
LOC111775741	SLC43A1	PSZQ01001120.1	1732433	1732543	75
LOC111775741	JAM3	PSZQ01002455.1	1359825	1360243	287
LOC111775741	TRIO	PSZQ01005860.1	536834	536929	66
LOC111775741	SKP1	PSZQ01002270.1	10573495	10574177	459
LOC111775741	SKP1	PSZQ01002270.1	10574280	10574402	83
LOC111775741	NUP133	PSZQ01003803.1	721072	721323	170
LOC111775741	NUP133	PSZQ01003803.1	721324	721425	70
LOC111775741	ALDH1L2	PSZQ01002222.1	21626271	21626442	113
LOC111775741	ALDH1L2	PSZQ01002222.1	21626492	21626594	66
LOC111775741	AMBRA1	PSZQ01004600.1	7574841	7574947	72
LOC111775741	ARL6IP1	PSZQ01001362.1	1237766	1237997	157
LOC111775741	ARL6IP1	PSZQ01001362.1	1238005	1238124	80
LOC111775741	TCOF1	PSZQ01000517.1	13974664	13974782	79
LOC111775741	TCOF1	PSZQ01000517.1	13974835	13974940	71
LOC111775741	TCOF1	PSZQ01000517.1	13974992	13975141	101
LOC111775741	TCOF1	PSZQ01000517.1	13975911	13976000	61
LOC111775741	TCOF1	PSZQ01000517.1	13977561	13977652	63
LOC111775741	MAP3K4	PSZQ01005961.1	8478504	8478617	78
LOC111775741	MAP3K4	PSZQ01005961.1	8478753	8478849	65
LOC111775741	MAP3K4	PSZQ01005961.1	8480608	8480833	154
LOC111775741	RET	PSZQ01000183.1	5744208	5744319	77
LOC111775741	RET	PSZQ01000183.1	5744375	5744475	70
LOC111775741	RET	PSZQ01000183.1	5744903	5745030	92
LOC111775741	RET	PSZQ01000183.1	5745109	5745328	157
LOC111775741	RET	PSZQ01000183.1	5745352	5745708	245
LOC111775741	RET	PSZQ01000183.1	5745889	5746070	123
LOC111775741	ZC3H3	PSZQ01006646.1	490029	490199	117
LOC111775741	ZC3H3	PSZQ01006646.1	490229	490495	182
LOC111775741	ZC3H3	PSZQ01006646.1	490522	490697	117
LOC111775741	ZC3H3	PSZQ01006646.1	490716	490851	92
LOC111775741	COIL	PSZQ01008525.1	14968082	14968186	69
LOC111775741	COIL	PSZQ01008525.1	14968307	14968556	170
LOC111775741	COIL	PSZQ01008525.1	14968889	14968981	63
LOC111775741	KLHDC4	PSZQ01005586.1	12812108	12812297	132
LOC111775741	KLHDC4	PSZQ01005586.1	12813400	12813682	192
LOC111775741	KCNK10	PSZQ01003339.1	10872451	10872571	81
LOC111775741	AKAP1	PSZQ01008525.1	14848209	14848457	167
LOC111775741	AKAP1	PSZQ01008525.1	14849167	14849321	105
LOC111775741	AKAP1	PSZQ01008525.1	14852921	14853021	65
LOC111775741	GDNF	PSZQ01006131.1	16702549	16702671	84
LOC111775741	GDNF	PSZQ01006131.1	16702956	16703084	87
LOC111775741	GDNF	PSZQ01006131.1	16705238	16705335	66
LOC111775741	ABCB10	PSZQ01003803.1	762683	762916	156
LOC111775741	ABCB10	PSZQ01003803.1	762918	763676	519
LOC111775741	ABCB10	PSZQ01003803.1	763801	763909	74
LOC111775741	COMMD1	PSZQ01000736.1	1112554	1112676	84
LOC111775741	FGF8	PSZQ01005412.1	326275	326394	81
LOC111775741	FGF8	PSZQ01005412.1	328549	328713	115
LOC111775741	FGF8	PSZQ01005412.1	328723	328884	116
LOC111775741	FGF8	PSZQ01005412.1	329040	329319	197
LOC111775741	FGF8	PSZQ01005412.1	329976	330083	74
LOC111775741	PDE5A	PSZQ01002931.1	12656548	12656667	81
LOC111775741	CHD7	PSZQ01003517.1	3948284	3948445	106
LOC111775741	PAX3	PSZQ01006729.1	2803257	2803352	64
LOC111775741	PAX3	PSZQ01006729.1	2805337	2805424	61
LOC111775741	PAX3	PSZQ01006729.1	2805461	2805642	122
LOC111775741	PAX3	PSZQ01006729.1	2805754	2805852	68
LOC111775741	PAX3	PSZQ01006729.1	2805867	2806045	119
LOC111775741	PAX3	PSZQ01006729.1	2806184	2806289	73
LOC111775741	PAX3	PSZQ01006729.1	2806799	2806946	97
LOC111775741	KIT	PSZQ01003296.1	3373556	3373707	103
LOC111775741	KIT	PSZQ01003296.1	3373877	3374063	127
LOC111775741	KIT	PSZQ01003296.1	3374143	3374287	98
LOC111775741	KIT	PSZQ01003296.1	3374428	3375114	466
LOC111775741	ACAD8	PSZQ01002455.1	1199932	1200227	200
LOC111775741	ACAD8	PSZQ01002455.1	1200251	1200522	178
LOC111775741	ACAD8	PSZQ01002455.1	1200550	1200681	90
LOC111775741	ALK	PSZQ01001967.1	18404807	18405017	145
LOC111775741	ALK	PSZQ01001967.1	18405947	18406036	61
LOC111775741	ALK	PSZQ01001967.1	18406106	18406238	90
LOC111775741	ALK	PSZQ01001967.1	18408358	18408447	61
LOC111775741	ALK	PSZQ01001967.1	18408517	18408649	90
LOC111775741	IGSF3	PSZQ01005334.1	10545300	10545896	409
LOC111775741	IGSF3	PSZQ01005334.1	10546875	10547009	91
LOC111775741	IGSF9B	PSZQ01002455.1	1465247	1465435	129
LOC111775741	IGSF9B	PSZQ01002455.1	1465640	1465754	79
LOC111775741	IGSF9B	PSZQ01002455.1	1465795	1465911	79
LOC111775741	TCTN1	PSZQ01006343.1	8098607	8098715	73
LOC111775741	TCTN1	PSZQ01006343.1	8098777	8098904	85
LOC111775741	TCTN1	PSZQ01006343.1	8098943	8099104	110
LOC111775741	SEC24A	PSZQ01008525.1	10922637	10922910	186
LOC111775741	SEC24A	PSZQ01008525.1	10922914	10923049	91
LOC111775741	SEC24A	PSZQ01008525.1	10923156	10923353	133
LOC111775741	SEC24A	PSZQ01008525.1	10923518	10923615	65
LOC111775741	GRID1	PSZQ01001027.1	4197230	4197359	89
LOC111775741	ASTN1	PSZQ01001020.1	15665405	15665614	143
LOC111775741	NCAPD3	PSZQ01002455.1	1227951	1228333	263
LOC111775741	NCAPD3	PSZQ01002455.1	1228507	1229065	387
LOC111775741	NCAPD3	PSZQ01002455.1	1229597	1229990	267
LOC111775741	ACSF3	PSZQ01005586.1	14019362	14019496	93
LOC111775741	ACSF3	PSZQ01005586.1	14021577	14021667	62
LOC111775741	STAB1	PSZQ01000897.1	50521489	50521603	78
LOC111775741	STAB1	PSZQ01000897.1	50523857	50524025	117
LOC111775741	STAB1	PSZQ01000897.1	50525407	50525500	64
LOC111775741	FANCA	PSZQ01005586.1	14624885	14625176	203
LOC111775741	FANCA	PSZQ01005586.1	14625181	14625484	204
LOC111775741	PDRG1	PSZQ01001345.1	2067262	2067377	80
LOC111775741	PDRG1	PSZQ01001345.1	2067410	2067600	133
LOC111775741	PRMT3	PSZQ01004493.1	1618107	1618253	99
LOC111775741	PRMT3	PSZQ01004493.1	1618372	1618716	233
LOC111775741	URB2	PSZQ01003803.1	824185	824703	351
LOC111775741	URB2	PSZQ01003803.1	824719	825246	356
LOC111775741	SCPEP1	PSZQ01008525.1	14949287	14949571	190
LOC111775741	SOX9	PSZQ01001389.1	12128653	12128856	139
LOC111775741	FOXJ3	PSZQ01001717.1	2204025	2204252	158
LOC111775741	FOXJ3	PSZQ01001717.1	2204353	2204679	225
LOC111775741	FOXJ3	PSZQ01001717.1	2204686	2204800	79
LOC111775741	FOXJ3	PSZQ01001717.1	2204821	2204946	85
LOC111775741	STXBP6	PSZQ01000621.1	532549	533150	408
LOC111775741	MITF	PSZQ01000897.1	65370491	65370713	152
LOC111775741	MITF	PSZQ01000897.1	65371056	65371195	92
LOC111775741	MITF	PSZQ01000897.1	65371379	65371493	80
LOC111775741	MITF	PSZQ01000897.1	65371652	65371773	85
LOC111775741	EEA1	PSZQ01002222.1	11804836	11805168	227
LOC111775741	EEA1	PSZQ01002222.1	11805195	11805396	137
LOC111775741	EEA1	PSZQ01002222.1	11805398	11805777	257
LOC111775741	SEC63	PSZQ01002066.1	44712304	44712403	66
LOC111775741	SEC63	PSZQ01002066.1	44712521	44712988	322
LOC111775741	SEC63	PSZQ01002066.1	44713026	44713200	115
LOC111775741	SEC63	PSZQ01002066.1	44713314	44713465	104
LOC111767928	SLC22A15	PSZQ01005334.1	9947766	9947879	74
LOC111767928	EEA1	PSZQ01002222.1	11804882	11805116	143
LOC111767928	FBXO31	PSZQ01005586.1	12490727	12490901	107
LOC111767928	URB2	PSZQ01003803.1	824562	824685	75
LOC111767928	STXBP6	PSZQ01000621.1	532752	532869	71
LOC111767928	SKP1	PSZQ01002270.1	10573541	10573713	107
LOC111767928	AKAP1	PSZQ01008525.1	14852532	14852625	62
LOC102148103	TCOF1	PSZQ01000517.1	13974841	13975124	178
LOC102148103	TCOF1	PSZQ01000517.1	13975157	13975315	99
LOC102148103	ZC3H3	PSZQ01006646.1	490015	490211	123
LOC102148103	ZC3H3	PSZQ01006646.1	490218	490512	185
LOC102148103	ZC3H3	PSZQ01006646.1	490694	490881	116
LOC102148103	ALDH1L2	PSZQ01002222.1	21626293	21626447	97
LOC102148103	ALDH1L2	PSZQ01002222.1	21626496	21626620	80
LOC102148103	FCHSD2	PSZQ01007292.1	1566178	1566365	117
LOC102148103	FCHSD2	PSZQ01007292.1	1566507	1566640	85
LOC102148103	TRIO	PSZQ01005860.1	536838	536998	98
LOC102148103	SKP1	PSZQ01002270.1	10573505	10573745	151
LOC102148103	SKP1	PSZQ01002270.1	10573748	10574186	275
LOC102148103	FAF1	PSZQ01005418.1	3351243	3351399	100
LOC102148103	FAF1	PSZQ01005418.1	3351532	3351689	100
LOC102148103	SMG6	PSZQ01008525.1	885890	886088	124
LOC102148103	JAM3	PSZQ01002455.1	1359826	1360238	258
LOC102148103	SLC43A1	PSZQ01001120.1	1731774	1732001	143
LOC102148103	SLC43A1	PSZQ01001120.1	1732063	1732232	106
LOC102148103	ACAD8	PSZQ01002455.1	1199934	1200235	188
LOC102148103	ACAD8	PSZQ01002455.1	1200237	1200525	183
LOC102148103	AKAP1	PSZQ01008525.1	14848104	14848474	226
LOC102148103	AKAP1	PSZQ01008525.1	14849255	14849399	93
LOC102148103	AKAP1	PSZQ01008525.1	14852921	14853020	63
LOC102148103	NUP133	PSZQ01003803.1	721117	721317	127
LOC102148103	NUP133	PSZQ01003803.1	722000	722134	84
LOC102148103	ACSF3	PSZQ01005586.1	14022172	14022318	91
LOC102148103	STAB1	PSZQ01000897.1	50524437	50524617	119
LOC102148103	FANCA	PSZQ01005586.1	14624807	14625146	214
LOC102148103	FANCA	PSZQ01005586.1	14625155	14625482	205
LOC102148103	PDRG1	PSZQ01001345.1	2067254	2067376	78
LOC102148103	PDRG1	PSZQ01001345.1	2067422	2067674	158
LOC102148103	FBXO31	PSZQ01005586.1	12490149	12490416	166
LOC102148103	FBXO31	PSZQ01005586.1	12490433	12490926	310
LOC102148103	PRMT3	PSZQ01004493.1	1618046	1618254	131
LOC102148103	PRMT3	PSZQ01004493.1	1618258	1618716	287
LOC102148103	MSI2	PSZQ01008525.1	14733225	14733521	186
LOC102148103	MSI2	PSZQ01008525.1	14735965	14736085	75
LOC102148103	POP1	PSZQ01005047.1	37018990	37019447	283
LOC102148103	IGSF3	PSZQ01005334.1	10545304	10545893	369
LOC102148103	IGSF3	PSZQ01005334.1	10546878	10547001	77
LOC102148103	TCTN1	PSZQ01006343.1	8098569	8098905	210
LOC102148103	TCTN1	PSZQ01006343.1	8098951	8099126	109
LOC102148103	ASTN1	PSZQ01001020.1	15665413	15665616	127
LOC102148103	LMF1	PSZQ01004526.1	867673	867942	172
LOC102148103	LMF1	PSZQ01004526.1	870462	870624	102
LOC102148103	JPH3	PSZQ01005586.1	12664142	12664285	90
LOC102148103	JPH3	PSZQ01005586.1	12667044	12667256	134
LOC102148103	JPH3	PSZQ01005586.1	12668213	12668385	109
LOC102148103	JPH3	PSZQ01005586.1	12668553	12668803	157
LOC102148103	SEC63	PSZQ01002066.1	44712300	44712481	115
LOC102148103	SEC63	PSZQ01002066.1	44712555	44712907	221
LOC102148103	SEC63	PSZQ01002066.1	44713013	44713215	126
LOC102148103	SEC63	PSZQ01002066.1	44713335	44713478	93
LOC102148103	FOXJ3	PSZQ01001717.1	2203937	2204244	191
LOC102148103	FOXJ3	PSZQ01001717.1	2204355	2204799	280
LOC102148103	FOXJ3	PSZQ01001717.1	2204803	2204996	122
LOC102148103	BRAF	PSZQ01004590.1	7548562	7548812	158
LOC102148103	BRAF	PSZQ01004590.1	7548823	7549003	113
LOC102148103	BRAF	PSZQ01004590.1	7549076	7549203	81
LOC102148103	BRAF	PSZQ01004590.1	7549208	7549316	69
LOC102148103	BRAF	PSZQ01004590.1	7550178	7550328	94
LOC102148103	NT5DC2	PSZQ01000897.1	50560430	50561019	370
LOC102148103	NT5DC2	PSZQ01000897.1	50561145	50561337	122
LOC102148103	MITF	PSZQ01000897.1	65370491	65370719	143
LOC102148103	MITF	PSZQ01000897.1	65371068	65371224	98
LOC102148103	CNTN6	PSZQ01000897.1	71134281	71134378	62
LOC102148103	EEA1	PSZQ01002222.1	11804839	11805154	196
LOC102148103	EEA1	PSZQ01002222.1	11805184	11805773	371
LOC102148103	NID2	PSZQ01004838.1	13910982	13911180	126
LOC102148103	SCPEP1	PSZQ01008525.1	14949282	14949612	204
LOC102148103	SOX9	PSZQ01001389.1	12128655	12128810	98
LOC102148103	SOX9	PSZQ01001389.1	12129192	12129409	135
LOC102148103	RHPN1	PSZQ01006646.1	330442	330745	188
LOC102148103	RHPN1	PSZQ01006646.1	330930	331133	128
LOC102148103	ACTA1	PSZQ01003803.1	664286	664511	144
LOC102148103	ACTA1	PSZQ01003803.1	666257	666427	106
LOC102148103	ACTA1	PSZQ01003803.1	666691	666931	152
LOC102148103	IGSF9B	PSZQ01002455.1	1465257	1465443	116
LOC102148103	IGSF9B	PSZQ01002455.1	1466303	1466416	72
LOC102148103	SEC24A	PSZQ01008525.1	10922637	10922838	128
LOC102148103	SEC24A	PSZQ01008525.1	10922906	10923047	89
LOC102148103	SEC24A	PSZQ01008525.1	10923066	10923225	99
LOC102148103	SEC24A	PSZQ01008525.1	10923256	10923359	68
LOC102148103	NIPBL	PSZQ01006131.1	17382551	17382686	85
LOC102148103	NCAPD3	PSZQ01002455.1	1227936	1228143	129
LOC102148103	NCAPD3	PSZQ01002455.1	1228195	1228334	89
LOC102148103	NCAPD3	PSZQ01002455.1	1228506	1229070	353
LOC102148103	NCAPD3	PSZQ01002455.1	1229596	1229990	248
LOC102148103	NINJ1	PSZQ01003413.1	780160	780290	84
LOC102148103	STXBP6	PSZQ01000621.1	532542	533177	397
LOC102148103	STXBP6	PSZQ01000621.1	533335	533482	91
LOC102148103	SLC22A15	PSZQ01005334.1	9947670	9948254	366
LOC102148103	VRK1	PSZQ01003339.1	17910484	17910634	103
LOC102148103	URB2	PSZQ01003803.1	824186	824744	351
LOC102148103	URB2	PSZQ01003803.1	824796	824975	112
LOC102148103	CDKL3	PSZQ01002270.1	10711709	10711844	87
LOC102148103	DNAH9	PSZQ01003278.1	986735	986866	81
LOC102148103	DNAH9	PSZQ01003278.1	988772	989187	259
LOC102148103	DNAH9	PSZQ01003278.1	989193	989334	86
LOC102148103	PSMB7	PSZQ01008595.1	3558030	3558244	135
LOC102148103	PPM1D	PSZQ01008525.1	11091981	11092122	90
LOC102148103	PPM1D	PSZQ01008525.1	11092642	11092829	119
LOC102148103	CRTC3	PSZQ01000652.1	760757	761068	197
LOC102148103	CRTC3	PSZQ01000652.1	761117	761638	328
LOC102148103	CRTC3	PSZQ01000652.1	764493	764657	106
LOC102148103	THYN1	PSZQ01002455.1	1199934	1200235	188
LOC102148103	THYN1	PSZQ01002455.1	1200237	1200525	183
LOC102148103	MAP3K4	PSZQ01005961.1	8478416	8478611	123
LOC102148103	MAP3K4	PSZQ01005961.1	8479433	8479618	116
LOC102148103	MAP3K4	PSZQ01005961.1	8480608	8480743	87
LOC102148103	ASAP1	PSZQ01005047.1	9994897	9995076	110
LOC102148103	FGF8	PSZQ01005412.1	328547	328686	91
LOC102148103	FGF8	PSZQ01005412.1	328714	329009	187
LOC102148103	FGF8	PSZQ01005412.1	329039	329294	160
LOC102148103	FGF8	PSZQ01005412.1	329969	330108	88
LOC102148103	WASF3	PSZQ01002137.1	11293662	11293804	89
LOC102148103	WASF3	PSZQ01002137.1	11294689	11294793	66
LOC102148103	WASF3	PSZQ01002137.1	11295085	11295329	152
LOC102148103	WASF3	PSZQ01002137.1	11296790	11296943	97
LOC102148103	RET	PSZQ01000183.1	5744077	5744345	168
LOC102148103	RET	PSZQ01000183.1	5745237	5745697	287
LOC102148103	RET	PSZQ01000183.1	5745888	5746096	131
LOC102148103	PAX3	PSZQ01006729.1	2805213	2805457	155
LOC102148103	KLHDC4	PSZQ01005586.1	12812089	12812284	120
LOC102148103	KLHDC4	PSZQ01005586.1	12813396	12813602	133
LOC102148103	MATN2	PSZQ01005047.1	37202333	37202457	80
LOC102148103	GDNF	PSZQ01006131.1	16705863	16706047	117
LOC102148103	MAGOH	PSZQ01005418.1	5368652	5368871	140
LOC102148103	ALK	PSZQ01001967.1	18405935	18406271	215
LOC102148103	ALK	PSZQ01001967.1	18408346	18408682	215
LOC102148103	KIT	PSZQ01003296.1	3373556	3373708	95
LOC102148103	KIT	PSZQ01003296.1	3373870	3374070	126
LOC102148103	KIT	PSZQ01003296.1	3374695	3374844	93
LOC102148103	KIT	PSZQ01003296.1	3374892	3375193	189
LOC102148103	COIL	PSZQ01008525.1	14968317	14968567	157
LOC102148103	ARL6IP1	PSZQ01001362.1	1237758	1237928	107
LOC102148103	COMMD1	PSZQ01000736.1	1112551	1112659	67
LOC102148103	ABCB10	PSZQ01003803.1	762914	763617	441
LOC106783067	POP1	PSZQ01005047.1	37018995	37019259	163
LOC106783067	DNAH9	PSZQ01003278.1	988779	989188	257
LOC106783067	DNAH9	PSZQ01003278.1	989192	989333	90
LOC106783067	PPM1D	PSZQ01008525.1	11092692	11092820	79
LOC106783067	LMF1	PSZQ01004526.1	871394	871564	106
LOC106783067	LMF1	PSZQ01004526.1	871882	872051	106
LOC106783067	CRTC3	PSZQ01000652.1	760780	761082	196
LOC106783067	CRTC3	PSZQ01000652.1	761120	761638	330
LOC106783067	CRTC3	PSZQ01000652.1	764501	764643	92
LOC106783067	THYN1	PSZQ01002455.1	1199961	1200230	173
LOC106783067	THYN1	PSZQ01002455.1	1200294	1200514	140
LOC106783067	THYN1	PSZQ01002455.1	1200537	1200670	90
LOC106783067	KIT	PSZQ01003296.1	3373877	3374017	89
LOC106783067	KIT	PSZQ01003296.1	3374145	3374263	78
LOC106783067	KIT	PSZQ01003296.1	3374477	3374621	89
LOC106783067	KIT	PSZQ01003296.1	3374679	3374850	107
LOC106783067	NUP133	PSZQ01003803.1	721154	721319	107
LOC106783067	NUP133	PSZQ01003803.1	722005	722140	83
LOC106783067	MSI2	PSZQ01008525.1	14733231	14733391	102
LOC106783067	ACTA1	PSZQ01003803.1	664390	664497	69
LOC106783067	NIPBL	PSZQ01006131.1	17382551	17382686	86
LOC106783067	NINJ1	PSZQ01003413.1	778523	778630	67
LOC106783067	NINJ1	PSZQ01003413.1	780174	780290	73
LOC106783067	BRAF	PSZQ01004590.1	7548564	7548662	67
LOC106783067	BRAF	PSZQ01004590.1	7548813	7549003	123
LOC106783067	BRAF	PSZQ01004590.1	7549066	7549189	79
LOC106783067	JPH3	PSZQ01005586.1	12664154	12664272	76
LOC106783067	JPH3	PSZQ01005586.1	12666863	12666977	78
LOC106783067	JPH3	PSZQ01005586.1	12667064	12667227	107
LOC106783067	FCHSD2	PSZQ01007292.1	1566179	1566352	112
LOC106783067	RET	PSZQ01000183.1	5745348	5745511	105
LOC106783067	RET	PSZQ01000183.1	5745579	5745692	76
LOC106783067	RET	PSZQ01000183.1	5745931	5746098	106
LOC106783067	SKP1	PSZQ01002270.1	10573504	10573682	114
LOC106783067	SKP1	PSZQ01002270.1	10573722	10573989	169
LOC106783067	NT5DC2	PSZQ01000897.1	50560422	50560539	79
LOC106783067	NT5DC2	PSZQ01000897.1	50560568	50561017	289
LOC106783067	ALDH1L2	PSZQ01002222.1	21626256	21626391	87
LOC106783067	MATN2	PSZQ01005047.1	37202332	37202457	86
LOC106783067	FBXO31	PSZQ01005586.1	12490295	12490412	74
LOC106783067	FBXO31	PSZQ01005586.1	12490480	12490609	83
LOC106783067	FBXO31	PSZQ01005586.1	12490624	12490928	192
LOC106783067	MAGOH	PSZQ01005418.1	5368753	5368892	88
LOC106783067	JAM3	PSZQ01002455.1	1359842	1360241	252
LOC106783067	SLC43A1	PSZQ01001120.1	1731809	1732001	123
LOC106783067	FAF1	PSZQ01005418.1	3350948	3351050	64
LOC106783067	FAF1	PSZQ01005418.1	3351232	3351398	106
LOC106783067	FAF1	PSZQ01005418.1	3351483	3351684	127
LOC106783067	FAF1	PSZQ01005418.1	3351851	3351979	86
LOC106783067	WASF3	PSZQ01002137.1	11295204	11295323	73
LOC106783067	SMG6	PSZQ01008525.1	885905	886079	111
LOC106783067	GDNF	PSZQ01006131.1	16705882	16706010	79
LOC106783067	STXBP6	PSZQ01000621.1	532576	533171	379
LOC106783067	AKAP1	PSZQ01008525.1	14848304	14848427	75
LOC106783067	FGF8	PSZQ01005412.1	329035	329268	150
LOC106783067	ACAD8	PSZQ01002455.1	1199961	1200230	170
LOC106783067	ACAD8	PSZQ01002455.1	1200294	1200518	143
LOC106783067	ACAD8	PSZQ01002455.1	1200537	1200670	90
LOC106783067	PAX3	PSZQ01006729.1	2805230	2805446	145
LOC106783067	ARL6IP1	PSZQ01001362.1	1237781	1237981	125
LOC106783067	SCPEP1	PSZQ01008525.1	14949291	14949599	197
LOC106783067	TCOF1	PSZQ01000517.1	13975162	13975265	68
LOC106783067	IGSF9B	PSZQ01002455.1	1465274	1465445	110
LOC106783067	SEC24A	PSZQ01008525.1	10919728	10919865	86
LOC106783067	SEC24A	PSZQ01008525.1	10922651	10922839	124
LOC106783067	SEC24A	PSZQ01008525.1	10922904	10923047	90
LOC106783067	SEC24A	PSZQ01008525.1	10923248	10923358	71
LOC106783067	SEC24A	PSZQ01008525.1	10923489	10923617	82
LOC106783067	ZC3H3	PSZQ01006646.1	490073	490215	91
LOC106783067	ZC3H3	PSZQ01006646.1	490714	490841	79
LOC106783067	COIL	PSZQ01008525.1	14968393	14968549	100
LOC106783067	NCAPD3	PSZQ01002455.1	1228522	1229074	353
LOC106783067	NCAPD3	PSZQ01002455.1	1229805	1229985	115
LOC106783067	SLC22A15	PSZQ01005334.1	9947661	9947983	206
LOC106783067	SLC22A15	PSZQ01005334.1	9948009	9948237	145
LOC106783067	SOX9	PSZQ01001389.1	12128260	12128367	67
LOC106783067	SOX9	PSZQ01001389.1	12128665	12128796	81
LOC106783067	FOXJ3	PSZQ01001717.1	2204076	2204228	97
LOC106783067	FOXJ3	PSZQ01001717.1	2204368	2204669	195
LOC106783067	EEA1	PSZQ01002222.1	11804863	11805164	196
LOC106783067	EEA1	PSZQ01002222.1	11805201	11805368	109
LOC106783067	EEA1	PSZQ01002222.1	11805413	11805745	212
LOC106783067	MITF	PSZQ01000897.1	65370492	65370699	128
LOC106783067	MITF	PSZQ01000897.1	65370838	65370930	61
LOC106783067	ABCB10	PSZQ01003803.1	762938	763594	415
LOC106783067	SEC63	PSZQ01002066.1	44712698	44712923	145
LOC106783067	SEC63	PSZQ01002066.1	44713045	44713222	108
LOC106783067	SEC63	PSZQ01002066.1	44713344	44713480	94
LOC106783067	MAP3K4	PSZQ01005961.1	8478424	8478601	112
LOC106783067	IGSF3	PSZQ01005334.1	10545336	10545690	224
LOC106783067	IGSF3	PSZQ01005334.1	10545752	10545888	85
LOC106783067	TCTN1	PSZQ01006343.1	8098760	8098905	91
LOC106783067	TCTN1	PSZQ01006343.1	8098967	8099113	94
LOC106783067	KLHDC4	PSZQ01005586.1	12813406	12813582	113
LOC106783067	FANCA	PSZQ01005586.1	14624930	14625129	120
LOC106783067	FANCA	PSZQ01005586.1	14625190	14625473	184
LOC106783067	URB2	PSZQ01003803.1	824141	824694	352
LOC106783067	PRMT3	PSZQ01004493.1	1618364	1618704	215
LOC111767874	COIL	PSZQ01008525.1	14968467	14968565	64
LOC111767874	STXBP6	PSZQ01000621.1	532553	532767	141
LOC111767874	NINJ1	PSZQ01003413.1	780167	780290	85
LOC111767874	KIT	PSZQ01003296.1	3374724	3374846	82
LOC111767874	ACTA1	PSZQ01003803.1	666732	666873	97
LOC111767874	RHPN1	PSZQ01006646.1	330984	331114	89
LOC111767874	RHPN1	PSZQ01006646.1	331247	331380	90
LOC111767874	ALDH1L2	PSZQ01002222.1	21624199	21624315	75
LOC111767874	FGF8	PSZQ01005412.1	328791	328940	100
LOC111767874	FGF8	PSZQ01005412.1	329196	329321	84
LOC111767874	SEC24A	PSZQ01008525.1	10919532	10919635	69
LOC111767874	SEC24A	PSZQ01008525.1	10922911	10923047	93
LOC111767874	NCAPD3	PSZQ01002455.1	1229876	1229990	75
LOC111767874	PAX3	PSZQ01006729.1	2805224	2805447	146
LOC111767874	DNAH9	PSZQ01003278.1	989336	989430	63
LOC111767874	SLC43A1	PSZQ01001120.1	1731803	1731957	109
LOC111767874	THYN1	PSZQ01002455.1	1197213	1197303	61
LOC111767874	THYN1	PSZQ01002455.1	1200043	1200149	69
LOC111767874	THYN1	PSZQ01002455.1	1200292	1200410	76
LOC111767874	RET	PSZQ01000183.1	5745290	5745547	170
LOC111767874	CRTC3	PSZQ01000652.1	760411	760567	102
LOC111767874	CRTC3	PSZQ01000652.1	760784	760883	66
LOC111767874	CRTC3	PSZQ01000652.1	760923	761024	66
LOC111767874	CRTC3	PSZQ01000652.1	764559	764658	65
LOC111767874	PSMB7	PSZQ01008595.1	3558009	3558134	82
LOC111767874	SCPEP1	PSZQ01008525.1	14949407	14949513	68
LOC111767874	URB2	PSZQ01003803.1	824307	824443	90
LOC111767874	WASF3	PSZQ01002137.1	11296844	11296945	70
LOC111767874	ABCB10	PSZQ01003803.1	762688	762791	70
LOC111767874	ABCB10	PSZQ01003803.1	763364	763479	75
LOC111767874	ABCB10	PSZQ01003803.1	763485	763599	73
LOC111767874	MATN2	PSZQ01005047.1	37202320	37202458	94
LOC111767874	ANKDD1A	PSZQ01008086.1	8189732	8189887	105
LOC111767874	MITF	PSZQ01000897.1	65368085	65368231	100
LOC111767874	MAP3K4	PSZQ01005961.1	8478422	8478589	116
LOC111767874	SOX9	PSZQ01001389.1	12128238	12128368	86
LOC111767874	SOX9	PSZQ01001389.1	12129656	12129815	106
LOC111767874	KLHDC4	PSZQ01005586.1	12812097	12812303	139
LOC111767874	KLHDC4	PSZQ01005586.1	12813470	12813590	81
LOC111767874	JPH3	PSZQ01005586.1	12668691	12668803	76
LOC111767874	TCOF1	PSZQ01000517.1	13975024	13975141	80
LOC111767874	TCOF1	PSZQ01000517.1	13975155	13975296	96
LOC111767874	TCOF1	PSZQ01000517.1	13977894	13977998	70
LOC111767874	NUP133	PSZQ01003803.1	722023	722139	78
LOC111767874	NUP133	PSZQ01003803.1	724002	724097	64
LOC111767874	NUP133	PSZQ01003803.1	724518	724634	77
LOC111767874	SLC22A15	PSZQ01005334.1	9947746	9947921	117
LOC111767874	BRAF	PSZQ01004590.1	7548864	7549002	92
LOC111767874	BRAF	PSZQ01004590.1	7550178	7550313	89
LOC111767874	ACAD8	PSZQ01002455.1	1199939	1200149	140
LOC111767874	FCHSD2	PSZQ01007292.1	1566178	1566341	109
LOC111767874	MSI2	PSZQ01008525.1	14735964	14736064	67
LOC111767874	POP1	PSZQ01005047.1	37019014	37019189	120
LOC111767874	LMF1	PSZQ01004526.1	867678	867833	106
LOC111767874	LMF1	PSZQ01004526.1	871158	871291	89
LOC111767874	LMF1	PSZQ01004526.1	871384	871535	101
LOC111767874	AKAP1	PSZQ01008525.1	14850242	14850336	64
LOC111767874	AKAP1	PSZQ01008525.1	14852527	14852633	73
LOC111767874	PRMT3	PSZQ01004493.1	1617177	1617267	64
LOC111767874	SMG6	PSZQ01008525.1	885961	886083	82
LOC111767874	ACSF3	PSZQ01005586.1	14018460	14018550	61
LOC111767874	ACSF3	PSZQ01005586.1	14019353	14019453	69
LOC111767874	STAB1	PSZQ01000897.1	50523866	50524035	113
LOC111767874	NT5DC2	PSZQ01000897.1	50560579	50560722	94
LOC111767874	NT5DC2	PSZQ01000897.1	50560756	50560884	86
LOC111767874	NT5DC2	PSZQ01000897.1	50561164	50561351	125
LOC111767874	PDRG1	PSZQ01001345.1	2067259	2067371	76
LOC111767874	PDRG1	PSZQ01001345.1	2069955	2070042	62
LOC111767874	FANCA	PSZQ01005586.1	14624818	14625130	206
LOC111767874	ASTN1	PSZQ01001020.1	15665458	15665587	83
LOC111767874	IGSF3	PSZQ01005334.1	10545377	10545635	169
LOC111767874	TCTN1	PSZQ01006343.1	8098958	8099100	93
LOC111767874	SEC63	PSZQ01002066.1	44712518	44712738	149
LOC111767874	SEC63	PSZQ01002066.1	44713030	44713211	121
LOC111767874	SEC63	PSZQ01002066.1	44713352	44713479	87
LOC111767874	SKP1	PSZQ01002270.1	10573842	10573977	92
LOC111767874	SKP1	PSZQ01002270.1	10574085	10574186	66
LOC111767874	NTM	PSZQ01002455.1	3116649	3116750	71
LOC111767874	FBXO31	PSZQ01005586.1	12490538	12490640	69
LOC111775621	NTM	PSZQ01002455.1	3116648	3116760	78
LOC111775621	COIL	PSZQ01008525.1	14968083	14968168	61
LOC111775621	COIL	PSZQ01008525.1	14968392	14968556	116
LOC111775621	ARL6IP1	PSZQ01001362.1	1237798	1237894	69
LOC111775621	ACAD8	PSZQ01002455.1	1199938	1200049	79
LOC111775621	ACAD8	PSZQ01002455.1	1200054	1200203	107
LOC111775621	ACAD8	PSZQ01002455.1	1200237	1200326	63
LOC111775621	SLC22A15	PSZQ01005334.1	9947723	9947967	176
LOC111775621	SLC22A15	PSZQ01005334.1	9948034	9948131	71
LOC111775621	SLC22A15	PSZQ01005334.1	9948157	9948245	63
LOC111775621	NUP133	PSZQ01003803.1	721143	721317	123
LOC111775621	NUP133	PSZQ01003803.1	721324	721422	70
LOC111775621	PAX3	PSZQ01006729.1	2805214	2805498	193
LOC111775621	TCOF1	PSZQ01000517.1	13974677	13974772	67
LOC111775621	TCOF1	PSZQ01000517.1	13974943	13975040	68
LOC111775621	TCOF1	PSZQ01000517.1	13975051	13975137	61
LOC111775621	TCOF1	PSZQ01000517.1	13975229	13975316	62
LOC111775621	TCOF1	PSZQ01000517.1	13977894	13977992	68
LOC111775621	FGF8	PSZQ01005412.1	328536	328698	118
LOC111775621	FGF8	PSZQ01005412.1	328735	328905	122
LOC111775621	FGF8	PSZQ01005412.1	329066	329194	93
LOC111775621	FGF8	PSZQ01005412.1	329221	329315	66
LOC111775621	ZC3H3	PSZQ01006646.1	490053	490212	113
LOC111775621	ZC3H3	PSZQ01006646.1	490231	490368	98
LOC111775621	ZC3H3	PSZQ01006646.1	490411	490496	61
LOC111775621	ZC3H3	PSZQ01006646.1	490737	490832	68
LOC111775621	CHD7	PSZQ01003517.1	3948299	3948405	75
LOC111775621	FCHSD2	PSZQ01007292.1	1566179	1566287	77
LOC111775621	GDNF	PSZQ01006131.1	16702977	16703068	65
LOC111775621	GDNF	PSZQ01006131.1	16705704	16705817	81
LOC111775621	URB2	PSZQ01003803.1	824185	824452	193
LOC111775621	URB2	PSZQ01003803.1	824463	824622	115
LOC111775621	SEC63	PSZQ01002066.1	44712655	44712954	216
LOC111775621	SEC63	PSZQ01002066.1	44713027	44713190	115
LOC111775621	NT5DC2	PSZQ01000897.1	50560432	50560562	94
LOC111775621	NT5DC2	PSZQ01000897.1	50560609	50560763	111
LOC111775621	NT5DC2	PSZQ01000897.1	50560825	50561003	129
LOC111775621	NT5DC2	PSZQ01000897.1	50561093	50561331	168
LOC111775621	FOXJ3	PSZQ01001717.1	2204097	2204237	102
LOC111775621	FOXJ3	PSZQ01001717.1	2204283	2204493	151
LOC111775621	FOXJ3	PSZQ01001717.1	2204524	2204678	110
LOC111775621	FOXJ3	PSZQ01001717.1	2204679	2204763	61
LOC111775621	EEA1	PSZQ01002222.1	11804899	11805045	105
LOC111775621	EEA1	PSZQ01002222.1	11805080	11805169	64
LOC111775621	EEA1	PSZQ01002222.1	11805247	11805394	106
LOC111775621	EEA1	PSZQ01002222.1	11805585	11805752	121
LOC111775621	FANCA	PSZQ01005586.1	14624809	14625141	235
LOC111775621	FANCA	PSZQ01005586.1	14625331	14625479	105
LOC111775621	MITF	PSZQ01000897.1	65370603	65370732	92
LOC111775621	MITF	PSZQ01000897.1	65371133	65371229	68
LOC111775621	MITF	PSZQ01000897.1	65371652	65371760	75
LOC111775621	PDRG1	PSZQ01001345.1	2067484	2067601	84
LOC111775621	ACSF3	PSZQ01005586.1	14018457	14018567	77
LOC111775621	ACSF3	PSZQ01005586.1	14021606	14021717	79
LOC111775621	PRMT3	PSZQ01004493.1	1618095	1618253	113
LOC111775621	PRMT3	PSZQ01004493.1	1618330	1618712	272
LOC111775621	FBXO31	PSZQ01005586.1	12490175	12490265	64
LOC111775621	FBXO31	PSZQ01005586.1	12490295	12490410	81
LOC111775621	FBXO31	PSZQ01005586.1	12490459	12490916	330
LOC111775621	IGSF3	PSZQ01005334.1	10545346	10545480	95
LOC111775621	IGSF3	PSZQ01005334.1	10545492	10545577	62
LOC111775621	IGSF3	PSZQ01005334.1	10545581	10545894	227
LOC111775621	TCTN1	PSZQ01006343.1	8097663	8097765	72
LOC111775621	TCTN1	PSZQ01006343.1	8098615	8098728	81
LOC111775621	TCTN1	PSZQ01006343.1	8098771	8098896	89
LOC111775621	TCTN1	PSZQ01006343.1	8098962	8099083	87
LOC111775621	SOX9	PSZQ01001389.1	12129195	12129288	66
LOC111775621	SOX9	PSZQ01001389.1	12129724	12129818	64
LOC111775621	ASTN1	PSZQ01001020.1	15664850	15664959	76
LOC111775621	STXBP6	PSZQ01000621.1	531595	531685	61
LOC111775621	STXBP6	PSZQ01000621.1	532549	532692	104
LOC111775621	STXBP6	PSZQ01000621.1	532740	533181	316
LOC111775621	ANKDD1A	PSZQ01008086.1	8189733	8189933	142
LOC111775621	ANKDD1A	PSZQ01008086.1	8190278	8190389	77
LOC111775621	JPH3	PSZQ01005586.1	12664162	12664267	74
LOC111775621	JPH3	PSZQ01005586.1	12667035	12667237	147
LOC111775621	BRAF	PSZQ01004590.1	7548815	7548996	130
LOC111775621	BRAF	PSZQ01004590.1	7550186	7550279	66
LOC111775621	THYN1	PSZQ01002455.1	1199938	1200049	79
LOC111775621	THYN1	PSZQ01002455.1	1200054	1200204	107
LOC111775621	THYN1	PSZQ01002455.1	1200237	1200341	73
LOC111775621	CRTC3	PSZQ01000652.1	760763	761028	192
LOC111775621	CRTC3	PSZQ01000652.1	761134	761339	149
LOC111775621	CRTC3	PSZQ01000652.1	761344	761474	97
LOC111775621	CRTC3	PSZQ01000652.1	764560	764652	64
LOC111775621	PPM1D	PSZQ01008525.1	11092031	11092117	62
LOC111775621	PPM1D	PSZQ01008525.1	11092564	11092788	160
LOC111775621	PSMB7	PSZQ01008595.1	3558143	3558254	79
LOC111775621	DNAH9	PSZQ01003278.1	988852	989056	145
LOC111775621	DNAH9	PSZQ01003278.1	989064	989168	75
LOC111775621	DNAH9	PSZQ01003278.1	989228	989335	76
LOC111775621	DNAH9	PSZQ01003278.1	989338	989429	65
LOC111775621	DNAH9	PSZQ01003278.1	989448	989534	61
LOC111775621	MSI2	PSZQ01008525.1	14733255	14733386	95
LOC111775621	MSI2	PSZQ01008525.1	14735966	14736057	64
LOC111775621	SCPEP1	PSZQ01008525.1	14949280	14949367	62
LOC111775621	SCPEP1	PSZQ01008525.1	14949412	14949568	111
LOC111775621	CNTN6	PSZQ01000897.1	71134295	71134388	65
LOC111775621	LMF1	PSZQ01004526.1	867672	867795	88
LOC111775621	LMF1	PSZQ01004526.1	870442	870559	83
LOC111775621	LMF1	PSZQ01004526.1	871970	872077	76
LOC111775621	SEC24A	PSZQ01008525.1	10922653	10922753	72
LOC111775621	SEC24A	PSZQ01008525.1	10922921	10923353	306
LOC111775621	ACTA1	PSZQ01003803.1	664353	664493	97
LOC111775621	ACTA1	PSZQ01003803.1	666290	666428	97
LOC111775621	ACTA1	PSZQ01003803.1	666697	666831	96
LOC111775621	RHPN1	PSZQ01006646.1	327906	327996	70
LOC111775621	RHPN1	PSZQ01006646.1	330283	330399	76
LOC111775621	IGSF9B	PSZQ01002455.1	1465263	1465412	106
LOC111775621	POP1	PSZQ01005047.1	37019046	37019241	137
LOC111775621	POP1	PSZQ01005047.1	37019609	37019715	74
LOC111775621	NIPBL	PSZQ01006131.1	17382556	17382683	89
LOC111775621	NCAPD3	PSZQ01002455.1	1228137	1228319	131
LOC111775621	NCAPD3	PSZQ01002455.1	1228746	1228888	103
LOC111775621	NCAPD3	PSZQ01002455.1	1228895	1229040	105
LOC111775621	NCAPD3	PSZQ01002455.1	1229731	1229850	86
LOC111775621	NINJ1	PSZQ01003413.1	777586	777684	67
LOC111775621	NINJ1	PSZQ01003413.1	780157	780290	94
LOC111775621	RET	PSZQ01000183.1	5745436	5745604	121
LOC111775621	RET	PSZQ01000183.1	5745606	5745704	72
LOC111775621	RET	PSZQ01000183.1	5745720	5745804	61
LOC111775621	SMG6	PSZQ01008525.1	882969	883070	71
LOC111775621	SMG6	PSZQ01008525.1	885448	885566	83
LOC111775621	SMG6	PSZQ01008525.1	885757	885894	97
LOC111775621	SMG6	PSZQ01008525.1	885932	886082	108
LOC111775621	FAF1	PSZQ01005418.1	3351247	3351403	111
LOC111775621	FAF1	PSZQ01005418.1	3351559	3351677	86
LOC111775621	FAF1	PSZQ01005418.1	3351840	3351986	106
LOC111775621	JAM3	PSZQ01002455.1	1359864	1360194	237
LOC111775621	ABCB10	PSZQ01003803.1	762684	762792	78
LOC111775621	ABCB10	PSZQ01003803.1	762913	763220	221
LOC111775621	ABCB10	PSZQ01003803.1	763464	763558	68
LOC111775621	COMMD1	PSZQ01000736.1	1112548	1112642	67
LOC111775621	SLC43A1	PSZQ01001120.1	1731117	1731210	66
LOC111775621	SLC43A1	PSZQ01001120.1	1731815	1732004	135
LOC111775621	WASF3	PSZQ01002137.1	11295077	11295171	67
LOC111775621	WASF3	PSZQ01002137.1	11295173	11295313	99
LOC111775621	MAP3K4	PSZQ01005961.1	8478502	8478591	62
LOC111775621	MAP3K4	PSZQ01005961.1	8480655	8480779	88
LOC111775621	ASAP1	PSZQ01005047.1	9994937	9995081	100
LOC111775621	KLHDC4	PSZQ01005586.1	12813395	12813599	145
LOC111775621	ALK	PSZQ01001967.1	18406075	18406164	65
LOC111775621	ALK	PSZQ01001967.1	18408486	18408575	65
LOC111775621	KIT	PSZQ01003296.1	3374172	3374262	66
LOC111775621	KIT	PSZQ01003296.1	3374493	3374617	88
LOC111775621	KIT	PSZQ01003296.1	3374666	3374840	124
LOC111775621	KIT	PSZQ01003296.1	3374864	3375014	108
LOC111775621	MATN2	PSZQ01005047.1	37202320	37202464	109
LOC111775621	AMBRA1	PSZQ01004600.1	7574440	7574529	63
LOC111775621	AMBRA1	PSZQ01004600.1	7574853	7574945	64
LOC111775621	MAGOH	PSZQ01005418.1	5368756	5368882	90
LOC111775621	SKP1	PSZQ01002270.1	10573537	10573667	94
LOC111775621	SKP1	PSZQ01002270.1	10573799	10573999	144
LOC111775621	SKP1	PSZQ01002270.1	10574042	10574247	145
LOC111768099	MAP3K4	PSZQ01005961.1	8478423	8478620	124
LOC111768099	KLHDC4	PSZQ01005586.1	12812090	12812229	91
LOC111768099	KLHDC4	PSZQ01005586.1	12813396	12813588	123
LOC111768099	JAM3	PSZQ01002455.1	1359866	1360052	120
LOC111768099	JAM3	PSZQ01002455.1	1360120	1360236	73
LOC111768099	FAF1	PSZQ01005418.1	3350942	3351044	67
LOC111768099	FAF1	PSZQ01005418.1	3351231	3351396	107
LOC111768099	FAF1	PSZQ01005418.1	3351839	3351993	96
LOC111768099	SMG6	PSZQ01008525.1	885464	885566	71
LOC111768099	WASF3	PSZQ01002137.1	11295177	11295304	82
LOC111768099	MATN2	PSZQ01005047.1	37202322	37202464	90
LOC111768099	MATN2	PSZQ01005047.1	37206551	37206641	63
LOC111768099	ABCB10	PSZQ01003803.1	763286	763598	196
LOC111768099	ABCB10	PSZQ01003803.1	765552	765695	94
LOC111768099	TRIO	PSZQ01005860.1	536845	536976	81
LOC111768099	SKP1	PSZQ01002270.1	10573546	10573743	127
LOC111768099	SKP1	PSZQ01002270.1	10573855	10574027	110
LOC111768099	NTM	PSZQ01002455.1	3116647	3116754	71
LOC111768099	NTM	PSZQ01002455.1	3117342	3117452	69
LOC111768099	ARL6IP1	PSZQ01001362.1	1238009	1238126	76
LOC111768099	SCPEP1	PSZQ01008525.1	14949283	14949521	150
LOC111768099	JPH3	PSZQ01005586.1	12664157	12664273	73
LOC111768099	JPH3	PSZQ01005586.1	12667069	12667211	89
LOC111768099	JPH3	PSZQ01005586.1	12668278	12668397	76
LOC111768099	SEC24A	PSZQ01008525.1	10922704	10922834	83
LOC111768099	SEC24A	PSZQ01008525.1	10922910	10923015	66
LOC111768099	SEC24A	PSZQ01008525.1	10923092	10923343	159
LOC111768099	SEC24A	PSZQ01008525.1	10923493	10923617	78
LOC111768099	IGSF9B	PSZQ01002455.1	1465332	1465425	65
LOC111768099	BRAF	PSZQ01004590.1	7548564	7548796	150
LOC111768099	BRAF	PSZQ01004590.1	7548834	7548973	91
LOC111768099	BRAF	PSZQ01004590.1	7550185	7550308	78
LOC111768099	NCAPD3	PSZQ01002455.1	1228885	1229052	107
LOC111768099	NCAPD3	PSZQ01002455.1	1229761	1229983	143
LOC111768099	DNAH9	PSZQ01003278.1	988807	989003	122
LOC111768099	DNAH9	PSZQ01003278.1	989030	989169	87
LOC111768099	SLC22A15	PSZQ01005334.1	9945287	9945399	71
LOC111768099	SLC22A15	PSZQ01005334.1	9947717	9948147	272
LOC111768099	PPM1D	PSZQ01008525.1	11092276	11092369	61
LOC111768099	THYN1	PSZQ01002455.1	1199932	1200071	89
LOC111768099	THYN1	PSZQ01002455.1	1200074	1200223	97
LOC111768099	THYN1	PSZQ01002455.1	1200251	1200485	148
LOC111768099	CRTC3	PSZQ01000652.1	760794	761070	175
LOC111768099	CRTC3	PSZQ01000652.1	761125	761251	79
LOC111768099	CRTC3	PSZQ01000652.1	761291	761633	215
LOC111768099	CRTC3	PSZQ01000652.1	764501	764656	101
LOC111768099	MSI2	PSZQ01008525.1	14733347	14733490	93
LOC111768099	STXBP6	PSZQ01000621.1	531576	531690	73
LOC111768099	STXBP6	PSZQ01000621.1	532564	532694	81
LOC111768099	STXBP6	PSZQ01000621.1	532849	532954	69
LOC111768099	STXBP6	PSZQ01000621.1	532980	533180	128
LOC111768099	ACTA1	PSZQ01003803.1	666667	666926	168
LOC111768099	RHPN1	PSZQ01006646.1	330974	331142	108
LOC111768099	LMF1	PSZQ01004526.1	867725	867910	117
LOC111768099	LMF1	PSZQ01004526.1	869002	869124	79
LOC111768099	LMF1	PSZQ01004526.1	869548	869642	61
LOC111768099	LMF1	PSZQ01004526.1	870492	870629	86
LOC111768099	LMF1	PSZQ01004526.1	871165	871341	114
LOC111768099	LMF1	PSZQ01004526.1	871373	871571	127
LOC111768099	NIPBL	PSZQ01006131.1	17382557	17382679	78
LOC111768099	NINJ1	PSZQ01003413.1	778206	778304	69
LOC111768099	POP1	PSZQ01005047.1	37019006	37019286	180
LOC111768099	URB2	PSZQ01003803.1	824226	824500	175
LOC111768099	URB2	PSZQ01003803.1	824518	824715	124
LOC111768099	RET	PSZQ01000183.1	5743789	5743948	101
LOC111768099	RET	PSZQ01000183.1	5745341	5745498	101
LOC111768099	RET	PSZQ01000183.1	5745888	5746039	96
LOC111768099	SEC63	PSZQ01002066.1	44712312	44712417	68
LOC111768099	SEC63	PSZQ01002066.1	44712553	44712957	256
LOC111768099	SEC63	PSZQ01002066.1	44712986	44713225	154
LOC111768099	FBXO31	PSZQ01005586.1	12490447	12490571	78
LOC111768099	SLC43A1	PSZQ01001120.1	1731782	1731960	112
LOC111768099	SLC43A1	PSZQ01001120.1	1732102	1732252	97
LOC111768099	FOXJ3	PSZQ01001717.1	2204376	2204479	65
LOC111768099	FOXJ3	PSZQ01001717.1	2204602	2204734	85
LOC111768099	FOXJ3	PSZQ01001717.1	2204800	2204921	77
LOC111768099	ACSF3	PSZQ01005586.1	14018188	14018365	112
LOC111768099	ACSF3	PSZQ01005586.1	14019012	14019155	91
LOC111768099	STAB1	PSZQ01000897.1	50524509	50524616	67
LOC111768099	MITF	PSZQ01000897.1	65368083	65368231	95
LOC111768099	EEA1	PSZQ01002222.1	11804883	11805073	124
LOC111768099	EEA1	PSZQ01002222.1	11805489	11805750	170
LOC111768099	FANCA	PSZQ01005586.1	14624070	14624191	79
LOC111768099	FANCA	PSZQ01005586.1	14624871	14625036	108
LOC111768099	FANCA	PSZQ01005586.1	14625186	14625484	187
LOC111768099	NID2	PSZQ01004838.1	13911089	13911255	106
LOC111768099	PRMT3	PSZQ01004493.1	1616359	1616453	63
LOC111768099	PRMT3	PSZQ01004493.1	1618444	1618583	90
LOC111768099	PRMT3	PSZQ01004493.1	1618615	1618713	63
LOC111768099	KIT	PSZQ01003296.1	3373560	3373704	93
LOC111768099	KIT	PSZQ01003296.1	3373893	3374007	75
LOC111768099	KIT	PSZQ01003296.1	3374673	3374829	100
LOC111768099	KIT	PSZQ01003296.1	3374897	3375045	96
LOC111768099	GRID1	PSZQ01001027.1	4196943	4197070	84
LOC111768099	IGSF3	PSZQ01005334.1	10545350	10545671	203
LOC111768099	TCTN1	PSZQ01006343.1	8098956	8099123	106
LOC111768099	ASTN1	PSZQ01001020.1	15665013	15665104	62
LOC111768099	ASTN1	PSZQ01001020.1	15665403	15665563	103
LOC111768099	NT5DC2	PSZQ01000897.1	50560722	50560843	77
LOC111768099	NT5DC2	PSZQ01000897.1	50561157	50561323	109
LOC111768099	SOX9	PSZQ01001389.1	12127325	12127415	62
LOC111768099	SOX9	PSZQ01001389.1	12128230	12128367	87
LOC111768099	SOX9	PSZQ01001389.1	12129662	12129818	100
LOC111768099	ALDH1L2	PSZQ01002222.1	21624197	21624338	87
LOC111768099	ALDH1L2	PSZQ01002222.1	21626257	21626443	118
LOC111768099	COIL	PSZQ01008525.1	14968406	14968567	102
LOC111768099	MAPK10	PSZQ01005937.1	10942371	10942471	65
LOC111768099	PDE5A	PSZQ01002931.1	12656527	12656652	78
LOC111768099	ACAD8	PSZQ01002455.1	1199932	1200071	89
LOC111768099	ACAD8	PSZQ01002455.1	1200074	1200208	89
LOC111768099	ACAD8	PSZQ01002455.1	1200251	1200440	120
LOC111768099	ANKDD1A	PSZQ01008086.1	8190046	8190155	70
LOC111768099	FCHSD2	PSZQ01007292.1	1566176	1566352	111
LOC111768099	FCHSD2	PSZQ01007292.1	1566510	1566648	88
LOC111768099	FCHSD2	PSZQ01007292.1	1566714	1566841	81
LOC111768099	AKAP1	PSZQ01008525.1	14848148	14848279	84
LOC111768099	AKAP1	PSZQ01008525.1	14852921	14853019	62
LOC111768099	TCOF1	PSZQ01000517.1	13975013	13975121	69
LOC111768099	TCOF1	PSZQ01000517.1	13975161	13975306	93
LOC111768099	PAX3	PSZQ01006729.1	2805208	2805518	201
LOC111768099	PAX3	PSZQ01006729.1	2805703	2805836	83
LOC111768099	PAX3	PSZQ01006729.1	2805902	2806036	83
LOC111768099	ZC3H3	PSZQ01006646.1	490021	490181	101
LOC111768099	CHD7	PSZQ01003517.1	3949314	3949421	69
LOC111768099	FGF8	PSZQ01005412.1	328533	328753	141
LOC111768099	FGF8	PSZQ01005412.1	328774	328912	92
LOC111768099	FGF8	PSZQ01005412.1	329980	330101	81
LOC111768099	GDNF	PSZQ01006131.1	16702554	16702670	75
LOC111768099	GDNF	PSZQ01006131.1	16705242	16705366	81
LOC111768099	GDNF	PSZQ01006131.1	16705870	16706031	104
LOC111768099	NUP133	PSZQ01003803.1	721070	721206	89
LOC111768099	NUP133	PSZQ01003803.1	721227	721321	62
LOC111768099	NUP133	PSZQ01003803.1	722021	722132	70
LOC111768099	NUP133	PSZQ01003803.1	723806	723933	83
LOC111773217	ALDH1L2	PSZQ01002222.1	21624195	21624346	97
LOC111773217	ALDH1L2	PSZQ01002222.1	21626257	21626447	125
LOC111773217	SOX9	PSZQ01001389.1	12128248	12128400	101
LOC111773217	SOX9	PSZQ01001389.1	12128879	12128984	71
LOC111773217	SOX9	PSZQ01001389.1	12129663	12129811	99
LOC111773217	CDKL3	PSZQ01002270.1	10711651	10711826	115
LOC111773217	EEA1	PSZQ01002222.1	11804871	11805175	207
LOC111773217	EEA1	PSZQ01002222.1	11805196	11805361	113
LOC111773217	EEA1	PSZQ01002222.1	11805402	11805757	240
LOC111773217	FBXO31	PSZQ01005586.1	12490107	12490405	197
LOC111773217	FBXO31	PSZQ01005586.1	12490427	12491006	393
LOC111773217	MITF	PSZQ01000897.1	65368095	65368226	84
LOC111773217	MITF	PSZQ01000897.1	65370492	65370720	152
LOC111773217	MITF	PSZQ01000897.1	65371095	65371229	89
LOC111773217	MITF	PSZQ01000897.1	65371669	65371770	68
LOC111773217	DNAH9	PSZQ01003278.1	986734	986846	73
LOC111773217	DNAH9	PSZQ01003278.1	988811	989174	245
LOC111773217	DNAH9	PSZQ01003278.1	989192	989428	159
LOC111773217	PSMB7	PSZQ01008595.1	3555050	3555175	82
LOC111773217	PSMB7	PSZQ01008595.1	3557999	3558255	170
LOC111773217	PPM1D	PSZQ01008525.1	11091979	11092122	96
LOC111773217	PPM1D	PSZQ01008525.1	11092283	11092388	69
LOC111773217	PPM1D	PSZQ01008525.1	11092413	11092521	71
LOC111773217	PPM1D	PSZQ01008525.1	11092648	11092782	91
LOC111773217	THYN1	PSZQ01002455.1	1199934	1200197	176
LOC111773217	THYN1	PSZQ01002455.1	1200242	1200332	62
LOC111773217	THYN1	PSZQ01002455.1	1200350	1200523	116
LOC111773217	CRTC3	PSZQ01000652.1	760427	760577	97
LOC111773217	CRTC3	PSZQ01000652.1	760757	760897	96
LOC111773217	CRTC3	PSZQ01000652.1	760902	761017	79
LOC111773217	CRTC3	PSZQ01000652.1	761161	761637	319
LOC111773217	CRTC3	PSZQ01000652.1	764513	764658	93
LOC111773217	SGCD	PSZQ01000517.1	8999084	8999179	63
LOC111773217	NT5DC2	PSZQ01000897.1	50560279	50560376	65
LOC111773217	NT5DC2	PSZQ01000897.1	50560422	50560569	101
LOC111773217	NT5DC2	PSZQ01000897.1	50560591	50560879	196
LOC111773217	NT5DC2	PSZQ01000897.1	50560885	50561013	88
LOC111773217	NT5DC2	PSZQ01000897.1	50561130	50561326	133
LOC111773217	NTM	PSZQ01002455.1	3116647	3116758	74
LOC111773217	NTM	PSZQ01002455.1	3116809	3116903	62
LOC111773217	NTM	PSZQ01002455.1	3117355	3117459	67
LOC111773217	CNTN6	PSZQ01000897.1	71134280	71134387	70
LOC111773217	SLC43A1	PSZQ01001120.1	1731103	1731214	76
LOC111773217	SLC43A1	PSZQ01001120.1	1731775	1732002	155
LOC111773217	URB2	PSZQ01003803.1	824186	824693	344
LOC111773217	URB2	PSZQ01003803.1	824747	824864	81
LOC111773217	URB2	PSZQ01003803.1	824909	825126	147
LOC111773217	RHPN1	PSZQ01006646.1	330442	330743	203
LOC111773217	ACTA1	PSZQ01003803.1	665894	665993	68
LOC111773217	ACTA1	PSZQ01003803.1	666153	666292	95
LOC111773217	ACTA1	PSZQ01003803.1	666669	666929	172
LOC111773217	VRK1	PSZQ01003339.1	17911788	17911880	62
LOC111773217	NIPBL	PSZQ01006131.1	17382547	17382687	92
LOC111773217	NINJ1	PSZQ01003413.1	775647	775777	87
LOC111773217	NINJ1	PSZQ01003413.1	776101	776203	65
LOC111773217	NINJ1	PSZQ01003413.1	777585	777701	75
LOC111773217	NINJ1	PSZQ01003413.1	778063	778189	85
LOC111773217	NINJ1	PSZQ01003413.1	779049	779239	127
LOC111773217	NINJ1	PSZQ01003413.1	779359	779525	113
LOC111773217	NINJ1	PSZQ01003413.1	780173	780290	77
LOC111773217	GDNF	PSZQ01006131.1	16702976	16703067	61
LOC111773217	GDNF	PSZQ01006131.1	16703446	16703553	74
LOC111773217	GDNF	PSZQ01006131.1	16705210	16705361	101
LOC111773217	GDNF	PSZQ01006131.1	16705858	16706018	109
LOC111773217	FCHSD2	PSZQ01007292.1	1566178	1566350	116
LOC111773217	FCHSD2	PSZQ01007292.1	1566522	1566624	68
LOC111773217	PAX3	PSZQ01006729.1	2805231	2805568	223
LOC111773217	PAX3	PSZQ01006729.1	2805712	2805832	80
LOC111773217	PAX3	PSZQ01006729.1	2805864	2806064	136
LOC111773217	SLC22A15	PSZQ01005334.1	9945288	9945396	71
LOC111773217	SLC22A15	PSZQ01005334.1	9946084	9946194	75
LOC111773217	SLC22A15	PSZQ01005334.1	9947715	9948246	359
LOC111773217	SLC22A15	PSZQ01005334.1	9948534	9948626	61
LOC111773217	CHD7	PSZQ01003517.1	3948273	3948408	90
LOC111773217	CHD7	PSZQ01003517.1	3949316	3949418	68
LOC111773217	MAPK10	PSZQ01005937.1	10942371	10942474	67
LOC111773217	FGF8	PSZQ01005412.1	325887	325988	68
LOC111773217	FGF8	PSZQ01005412.1	326270	326382	73
LOC111773217	FGF8	PSZQ01005412.1	328532	328710	118
LOC111773217	FGF8	PSZQ01005412.1	328723	328942	147
LOC111773217	FGF8	PSZQ01005412.1	329033	329320	193
LOC111773217	FGF8	PSZQ01005412.1	329966	330097	89
LOC111773217	FGF8	PSZQ01005412.1	330221	330348	83
LOC111773217	ASAP1	PSZQ01005047.1	9993020	9993140	82
LOC111773217	ASAP1	PSZQ01005047.1	9994978	9995081	67
LOC111773217	ASAP1	PSZQ01005047.1	9995849	9995940	61
LOC111773217	NUP133	PSZQ01003803.1	721072	721317	165
LOC111773217	NUP133	PSZQ01003803.1	721325	721429	71
LOC111773217	NUP133	PSZQ01003803.1	722013	722137	83
LOC111773217	NUP133	PSZQ01003803.1	724518	724614	63
LOC111773217	WASF3	PSZQ01002137.1	11293663	11293755	61
LOC111773217	WASF3	PSZQ01002137.1	11294680	11294784	69
LOC111773217	WASF3	PSZQ01002137.1	11295077	11295169	62
LOC111773217	WASF3	PSZQ01002137.1	11295176	11295313	93
LOC111773217	WASF3	PSZQ01002137.1	11296841	11296944	68
LOC111773217	COIL	PSZQ01008525.1	14968293	14968564	183
LOC111773217	COIL	PSZQ01008525.1	14968756	14968847	62
LOC111773217	MATN2	PSZQ01005047.1	37202320	37202454	90
LOC111773217	MATN2	PSZQ01005047.1	37203595	37203752	104
LOC111773217	ANKDD1A	PSZQ01008086.1	8189729	8189836	73
LOC111773217	ANKDD1A	PSZQ01008086.1	8189838	8189931	62
LOC111773217	ANKDD1A	PSZQ01008086.1	8190263	8190388	86
LOC111773217	ANKDD1A	PSZQ01008086.1	8190566	8190728	110
LOC111773217	MAGOH	PSZQ01005418.1	5367789	5367880	61
LOC111773217	MAGOH	PSZQ01005418.1	5368084	5368193	73
LOC111773217	MAGOH	PSZQ01005418.1	5368641	5368732	62
LOC111773217	MAGOH	PSZQ01005418.1	5368755	5368906	103
LOC111773217	MAGOH	PSZQ01005418.1	5370980	5371106	83
LOC111773217	PDE5A	PSZQ01002931.1	12656533	12656668	88
LOC111773217	ACAD8	PSZQ01002455.1	1199934	1200197	176
LOC111773217	ACAD8	PSZQ01002455.1	1200350	1200518	113
LOC111773217	SKP1	PSZQ01002270.1	10573533	10573686	103
LOC111773217	SKP1	PSZQ01002270.1	10573719	10574039	217
LOC111773217	SKP1	PSZQ01002270.1	10574059	10574202	95
LOC111773217	TRIO	PSZQ01005860.1	536855	536979	81
LOC111773217	AMBRA1	PSZQ01004600.1	7573178	7573272	62
LOC111773217	KLHDC4	PSZQ01005586.1	12812096	12812231	88
LOC111773217	KLHDC4	PSZQ01005586.1	12813395	12813598	137
LOC111773217	AKAP1	PSZQ01008525.1	14848175	14848460	190
LOC111773217	AKAP1	PSZQ01008525.1	14850223	14850335	75
LOC111773217	AKAP1	PSZQ01008525.1	14852534	14852631	64
LOC111773217	AKAP1	PSZQ01008525.1	14852922	14853019	62
LOC111773217	MAP3K4	PSZQ01005961.1	8478416	8478620	136
LOC111773217	MAP3K4	PSZQ01005961.1	8478753	8478869	79
LOC111773217	MAP3K4	PSZQ01005961.1	8479489	8479640	101
LOC111773217	MAP3K4	PSZQ01005961.1	8480608	8480720	76
LOC111773217	TCOF1	PSZQ01000517.1	13974931	13975128	133
LOC111773217	TCOF1	PSZQ01000517.1	13975158	13975317	106
LOC111773217	TCOF1	PSZQ01000517.1	13977550	13977660	73
LOC111773217	TCOF1	PSZQ01000517.1	13977884	13977989	69
LOC111773217	COMMD1	PSZQ01000736.1	1112515	1112672	106
LOC111773217	ABCB10	PSZQ01003803.1	762913	763169	173
LOC111773217	ABCB10	PSZQ01003803.1	763227	763678	306
LOC111773217	ZC3H3	PSZQ01006646.1	489761	489858	66
LOC111773217	ZC3H3	PSZQ01006646.1	490060	490214	105
LOC111773217	ZC3H3	PSZQ01006646.1	490408	490512	71
LOC111773217	ZC3H3	PSZQ01006646.1	490723	490825	68
LOC111773217	KCNK10	PSZQ01003339.1	10872315	10872412	63
LOC111773217	KCNK10	PSZQ01003339.1	10872464	10872578	77
LOC111773217	JAM3	PSZQ01002455.1	1359842	1360242	272
LOC111773217	FAF1	PSZQ01005418.1	3350943	3351047	70
LOC111773217	FAF1	PSZQ01005418.1	3351231	3351402	114
LOC111773217	FAF1	PSZQ01005418.1	3351542	3351668	85
LOC111773217	FAF1	PSZQ01005418.1	3351845	3351971	86
LOC111773217	SMG6	PSZQ01008525.1	885451	885552	65
LOC111773217	SMG6	PSZQ01008525.1	885568	885702	91
LOC111773217	SMG6	PSZQ01008525.1	885714	885882	115
LOC111773217	SMG6	PSZQ01008525.1	885944	886088	98
LOC111773217	SMG6	PSZQ01008525.1	886093	886221	86
LOC111773217	NCAPD3	PSZQ01002455.1	1227987	1228195	140
LOC111773217	NCAPD3	PSZQ01002455.1	1228218	1228395	120
LOC111773217	NCAPD3	PSZQ01002455.1	1228540	1228663	83
LOC111773217	NCAPD3	PSZQ01002455.1	1228741	1229063	220
LOC111773217	NCAPD3	PSZQ01002455.1	1229725	1229991	179
LOC111773217	LMF1	PSZQ01004526.1	867691	867915	152
LOC111773217	LMF1	PSZQ01004526.1	869021	869129	72
LOC111773217	LMF1	PSZQ01004526.1	869552	869653	65
LOC111773217	LMF1	PSZQ01004526.1	870447	870590	96
LOC111773217	LMF1	PSZQ01004526.1	871146	871252	69
LOC111773217	LMF1	PSZQ01004526.1	871388	871538	96
LOC111773217	LMF1	PSZQ01004526.1	871980	872074	62
LOC111773217	IGSF9B	PSZQ01002455.1	1465283	1465445	110
LOC111773217	IGSF9B	PSZQ01002455.1	1465664	1465754	61
LOC111773217	IGSF9B	PSZQ01002455.1	1466303	1466424	81
LOC111773217	ALK	PSZQ01001967.1	18406088	18406196	76
LOC111773217	ALK	PSZQ01001967.1	18408499	18408607	76
LOC111773217	SEC24A	PSZQ01008525.1	10919741	10919863	78
LOC111773217	SEC24A	PSZQ01008525.1	10922671	10922835	111
LOC111773217	SEC24A	PSZQ01008525.1	10922905	10923028	82
LOC111773217	SEC24A	PSZQ01008525.1	10923103	10923354	171
LOC111773217	SEC24A	PSZQ01008525.1	10923488	10923619	87
LOC111773217	KIT	PSZQ01003296.1	3373868	3374027	109
LOC111773217	KIT	PSZQ01003296.1	3374143	3374295	101
LOC111773217	KIT	PSZQ01003296.1	3374678	3374848	115
LOC111773217	KIT	PSZQ01003296.1	3374863	3375033	113
LOC111773217	KIT	PSZQ01003296.1	3375046	3375195	97
LOC111773217	SEC63	PSZQ01002066.1	44712317	44712421	71
LOC111773217	SEC63	PSZQ01002066.1	44712558	44712946	263
LOC111773217	SEC63	PSZQ01002066.1	44713013	44713225	142
LOC111773217	SEC63	PSZQ01002066.1	44713338	44713475	91
LOC111773217	POP1	PSZQ01005047.1	37015739	37015874	90
LOC111773217	POP1	PSZQ01005047.1	37018991	37019437	300
LOC111773217	SCPEP1	PSZQ01008525.1	14949293	14949585	197
LOC111773217	MSI2	PSZQ01008525.1	14733240	14733505	178
LOC111773217	MSI2	PSZQ01008525.1	14735965	14736073	72
LOC111773217	FOXJ3	PSZQ01001717.1	2203937	2204113	117
LOC111773217	FOXJ3	PSZQ01001717.1	2204118	2204242	84
LOC111773217	FOXJ3	PSZQ01001717.1	2204361	2204803	300
LOC111773217	FOXJ3	PSZQ01001717.1	2204804	2204896	61
LOC111773217	RET	PSZQ01000183.1	5745008	5745180	119
LOC111773217	RET	PSZQ01000183.1	5745239	5745544	204
LOC111773217	RET	PSZQ01000183.1	5745553	5745644	64
LOC111773217	RET	PSZQ01000183.1	5745894	5746091	133
LOC111773217	ACSF3	PSZQ01005586.1	14018457	14018566	75
LOC111773217	ACSF3	PSZQ01005586.1	14018994	14019165	115
LOC111773217	ACSF3	PSZQ01005586.1	14019349	14019463	76
LOC111773217	ACSF3	PSZQ01005586.1	14022155	14022263	71
LOC111773217	STAB1	PSZQ01000897.1	50521475	50521618	91
LOC111773217	STAB1	PSZQ01000897.1	50523873	50524012	92
LOC111773217	PDRG1	PSZQ01001345.1	2067253	2067385	91
LOC111773217	PDRG1	PSZQ01001345.1	2067422	2067607	126
LOC111773217	PDRG1	PSZQ01001345.1	2068757	2068854	67
LOC111773217	FANCA	PSZQ01005586.1	14624146	14624278	89
LOC111773217	FANCA	PSZQ01005586.1	14624793	14625146	237
LOC111773217	FANCA	PSZQ01005586.1	14625156	14625480	217
LOC111773217	BRAF	PSZQ01004590.1	7548827	7549004	121
LOC111773217	BRAF	PSZQ01004590.1	7549208	7549316	69
LOC111773217	BRAF	PSZQ01004590.1	7550180	7550277	64
LOC111773217	PRMT3	PSZQ01004493.1	1618120	1618253	89
LOC111773217	PRMT3	PSZQ01004493.1	1618257	1618716	310
LOC111773217	GRID1	PSZQ01001027.1	4197237	4197390	100
LOC111773217	GRID1	PSZQ01001027.1	4197636	4197752	77
LOC111773217	IGSF3	PSZQ01005334.1	10545329	10545894	386
LOC111773217	TCTN1	PSZQ01006343.1	8098588	8098753	109
LOC111773217	TCTN1	PSZQ01006343.1	8098801	8098904	69
LOC111773217	TCTN1	PSZQ01006343.1	8098956	8099126	114
LOC111773217	JPH3	PSZQ01005586.1	12664146	12664259	76
LOC111773217	JPH3	PSZQ01005586.1	12667032	12667246	146
LOC111773217	JPH3	PSZQ01005586.1	12668280	12668428	98
LOC111773217	JPH3	PSZQ01005586.1	12668704	12668798	62
LOC111773217	ARL6IP1	PSZQ01001362.1	1237706	1237910	139
LOC111773217	ARL6IP1	PSZQ01001362.1	1238004	1238136	89
LOC111773217	ASTN1	PSZQ01001020.1	15665016	15665115	66
LOC111773217	ASTN1	PSZQ01001020.1	15665407	15665560	102
LOC111773217	STXBP6	PSZQ01000621.1	532544	533179	428
LOC111770051	FOXJ3	PSZQ01001717.1	2204379	2204495	74
LOC111770051	ABCB10	PSZQ01003803.1	763009	763137	82
LOC111770051	ABCB10	PSZQ01003803.1	763276	763392	73
LOC111770051	ABCB10	PSZQ01003803.1	763435	763561	84
LOC111770051	FGF8	PSZQ01005412.1	328731	328855	80
LOC111770051	FANCA	PSZQ01005586.1	14625187	14625302	74
LOC111770051	SLC22A15	PSZQ01005334.1	9947751	9947875	76
LOC111770051	PRMT3	PSZQ01004493.1	1618567	1618716	93
LOC111770051	AKAP1	PSZQ01008525.1	14852921	14853020	62
LOC111770051	STXBP6	PSZQ01000621.1	532749	532867	75
LOC111770051	STXBP6	PSZQ01000621.1	533022	533144	82
LOC111770051	ACAD8	PSZQ01002455.1	1200257	1200363	68
LOC111770051	MITF	PSZQ01000897.1	65368081	65368188	67
LOC111770051	SCPEP1	PSZQ01008525.1	14949458	14949558	65
LOC111770051	ALK	PSZQ01001967.1	18405873	18406065	116
LOC111770051	ALK	PSZQ01001967.1	18408284	18408476	116
LOC111770051	NCAPD3	PSZQ01002455.1	1229766	1229876	69
LOC111770051	URB2	PSZQ01003803.1	824287	824435	93
LOC111770051	URB2	PSZQ01003803.1	824986	825099	74
LOC111770051	LMF1	PSZQ01004526.1	871422	871563	98
LOC111770051	FBXO31	PSZQ01005586.1	12490725	12490863	88
LOC111770051	SKP1	PSZQ01002270.1	10573553	10573714	99
LOC111770051	THYN1	PSZQ01002455.1	1200257	1200363	68
LOC111770051	CRTC3	PSZQ01000652.1	761421	761557	88
LOC111770051	PPM1D	PSZQ01008525.1	11091990	11092092	68
LOC111770051	DNAH9	PSZQ01003278.1	989067	989174	69
LOC111770051	NINJ1	PSZQ01003413.1	776120	776230	72
LOC111768284	FCHSD2	PSZQ01007292.1	1564521	1564615	66
LOC111768284	FCHSD2	PSZQ01007292.1	1566526	1566631	70
LOC111768284	CHD7	PSZQ01003517.1	3948294	3948403	72
LOC111768284	FGF8	PSZQ01005412.1	328743	328924	118
LOC111768284	FGF8	PSZQ01005412.1	329082	329272	125
LOC111768284	MATN2	PSZQ01005047.1	37202330	37202457	88
LOC111768284	MAGOH	PSZQ01005418.1	5368737	5368862	82
LOC111768284	COIL	PSZQ01008525.1	14968413	14968559	95
LOC111768284	DNAH9	PSZQ01003278.1	988884	989171	188
LOC111768284	DNAH9	PSZQ01003278.1	989216	989318	68
LOC111768284	CRTC3	PSZQ01000652.1	760908	761032	81
LOC111768284	CRTC3	PSZQ01000652.1	761124	761552	284
LOC111768284	CRTC3	PSZQ01000652.1	764558	764654	62
LOC111768284	THYN1	PSZQ01002455.1	1199993	1200197	135
LOC111768284	THYN1	PSZQ01002455.1	1200280	1200524	164
LOC111768284	PPM1D	PSZQ01008525.1	11092690	11092840	100
LOC111768284	MITF	PSZQ01000897.1	65370566	65370719	99
LOC111768284	MITF	PSZQ01000897.1	65370973	65371214	164
LOC111768284	EEA1	PSZQ01002222.1	11804848	11805146	195
LOC111768284	EEA1	PSZQ01002222.1	11805602	11805764	108
LOC111768284	FBXO31	PSZQ01005586.1	12490051	12490380	216
LOC111768284	FBXO31	PSZQ01005586.1	12490505	12490603	64
LOC111768284	FBXO31	PSZQ01005586.1	12490700	12490915	145
LOC111768284	CDKL3	PSZQ01002270.1	10711716	10711834	77
LOC111768284	ACTA1	PSZQ01003803.1	664136	664252	74
LOC111768284	RHPN1	PSZQ01006646.1	330527	330678	98
LOC111768284	NT5DC2	PSZQ01000897.1	50560611	50560761	98
LOC111768284	NINJ1	PSZQ01003413.1	780190	780290	65
LOC111768284	SLC22A15	PSZQ01005334.1	9947666	9948228	367
LOC111768284	URB2	PSZQ01003803.1	824197	824453	169
LOC111768284	URB2	PSZQ01003803.1	824512	824744	151
LOC111768284	URB2	PSZQ01003803.1	824752	824950	135
LOC111768284	URB2	PSZQ01003803.1	824988	825111	82
LOC111768284	ARL6IP1	PSZQ01001362.1	1237756	1237903	99
LOC111768284	SEC24A	PSZQ01008525.1	10922685	10922803	81
LOC111768284	SEC24A	PSZQ01008525.1	10923086	10923210	81
LOC111768284	SEC24A	PSZQ01008525.1	10923257	10923360	68
LOC111768284	IGSF9B	PSZQ01002455.1	1465255	1465371	77
LOC111768284	FOXJ3	PSZQ01001717.1	2204375	2204475	65
LOC111768284	FOXJ3	PSZQ01001717.1	2204492	2204657	108
LOC111768284	FOXJ3	PSZQ01001717.1	2204806	2204912	68
LOC111768284	NCAPD3	PSZQ01002455.1	1228196	1228299	67
LOC111768284	NCAPD3	PSZQ01002455.1	1228675	1229036	242
LOC111768284	NCAPD3	PSZQ01002455.1	1229756	1229853	65
LOC111768284	POP1	PSZQ01005047.1	37019034	37019198	111
LOC111768284	MSI2	PSZQ01008525.1	14733230	14733525	196
LOC111768284	SCPEP1	PSZQ01008525.1	14949324	14949609	189
LOC111768284	SEC63	PSZQ01002066.1	44712705	44712904	132
LOC111768284	SEC63	PSZQ01002066.1	44713034	44713214	122
LOC111768284	TCTN1	PSZQ01006343.1	8098607	8098856	163
LOC111768284	IGSF3	PSZQ01005334.1	10545324	10545524	133
LOC111768284	IGSF3	PSZQ01005334.1	10545540	10545767	151
LOC111768284	IGSF3	PSZQ01005334.1	10545768	10545892	83
LOC111768284	BRAF	PSZQ01004590.1	7549066	7549182	78
LOC111768284	ASTN1	PSZQ01001020.1	15665398	15665577	116
LOC111768284	STXBP6	PSZQ01000621.1	532586	532702	76
LOC111768284	STXBP6	PSZQ01000621.1	532710	532909	132
LOC111768284	STXBP6	PSZQ01000621.1	532989	533128	90
LOC111768284	FANCA	PSZQ01005586.1	14625192	14625377	124
LOC111768284	JPH3	PSZQ01005586.1	12667059	12667220	106
LOC111768284	PRMT3	PSZQ01004493.1	1618413	1618716	199
LOC111768284	AKAP1	PSZQ01008525.1	14848315	14848419	73
LOC111768284	AKAP1	PSZQ01008525.1	14852921	14853020	64
LOC111768284	SKP1	PSZQ01002270.1	10573719	10573948	150
LOC111768284	SKP1	PSZQ01002270.1	10574086	10574183	64
LOC111768284	KIT	PSZQ01003296.1	3373583	3373690	70
LOC111768284	KIT	PSZQ01003296.1	3373877	3374010	89
LOC111768284	KIT	PSZQ01003296.1	3375080	3375176	62
LOC111768284	ACAD8	PSZQ01002455.1	1199993	1200191	132
LOC111768284	ACAD8	PSZQ01002455.1	1200280	1200524	164
LOC111768284	COMMD1	PSZQ01000736.1	1112550	1112671	81
LOC111768284	ABCB10	PSZQ01003803.1	762672	762769	66
LOC111768284	ABCB10	PSZQ01003803.1	762932	763183	165
LOC111768284	ABCB10	PSZQ01003803.1	763211	763563	235
LOC111768284	TCOF1	PSZQ01000517.1	13974937	13975086	101
LOC111768284	JAM3	PSZQ01002455.1	1359858	1360222	239
LOC111768284	ZC3H3	PSZQ01006646.1	490271	490421	99
LOC111768284	FAF1	PSZQ01005418.1	3351536	3351681	93
LOC111768284	RET	PSZQ01000183.1	5745551	5745660	72
LOC111768284	RET	PSZQ01000183.1	5745927	5746068	96
LOC111768284	SMG6	PSZQ01008525.1	885912	886066	102
LOC106782743	POP1	PSZQ01005047.1	37019327	37019498	112
LOC106782743	SLC22A15	PSZQ01005334.1	9947731	9947946	140
LOC106782743	SEC63	PSZQ01002066.1	44712703	44712924	151
LOC106782743	SEC63	PSZQ01002066.1	44714166	44714300	85
LOC106782743	MSI2	PSZQ01008525.1	14733242	14733346	68
LOC106782743	FOXJ3	PSZQ01001717.1	2204058	2204239	114
LOC106782743	PDRG1	PSZQ01001345.1	2067490	2067689	124
LOC106782743	FANCA	PSZQ01005586.1	14625178	14625283	69
LOC106782743	ACSF3	PSZQ01005586.1	14018461	14018564	67
LOC106782743	ACSF3	PSZQ01005586.1	14019021	14019147	80
LOC106782743	BRAF	PSZQ01004590.1	7548868	7548979	69
LOC106782743	BRAF	PSZQ01004590.1	7550193	7550310	74
LOC106782743	PRMT3	PSZQ01004493.1	1617179	1617278	65
LOC106782743	PRMT3	PSZQ01004493.1	1618378	1618620	154
LOC106782743	TCTN1	PSZQ01006343.1	8098965	8099106	93
LOC106782743	IGSF3	PSZQ01005334.1	10545411	10545554	93
LOC106782743	IGSF3	PSZQ01005334.1	10545579	10545676	67
LOC106782743	JPH3	PSZQ01005586.1	12667134	12667264	88
LOC106782743	JPH3	PSZQ01005586.1	12668295	12668403	68
LOC106782743	FBXO31	PSZQ01005586.1	12490252	12490389	91
LOC106782743	FBXO31	PSZQ01005586.1	12490531	12490813	184
LOC106782743	SKP1	PSZQ01002270.1	10573578	10573678	62
LOC106782743	SKP1	PSZQ01002270.1	10573863	10574010	95
LOC106782743	SKP1	PSZQ01002270.1	10574083	10574179	62
LOC106782743	ACAD8	PSZQ01002455.1	1199939	1200211	176
LOC106782743	NTM	PSZQ01002455.1	3116659	3116758	64
LOC106782743	FCHSD2	PSZQ01007292.1	1566199	1566353	96
LOC106782743	FAF1	PSZQ01005418.1	3351238	3351391	99
LOC106782743	FAF1	PSZQ01005418.1	3351594	3351685	62
LOC106782743	JAM3	PSZQ01002455.1	1359824	1359962	89
LOC106782743	ABCB10	PSZQ01003803.1	762990	763127	87
LOC106782743	ABCB10	PSZQ01003803.1	763259	763547	187
LOC106782743	KIT	PSZQ01003296.1	3374914	3375011	62
LOC106782743	FGF8	PSZQ01005412.1	328548	328671	81
LOC106782743	PAX3	PSZQ01006729.1	2805235	2805409	115
LOC106782743	RET	PSZQ01000183.1	5745936	5746054	77
LOC106782743	ANKDD1A	PSZQ01008086.1	8189774	8189941	110
LOC106782743	MATN2	PSZQ01005047.1	37202328	37202460	82
LOC106782743	MATN2	PSZQ01005047.1	37204550	37204646	61
LOC106782743	KLHDC4	PSZQ01005586.1	12813425	12813593	109
LOC106782743	MAGOH	PSZQ01005418.1	5368452	5368597	96
LOC106782743	MAP3K4	PSZQ01005961.1	8480637	8480768	88
LOC106782743	COIL	PSZQ01008525.1	14968396	14968492	63
LOC106782743	SOX9	PSZQ01001389.1	12128241	12128352	72
LOC106782743	EEA1	PSZQ01002222.1	11805528	11805770	152
LOC106782743	PPM1D	PSZQ01008525.1	11092651	11092777	80
LOC106782743	THYN1	PSZQ01002455.1	1200047	1200211	106
LOC106782743	CRTC3	PSZQ01000652.1	761218	761629	266
LOC106782743	CRTC3	PSZQ01000652.1	764505	764638	87
LOC106782743	DNAH9	PSZQ01003278.1	988845	989059	143
LOC106782743	NCAPD3	PSZQ01002455.1	1228532	1228683	102
LOC106782743	NCAPD3	PSZQ01002455.1	1228793	1228930	92
LOC106782743	NCAPD3	PSZQ01002455.1	1229736	1229854	78
LOC106782743	NCAPD3	PSZQ01002455.1	1229879	1229989	71
LOC106782743	IGSF9B	PSZQ01002455.1	1465301	1465439	90
LOC106782743	SEC24A	PSZQ01008525.1	10922907	10923012	66
LOC106782743	SCPEP1	PSZQ01008525.1	14949286	14949388	68
LOC106782743	SCPEP1	PSZQ01008525.1	14949420	14949526	70
LOC106782743	NIPBL	PSZQ01006131.1	17382548	17382685	88
LOC106782743	SLC43A1	PSZQ01001120.1	1732087	1732198	72
LOC106782743	URB2	PSZQ01003803.1	824190	824392	128
LOC106782743	URB2	PSZQ01003803.1	824396	824619	145
LOC111769232	NT5DC2	PSZQ01000897.1	50560279	50560375	68
LOC111769232	NT5DC2	PSZQ01000897.1	50560428	50560537	78
LOC111769232	NT5DC2	PSZQ01000897.1	50560595	50560882	204
LOC111769232	NT5DC2	PSZQ01000897.1	50561081	50561230	105
LOC111769232	SMG6	PSZQ01008525.1	885448	885553	71
LOC111769232	SMG6	PSZQ01008525.1	885945	886054	77
LOC111769232	PPM1D	PSZQ01008525.1	11092423	11092520	69
LOC111769232	PPM1D	PSZQ01008525.1	11092556	11092652	69
LOC111769232	PPM1D	PSZQ01008525.1	11092653	11092816	114
LOC111769232	THYN1	PSZQ01002455.1	1199933	1200165	166
LOC111769232	THYN1	PSZQ01002455.1	1200423	1200524	71
LOC111769232	CRTC3	PSZQ01000652.1	760450	760566	80
LOC111769232	CRTC3	PSZQ01000652.1	760592	760748	110
LOC111769232	CRTC3	PSZQ01000652.1	760760	761066	216
LOC111769232	CRTC3	PSZQ01000652.1	761116	761609	345
LOC111769232	CRTC3	PSZQ01000652.1	761803	761893	66
LOC111769232	CRTC3	PSZQ01000652.1	764519	764657	96
LOC111769232	FAF1	PSZQ01005418.1	3351269	3351399	88
LOC111769232	FAF1	PSZQ01005418.1	3351490	3351689	141
LOC111769232	FAF1	PSZQ01005418.1	3351693	3351808	80
LOC111769232	JAM3	PSZQ01002455.1	1359826	1360244	288
LOC111769232	DNAH9	PSZQ01003278.1	988791	989153	256
LOC111769232	SKP1	PSZQ01002270.1	10573500	10573720	151
LOC111769232	SKP1	PSZQ01002270.1	10573797	10573951	107
LOC111769232	SKP1	PSZQ01002270.1	10574081	10574266	129
LOC111769232	NINJ1	PSZQ01003413.1	780191	780290	69
LOC111769232	NIPBL	PSZQ01006131.1	17382568	17382670	68
LOC111769232	FBXO31	PSZQ01005586.1	12490310	12490419	78
LOC111769232	FBXO31	PSZQ01005586.1	12490455	12491010	392
LOC111769232	RHPN1	PSZQ01006646.1	328243	328344	69
LOC111769232	RHPN1	PSZQ01006646.1	330235	330375	92
LOC111769232	RHPN1	PSZQ01006646.1	330534	330793	181
LOC111769232	RHPN1	PSZQ01006646.1	330942	331061	80
LOC111769232	ANKDD1A	PSZQ01008086.1	8189766	8189932	117
LOC111769232	ANKDD1A	PSZQ01008086.1	8190264	8190381	85
LOC111769232	ACTA1	PSZQ01003803.1	664367	664501	94
LOC111769232	ACTA1	PSZQ01003803.1	666697	666816	83
LOC111769232	NUP133	PSZQ01003803.1	721068	721224	111
LOC111769232	NUP133	PSZQ01003803.1	721225	721319	64
LOC111769232	NUP133	PSZQ01003803.1	721326	721422	66
LOC111769232	BRAF	PSZQ01004590.1	7548571	7548662	64
LOC111769232	BRAF	PSZQ01004590.1	7548698	7548806	77
LOC111769232	BRAF	PSZQ01004590.1	7548816	7549005	131
LOC111769232	BRAF	PSZQ01004590.1	7549065	7549205	97
LOC111769232	BRAF	PSZQ01004590.1	7549207	7549312	69
LOC111769232	BRAF	PSZQ01004590.1	7550181	7550308	88
LOC111769232	JPH3	PSZQ01005586.1	12664142	12664276	93
LOC111769232	JPH3	PSZQ01005586.1	12667035	12667241	146
LOC111769232	JPH3	PSZQ01005586.1	12668236	12668392	107
LOC111769232	JPH3	PSZQ01005586.1	12668694	12668790	66
LOC111769232	POP1	PSZQ01005047.1	37018988	37019199	152
LOC111769232	POP1	PSZQ01005047.1	37019250	37019437	132
LOC111769232	SLC43A1	PSZQ01001120.1	1731307	1731393	61
LOC111769232	SLC43A1	PSZQ01001120.1	1731822	1732001	128
LOC111769232	FCHSD2	PSZQ01007292.1	1566180	1566345	114
LOC111769232	FCHSD2	PSZQ01007292.1	1566508	1566650	98
LOC111769232	LMF1	PSZQ01004526.1	867670	867808	98
LOC111769232	LMF1	PSZQ01004526.1	871943	872036	64
LOC111769232	WASF3	PSZQ01002137.1	11295079	11295168	61
LOC111769232	WASF3	PSZQ01002137.1	11295173	11295305	91
LOC111769232	NTM	PSZQ01002455.1	3116649	3116751	67
LOC111769232	MAGOH	PSZQ01005418.1	5368746	5368873	87
LOC111769232	MATN2	PSZQ01005047.1	37204562	37204649	62
LOC111769232	MSI2	PSZQ01008525.1	14733243	14733403	111
LOC111769232	ALK	PSZQ01001967.1	18404924	18405027	73
LOC111769232	ALK	PSZQ01001967.1	18405926	18406042	81
LOC111769232	ALK	PSZQ01001967.1	18406086	18406296	145
LOC111769232	ALK	PSZQ01001967.1	18408337	18408453	81
LOC111769232	ALK	PSZQ01001967.1	18408497	18408707	145
LOC111769232	KCNK10	PSZQ01003339.1	10872452	10872575	84
LOC111769232	ACAD8	PSZQ01002455.1	1199933	1200165	165
LOC111769232	ACAD8	PSZQ01002455.1	1200423	1200524	71
LOC111769232	KIT	PSZQ01003296.1	3373597	3373697	69
LOC111769232	KIT	PSZQ01003296.1	3373869	3374059	130
LOC111769232	KIT	PSZQ01003296.1	3374140	3374277	95
LOC111769232	KIT	PSZQ01003296.1	3374307	3374419	76
LOC111769232	KIT	PSZQ01003296.1	3374494	3374660	116
LOC111769232	KIT	PSZQ01003296.1	3374672	3375016	241
LOC111769232	ABCB10	PSZQ01003803.1	762918	763703	553
LOC111769232	COMMD1	PSZQ01000736.1	1112546	1112677	88
LOC111769232	AKAP1	PSZQ01008525.1	14848312	14848465	105
LOC111769232	SLC22A15	PSZQ01005334.1	9947696	9948240	376
LOC111769232	URB2	PSZQ01003803.1	824140	824444	211
LOC111769232	URB2	PSZQ01003803.1	824455	824674	153
LOC111769232	URB2	PSZQ01003803.1	824680	824891	147
LOC111769232	URB2	PSZQ01003803.1	824898	825017	81
LOC111769232	SOX9	PSZQ01001389.1	12127750	12127851	71
LOC111769232	SOX9	PSZQ01001389.1	12128686	12128795	78
LOC111769232	SOX9	PSZQ01001389.1	12129280	12129375	63
LOC111769232	ZC3H3	PSZQ01006646.1	490056	490186	91
LOC111769232	ZC3H3	PSZQ01006646.1	490215	490354	97
LOC111769232	ZC3H3	PSZQ01006646.1	490735	490830	68
LOC111769232	RET	PSZQ01000183.1	5744229	5744347	80
LOC111769232	RET	PSZQ01000183.1	5744964	5745086	87
LOC111769232	RET	PSZQ01000183.1	5745384	5745699	221
LOC111769232	RET	PSZQ01000183.1	5745716	5745802	65
LOC111769232	RET	PSZQ01000183.1	5746009	5746115	77
LOC111769232	TCOF1	PSZQ01000517.1	13974939	13975141	140
LOC111769232	TCOF1	PSZQ01000517.1	13975222	13975317	64
LOC111769232	MAP3K4	PSZQ01005961.1	8478317	8478412	69
LOC111769232	MAP3K4	PSZQ01005961.1	8478488	8478598	78
LOC111769232	MAP3K4	PSZQ01005961.1	8480609	8480767	111
LOC111769232	ARL6IP1	PSZQ01001362.1	1237765	1237936	120
LOC111769232	NID2	PSZQ01004838.1	13911953	13912048	68
LOC111769232	EEA1	PSZQ01002222.1	11804874	11805164	201
LOC111769232	EEA1	PSZQ01002222.1	11805198	11805394	138
LOC111769232	EEA1	PSZQ01002222.1	11805401	11805752	244
LOC111769232	MITF	PSZQ01000897.1	65370491	65370687	135
LOC111769232	MITF	PSZQ01000897.1	65370832	65370930	69
LOC111769232	MITF	PSZQ01000897.1	65371138	65371231	68
LOC111769232	KLHDC4	PSZQ01005586.1	12813399	12813599	141
LOC111769232	SEC63	PSZQ01002066.1	44712572	44712923	247
LOC111769232	SEC63	PSZQ01002066.1	44713037	44713224	127
LOC111769232	STXBP6	PSZQ01000621.1	532543	533003	326
LOC111769232	FOXJ3	PSZQ01001717.1	2204000	2204244	168
LOC111769232	FOXJ3	PSZQ01001717.1	2204279	2204524	171
LOC111769232	FOXJ3	PSZQ01001717.1	2204548	2204659	80
LOC111769232	FOXJ3	PSZQ01001717.1	2204675	2204800	92
LOC111769232	FOXJ3	PSZQ01001717.1	2204808	2204933	85
LOC111769232	COIL	PSZQ01008525.1	14968081	14968176	66
LOC111769232	COIL	PSZQ01008525.1	14968290	14968386	66
LOC111769232	COIL	PSZQ01008525.1	14968416	14968526	76
LOC111769232	PRMT3	PSZQ01004493.1	1618088	1618251	113
LOC111769232	PRMT3	PSZQ01004493.1	1618389	1618712	225
LOC111769232	IGSF9B	PSZQ01002455.1	1465270	1465427	111
LOC111769232	IGSF9B	PSZQ01002455.1	1466302	1466443	96
LOC111769232	SEC24A	PSZQ01008525.1	10922638	10922751	79
LOC111769232	SEC24A	PSZQ01008525.1	10922853	10923045	133
LOC111769232	SEC24A	PSZQ01008525.1	10923083	10923354	188
LOC111769232	GDNF	PSZQ01006131.1	16703390	16703503	79
LOC111769232	GDNF	PSZQ01006131.1	16705700	16705818	86
LOC111769232	GDNF	PSZQ01006131.1	16705874	16706006	95
LOC111769232	FANCA	PSZQ01005586.1	14625151	14625483	230
LOC111769232	NCAPD3	PSZQ01002455.1	1228026	1228123	70
LOC111769232	NCAPD3	PSZQ01002455.1	1228134	1228327	137
LOC111769232	NCAPD3	PSZQ01002455.1	1228510	1228678	121
LOC111769232	NCAPD3	PSZQ01002455.1	1228703	1229077	268
LOC111769232	NCAPD3	PSZQ01002455.1	1229595	1229695	71
LOC111769232	NCAPD3	PSZQ01002455.1	1229726	1229990	186
LOC111769232	ACSF3	PSZQ01005586.1	14019362	14019486	86
LOC111769232	FGF8	PSZQ01005412.1	329035	329261	163
LOC111769232	FGF8	PSZQ01005412.1	329997	330105	76
LOC111769232	ASTN1	PSZQ01001020.1	15665137	15665223	62
LOC111769232	CHD7	PSZQ01003517.1	3948296	3948405	75
LOC111769232	PAX3	PSZQ01006729.1	2805712	2805863	106
LOC111769232	TCTN1	PSZQ01006343.1	8098762	8098896	93
LOC111769232	TCTN1	PSZQ01006343.1	8098952	8099074	84
LOC111769232	IGSF3	PSZQ01005334.1	10545304	10545897	414
LOC111769232	IGSF3	PSZQ01005334.1	10546879	10547014	94
LOC111769232	SCPEP1	PSZQ01008525.1	14949283	14949407	87
LOC111769232	SCPEP1	PSZQ01008525.1	14949411	14949609	134
LOC102150981	NINJ1	PSZQ01003413.1	780191	780290	62
LOC102150981	THYN1	PSZQ01002455.1	1200048	1200154	66
LOC102150981	KIT	PSZQ01003296.1	3374700	3374844	95
LOC102150981	SLC22A15	PSZQ01005334.1	9947757	9947888	83
LOC102150981	TCOF1	PSZQ01000517.1	13975169	13975310	88
LOC102150981	ACAD8	PSZQ01002455.1	1200048	1200154	66
LOC102150981	POP1	PSZQ01005047.1	37018988	37019185	122
LOC102150981	ASTN1	PSZQ01001020.1	15665457	15665576	74
LOC102150981	STXBP6	PSZQ01000621.1	532591	532709	74
LOC102150981	SCPEP1	PSZQ01008525.1	14949402	14949557	97
LOC106783099	SOX9	PSZQ01001389.1	12128070	12128174	65
LOC106783099	SOX9	PSZQ01001389.1	12128249	12128374	78
LOC106783099	SOX9	PSZQ01001389.1	12129664	12129818	97
LOC106783099	NIPBL	PSZQ01006131.1	17382545	17382702	98
LOC106783099	NINJ1	PSZQ01003413.1	778548	778674	79
LOC106783099	NINJ1	PSZQ01003413.1	780176	780290	70
LOC106783099	MITF	PSZQ01000897.1	65368095	65368232	87
LOC106783099	EEA1	PSZQ01002222.1	11805488	11805670	112
LOC106783099	NUP133	PSZQ01003803.1	723778	723953	110
LOC106783099	ACTA1	PSZQ01003803.1	666517	666652	83
LOC106783099	ACTA1	PSZQ01003803.1	666667	666817	93
LOC106783099	CDKL3	PSZQ01002270.1	10713813	10713933	84
LOC106783099	SLC22A15	PSZQ01005334.1	9947750	9947908	96
LOC106783099	SLC22A15	PSZQ01005334.1	9947916	9948048	81
LOC106783099	URB2	PSZQ01003803.1	824329	824473	88
LOC106783099	CRTC3	PSZQ01000652.1	760459	760667	128
LOC106783099	CRTC3	PSZQ01000652.1	761249	761560	191
LOC106783099	CRTC3	PSZQ01000652.1	764552	764657	65
LOC106783099	FCHSD2	PSZQ01007292.1	1566197	1566336	95
LOC106783099	NT5DC2	PSZQ01000897.1	50560432	50560573	86
LOC106783099	PAX3	PSZQ01006729.1	2805255	2805442	115
LOC106783099	PAX3	PSZQ01006729.1	2805686	2805853	105
LOC106783099	MATN2	PSZQ01005047.1	37203579	37203759	110
LOC106783099	CHD7	PSZQ01003517.1	3948223	3948398	106
LOC106783099	CHD7	PSZQ01003517.1	3951361	3951516	97
LOC106783099	FGF8	PSZQ01005412.1	328800	328940	86
LOC106783099	FGF8	PSZQ01005412.1	329143	329295	93
LOC106783099	FBXO31	PSZQ01005586.1	12490047	12490199	93
LOC106783099	FBXO31	PSZQ01005586.1	12490426	12490538	71
LOC106783099	COIL	PSZQ01008525.1	14968433	14968562	81
LOC106783099	NTM	PSZQ01002455.1	3116650	3116762	69
LOC106783099	NTM	PSZQ01002455.1	3117352	3117460	70
LOC106783099	ZC3H3	PSZQ01006646.1	490000	490117	73
LOC106783099	ZC3H3	PSZQ01006646.1	490724	490847	76
LOC106783099	TRIO	PSZQ01005860.1	536861	536984	76
LOC106783099	TCOF1	PSZQ01000517.1	13975189	13975296	70
LOC106783099	TCOF1	PSZQ01000517.1	13977889	13977993	70
LOC106783099	ALDH1L2	PSZQ01002222.1	21624204	21624306	64
LOC106783099	KIT	PSZQ01003296.1	3376728	3376838	68
LOC106783099	SCPEP1	PSZQ01008525.1	14949284	14949607	197
LOC106783099	ACAD8	PSZQ01002455.1	1199996	1200196	123
LOC106783099	RET	PSZQ01000183.1	5745370	5745504	82
LOC106783099	RET	PSZQ01000183.1	5745941	5746073	82
LOC106783099	NCAPD3	PSZQ01002455.1	1227947	1228072	80
LOC106783099	NCAPD3	PSZQ01002455.1	1229646	1229982	210
LOC106783099	SLC43A1	PSZQ01001120.1	1731083	1731235	95
LOC106783099	AKAP1	PSZQ01008525.1	14848163	14848467	191
LOC106783099	AKAP1	PSZQ01008525.1	14852905	14853010	65
LOC106783099	SEC24A	PSZQ01008525.1	10919533	10919634	63
LOC106783099	SEC24A	PSZQ01008525.1	10919750	10919853	64
LOC106783099	SEC24A	PSZQ01008525.1	10923500	10923605	65
LOC106783099	JAM3	PSZQ01002455.1	1359892	1360021	79
LOC106783099	FAF1	PSZQ01005418.1	3351260	3351372	69
LOC106783099	SMG6	PSZQ01008525.1	885402	885600	123
LOC106783099	SMG6	PSZQ01008525.1	885901	886088	116
LOC106783099	SMG6	PSZQ01008525.1	886092	886200	68
LOC106783099	PRMT3	PSZQ01004493.1	1618038	1618225	115
LOC106783099	PRMT3	PSZQ01004493.1	1618419	1618529	68
LOC106783099	PRMT3	PSZQ01004493.1	1618530	1618705	108
LOC106783099	LMF1	PSZQ01004526.1	871433	871542	73
LOC106783099	FANCA	PSZQ01005586.1	14624034	14624221	114
LOC106783099	FANCA	PSZQ01005586.1	14624847	14625117	166
LOC106783099	FANCA	PSZQ01005586.1	14625208	14625442	144
LOC106783099	PDRG1	PSZQ01001345.1	2067539	2067669	83
LOC106783099	ACSF3	PSZQ01005586.1	14018189	14018314	78
LOC106783099	ACSF3	PSZQ01005586.1	14021720	14021987	166
LOC106783099	POP1	PSZQ01005047.1	37019062	37019270	129
LOC106783099	POP1	PSZQ01005047.1	37019335	37019446	69
LOC106783099	ABCB10	PSZQ01003803.1	762940	763096	96
LOC106783099	ABCB10	PSZQ01003803.1	763292	763545	156
LOC106783099	COMMD1	PSZQ01000736.1	1112550	1112660	67
LOC106783099	MSI2	PSZQ01008525.1	14735966	14736081	72
LOC106783099	ASTN1	PSZQ01001020.1	15665003	15665093	61
LOC106783099	IGSF3	PSZQ01005334.1	10545401	10545525	82
LOC106783099	TCTN1	PSZQ01006343.1	8098598	8098733	83
LOC106783099	SEC63	PSZQ01002066.1	44712376	44712514	87
LOC106783099	SEC63	PSZQ01002066.1	44712570	44712710	88
LOC106783099	SEC63	PSZQ01002066.1	44712778	44712946	102
LOC106783099	SEC63	PSZQ01002066.1	44713022	44713157	84
LOC106783099	BRAF	PSZQ01004590.1	7548865	7548991	82
LOC106783099	ANKDD1A	PSZQ01008086.1	8190070	8190194	83
LOC106783099	FOXJ3	PSZQ01001717.1	2204378	2204477	65
LOC106783099	JPH3	PSZQ01005586.1	12664153	12664281	80
LOC111774574	GDNF	PSZQ01006131.1	16705210	16705309	68
LOC111774574	PAX3	PSZQ01006729.1	2805257	2805519	172
LOC111774574	FGF8	PSZQ01005412.1	328811	328972	104
LOC111774574	FGF8	PSZQ01005412.1	329207	329324	75
LOC111774574	SCPEP1	PSZQ01008525.1	14949457	14949618	104
LOC111774574	IGSF9B	PSZQ01002455.1	1465331	1465426	61
LOC111774574	NINJ1	PSZQ01003413.1	780161	780290	84
LOC111774574	SOX9	PSZQ01001389.1	12128229	12128336	72
LOC111774574	SOX9	PSZQ01001389.1	12129260	12129364	70
LOC111774574	SOX9	PSZQ01001389.1	12129617	12129734	78
LOC111774574	RHPN1	PSZQ01006646.1	330976	331097	77
LOC111774574	ACTA1	PSZQ01003803.1	666346	666453	69
LOC111774574	EEA1	PSZQ01002222.1	11804837	11805017	117
LOC111774574	EEA1	PSZQ01002222.1	11805571	11805765	125
LOC111774574	KIT	PSZQ01003296.1	3374732	3374850	78
LOC111774574	ABCB10	PSZQ01003803.1	763387	763607	144
LOC111774574	MAP3K4	PSZQ01005961.1	8478497	8478594	63
LOC111774574	THYN1	PSZQ01002455.1	1200059	1200155	62
LOC111774574	PSMB7	PSZQ01008595.1	3555061	3555174	76
LOC111774574	PSMB7	PSZQ01008595.1	3558135	3558250	74
LOC111774574	KLHDC4	PSZQ01005586.1	12813408	12813587	119
LOC111774574	URB2	PSZQ01003803.1	824307	824452	93
LOC111774574	URB2	PSZQ01003803.1	824476	824622	97
LOC111774574	URB2	PSZQ01003803.1	824752	824873	80
LOC111774574	RET	PSZQ01000183.1	5745450	5745552	68
LOC111774574	LMF1	PSZQ01004526.1	867708	867819	72
LOC111774574	LMF1	PSZQ01004526.1	871146	871245	65
LOC111774574	LMF1	PSZQ01004526.1	871392	871554	103
LOC111774574	POP1	PSZQ01005047.1	37019031	37019195	108
LOC111774574	TCTN1	PSZQ01006343.1	8098968	8099117	97
LOC111774574	IGSF3	PSZQ01005334.1	10545380	10545645	174
LOC111774574	PRMT3	PSZQ01004493.1	1618366	1618481	76
LOC111774574	PRMT3	PSZQ01004493.1	1618495	1618716	140
LOC111774574	MSI2	PSZQ01008525.1	14732607	14732705	64
LOC111774574	STAB1	PSZQ01000897.1	50523851	50524038	121
LOC111774574	NUP133	PSZQ01003803.1	721206	721304	63
LOC111774574	FANCA	PSZQ01005586.1	14624818	14625005	122
LOC111774574	FANCA	PSZQ01005586.1	14625018	14625142	79
LOC111774574	FOXJ3	PSZQ01001717.1	2203952	2204097	98
LOC111774574	FOXJ3	PSZQ01001717.1	2204688	2204873	125
LOC111774574	BRAF	PSZQ01004590.1	7548870	7548981	76
LOC111774574	SEC63	PSZQ01002066.1	44712311	44712476	105
LOC111774574	SEC63	PSZQ01002066.1	44712565	44712800	151
LOC111774574	SEC63	PSZQ01002066.1	44713014	44713213	130
LOC111774574	SLC22A15	PSZQ01005334.1	9947755	9947862	70
LOC111774574	SLC22A15	PSZQ01005334.1	9948014	9948123	71
LOC111774574	JPH3	PSZQ01005586.1	12667079	12667222	97
LOC111774574	JPH3	PSZQ01005586.1	12667602	12667721	78
LOC111774574	NTM	PSZQ01002455.1	3116649	3116762	74
LOC111774574	ALDH1L2	PSZQ01002222.1	21624200	21624333	85
LOC111774574	ALDH1L2	PSZQ01002222.1	21626313	21626437	82
LOC111774574	SKP1	PSZQ01002270.1	10574081	10574184	67
LOC111774574	ZC3H3	PSZQ01006646.1	490298	490488	125
LOC111774574	TCOF1	PSZQ01000517.1	13975025	13975119	61
LOC111774574	NT5DC2	PSZQ01000897.1	50560660	50560818	101
LOC111774574	NT5DC2	PSZQ01000897.1	50561080	50561313	151
LOC111774574	SLC43A1	PSZQ01001120.1	1731779	1731966	122
LOC111774574	FBXO31	PSZQ01005586.1	12490296	12490394	63
LOC111774574	FBXO31	PSZQ01005586.1	12490452	12490543	62
LOC111774574	AKAP1	PSZQ01008525.1	14852536	14852639	66
LOC111774574	ACAD8	PSZQ01002455.1	1200059	1200155	62
LOC111774574	FAF1	PSZQ01005418.1	3351552	3351682	85
LOC111774574	SMG6	PSZQ01008525.1	885978	886087	73
LOC111774574	JAM3	PSZQ01002455.1	1359935	1360081	98
LOC111774229	PAX3	PSZQ01006729.1	2805230	2805478	172
LOC111774229	FBXO31	PSZQ01005586.1	12490175	12490357	115
LOC111774229	CHD7	PSZQ01003517.1	3948073	3948183	70
LOC111774229	NT5DC2	PSZQ01000897.1	50560616	50560884	167
LOC111774229	MATN2	PSZQ01005047.1	37202328	37202463	103
LOC111774229	COIL	PSZQ01008525.1	14968324	14968549	136
LOC111774229	MAGOH	PSZQ01005418.1	5368644	5368733	62
LOC111774229	RET	PSZQ01000183.1	5745303	5745671	224
LOC111774229	SLC22A15	PSZQ01005334.1	9947852	9947990	85
LOC111774229	SLC22A15	PSZQ01005334.1	9948039	9948191	94
LOC111774229	EEA1	PSZQ01002222.1	11804886	11805023	84
LOC111774229	MITF	PSZQ01000897.1	65370565	65370725	98
LOC111774229	THYN1	PSZQ01002455.1	1200030	1200197	106
LOC111774229	DNAH9	PSZQ01003278.1	988926	989149	138
LOC111774229	URB2	PSZQ01003803.1	824562	824673	69
LOC111774229	URB2	PSZQ01003803.1	824843	825019	111
LOC111774229	URB2	PSZQ01003803.1	825024	825125	62
LOC111774229	NINJ1	PSZQ01003413.1	780192	780290	61
LOC111774229	NIPBL	PSZQ01006131.1	17382543	17382685	102
LOC111774229	SEC63	PSZQ01002066.1	44712734	44712883	92
LOC111774229	SEC63	PSZQ01002066.1	44713334	44713457	75
LOC111774229	MSI2	PSZQ01008525.1	14733238	14733337	66
LOC111774229	FOXJ3	PSZQ01001717.1	2204469	2204684	131
LOC111774229	FOXJ3	PSZQ01001717.1	2204825	2205006	112
LOC111774229	FANCA	PSZQ01005586.1	14624028	14624236	130
LOC111774229	FANCA	PSZQ01005586.1	14625153	14625444	179
LOC111774229	BRAF	PSZQ01004590.1	7548873	7548986	69
LOC111774229	PRMT3	PSZQ01004493.1	1617910	1618016	67
LOC111774229	PRMT3	PSZQ01004493.1	1618419	1618715	183
LOC111774229	SLC43A1	PSZQ01001120.1	1731856	1731974	80
LOC111774229	ABCB10	PSZQ01003803.1	762964	763116	95
LOC111774229	ABCB10	PSZQ01003803.1	763406	763563	97
LOC111774229	IGSF3	PSZQ01005334.1	10545387	10545684	183
LOC111774229	JPH3	PSZQ01005586.1	12667065	12667184	73
LOC111774229	ASTN1	PSZQ01001020.1	15665434	15665535	64
LOC111774229	SKP1	PSZQ01002270.1	10573757	10573950	118
LOC111774229	NCAPD3	PSZQ01002455.1	1228679	1228983	188
LOC111774229	ACAD8	PSZQ01002455.1	1199993	1200177	116
LOC111774229	SCPEP1	PSZQ01008525.1	14949376	14949606	141
LOC111774229	ZC3H3	PSZQ01006646.1	490224	490414	119
LOC111774229	STXBP6	PSZQ01000621.1	532554	532908	220
LOC111774229	SMG6	PSZQ01008525.1	885888	886045	97
LOC111774229	FAF1	PSZQ01005418.1	3351231	3351350	91
LOC111774229	JAM3	PSZQ01002455.1	1359872	1360085	129
LOC111772574	SOX9	PSZQ01001389.1	12128683	12128804	77
LOC111772574	PRMT3	PSZQ01004493.1	1618371	1618490	77
LOC111772574	PRMT3	PSZQ01004493.1	1618612	1618716	65
LOC111772574	EEA1	PSZQ01002222.1	11804850	11804977	78
LOC111772574	EEA1	PSZQ01002222.1	11805197	11805301	63
LOC111772574	EEA1	PSZQ01002222.1	11805622	11805740	74
LOC111772574	NT5DC2	PSZQ01000897.1	50560520	50560670	94
LOC111772574	FGF8	PSZQ01005412.1	328542	328643	67
LOC111772574	FGF8	PSZQ01005412.1	329992	330129	92
LOC111772574	ALK	PSZQ01001967.1	18406060	18406176	75
LOC111772574	ALK	PSZQ01001967.1	18408471	18408587	75
LOC111772574	KIT	PSZQ01003296.1	3375082	3375195	73
LOC111772574	SKP1	PSZQ01002270.1	10573566	10573671	70
LOC111772574	MATN2	PSZQ01005047.1	37202343	37202458	74
LOC111772574	NCAPD3	PSZQ01002455.1	1228770	1228886	74
LOC111772574	KLHDC4	PSZQ01005586.1	12812160	12812283	79
LOC111772574	JPH3	PSZQ01005586.1	12667093	12667221	82
LOC106783454	KIT	PSZQ01003296.1	3373567	3373699	85
LOC106783454	KIT	PSZQ01003296.1	3373869	3374065	127
LOC106783454	KIT	PSZQ01003296.1	3374141	3374278	89
LOC106783454	KIT	PSZQ01003296.1	3374699	3374843	92
LOC106783454	KIT	PSZQ01003296.1	3374892	3375185	187
LOC106783454	ALK	PSZQ01001967.1	18404805	18404929	85
LOC106783454	ALK	PSZQ01001967.1	18405932	18406051	78
LOC106783454	ALK	PSZQ01001967.1	18406077	18406293	148
LOC106783454	ALK	PSZQ01001967.1	18408343	18408462	78
LOC106783454	ALK	PSZQ01001967.1	18408488	18408704	148
LOC106783454	NT5DC2	PSZQ01000897.1	50560582	50560977	254
LOC106783454	NT5DC2	PSZQ01000897.1	50561111	50561343	150
LOC106783454	SKP1	PSZQ01002270.1	10573502	10573730	146
LOC106783454	SKP1	PSZQ01002270.1	10573761	10574041	177
LOC106783454	SKP1	PSZQ01002270.1	10574052	10574267	137
LOC106783454	TRIO	PSZQ01005860.1	536821	536974	97
LOC106783454	MATN2	PSZQ01005047.1	37202321	37202440	74
LOC106783454	MATN2	PSZQ01005047.1	37202646	37202742	61
LOC106783454	MATN2	PSZQ01005047.1	37203580	37203801	139
LOC106783454	MATN2	PSZQ01005047.1	37204548	37204659	73
LOC106783454	SMG6	PSZQ01008525.1	885447	885563	74
LOC106783454	SMG6	PSZQ01008525.1	885757	885871	76
LOC106783454	SMG6	PSZQ01008525.1	885886	886062	114
LOC106783454	SMG6	PSZQ01008525.1	886083	886211	82
LOC106783454	FAF1	PSZQ01005418.1	3350944	3351048	66
LOC106783454	FAF1	PSZQ01005418.1	3351232	3351402	106
LOC106783454	FAF1	PSZQ01005418.1	3351482	3351682	126
LOC106783454	FAF1	PSZQ01005418.1	3351839	3351996	98
LOC106783454	FBXO31	PSZQ01005586.1	12489813	12489959	94
LOC106783454	FBXO31	PSZQ01005586.1	12490103	12490414	201
LOC106783454	FBXO31	PSZQ01005586.1	12490469	12490668	128
LOC106783454	FBXO31	PSZQ01005586.1	12490669	12490869	128
LOC106783454	FBXO31	PSZQ01005586.1	12490920	12491031	72
LOC106783454	FBXO31	PSZQ01005586.1	12491215	12491319	66
LOC106783454	JAM3	PSZQ01002455.1	1359830	1360235	257
LOC106783454	RET	PSZQ01000183.1	5744070	5744172	66
LOC106783454	RET	PSZQ01000183.1	5745251	5745522	176
LOC106783454	RET	PSZQ01000183.1	5745556	5745689	86
LOC106783454	RET	PSZQ01000183.1	5745887	5746067	116
LOC106783454	MAGOH	PSZQ01005418.1	5368482	5368603	76
LOC106783454	MAGOH	PSZQ01005418.1	5368746	5368885	89
LOC106783454	ASAP1	PSZQ01005047.1	9994891	9995071	114
LOC106783454	WASF3	PSZQ01002137.1	11294679	11294792	71
LOC106783454	WASF3	PSZQ01002137.1	11295062	11295162	64
LOC106783454	WASF3	PSZQ01002137.1	11295176	11295329	99
LOC106783454	WASF3	PSZQ01002137.1	11296842	11296946	66
LOC106783454	MSI2	PSZQ01008525.1	14733244	14733511	171
LOC106783454	MSI2	PSZQ01008525.1	14735890	14736087	125
LOC106783454	ARL6IP1	PSZQ01001362.1	1237757	1237995	152
LOC106783454	ARL6IP1	PSZQ01001362.1	1238005	1238135	85
LOC106783454	DNAH9	PSZQ01003278.1	986735	986869	85
LOC106783454	DNAH9	PSZQ01003278.1	988787	989178	248
LOC106783454	DNAH9	PSZQ01003278.1	989204	989332	82
LOC106783454	CRTC3	PSZQ01000652.1	760410	760589	119
LOC106783454	CRTC3	PSZQ01000652.1	760592	760710	78
LOC106783454	CRTC3	PSZQ01000652.1	760750	761081	218
LOC106783454	CRTC3	PSZQ01000652.1	761139	761506	248
LOC106783454	CRTC3	PSZQ01000652.1	761507	761625	77
LOC106783454	CRTC3	PSZQ01000652.1	764527	764657	84
LOC106783454	THYN1	PSZQ01002455.1	1197203	1197309	71
LOC106783454	THYN1	PSZQ01002455.1	1199932	1200178	160
LOC106783454	THYN1	PSZQ01002455.1	1200245	1200473	144
LOC106783454	PPM1D	PSZQ01008525.1	11091980	11092123	91
[truncated: 20,538 more rows]
