# Supplementary material for: Analysis of ancient and modern horse genomes reveals the critical impact of lncRNA-mediated epigenetic regulation on horse domestication
Source: Front Genet. 2022 Oct 5;13:944933. doi: 10.3389/fgene.2022.944933 (PMC9579347; doi:10.3389/fgene.2022.944933)
Supplement: Supplementary file 2 [file DataSheet2.zip › DBS-data/dbs/SuppData7--DBS_list_PH.csv]

lncRNA name	target gene	target gene chr	dbs_start	dbs_end	affinity
LOC106782228	BRAF	NW_007674147.1	544157	544276	72
LOC106782228	FGF8	NW_007673611.1	347256	347418	101
LOC111775370	PDE5A	NW_007674889.1	346136	346238	65
LOC111775370	SOX9	NW_007673232.1	361058	361199	100
LOC111775370	NT5DC2	NW_007673172.1	621212	621326	75
LOC111775370	TCTN1	NW_007673139.1	1444135	1444311	119
LOC111775370	STXBP6	NW_007674644.1	281426	281592	109
LOC111775370	STXBP6	NW_007674644.1	281923	282031	74
LOC111775370	FBXO31	NW_007673140.1	291202	291341	87
LOC111775370	DNAH9	NW_007674547.1	345243	345400	100
LOC111775370	KLHDC4	NW_007673140.1	635273	635391	75
LOC111775370	ALK	NW_007673380.1	73979	74092	76
LOC111775370	PAX3	NW_007673217.1	351111	351371	164
LOC111775370	NCAPD3	NW_007673833.1	625250	625350	64
LOC111775370	NCAPD3	NW_007673833.1	626544	626675	86
LOC111775370	MAP3K4	NW_007674262.1	211589	211698	74
LOC111775370	AKAP1	NW_007673165.1	159974	160089	75
LOC111775370	NID2	NW_007676949.1	54232	54333	69
LOC111775370	JPH3	NW_007673140.1	564122	564219	66
LOC111775370	KIT	NW_007674069.1	19804	19918	73
LOC111775370	KIT	NW_007674069.1	20169	20279	71
LOC111775370	POP1	NW_007674221.1	510489	510654	107
LOC111775370	FOXJ3	NW_007673953.1	481425	481550	83
LOC111775370	FGF8	NW_007673611.1	349847	349941	65
LOC111775370	STAB1	NW_007673172.1	588865	588961	63
LOC111775370	URB2	NW_007674957.1	17906	18030	79
LOC111775370	URB2	NW_007674957.1	18883	19042	104
LOC111775370	GRID1	NW_007673652.1	747608	747718	72
LOC111775370	ALDH1L2	NW_007673763.1	640168	640271	73
LOC111775370	RET	NW_007673527.1	354930	355031	66
LOC111775370	SEC24A	NW_007673145.1	491727	491829	66
LOC111775370	RHPN1	NW_007676868.1	137173	137277	67
LOC111775370	RHPN1	NW_007676868.1	137628	137777	97
LOC111775370	SEC63	NW_007673045.1	1659932	1660218	181
LOC111775370	FANCA	NW_007675255.1	287499	287608	69
LOC111775370	NUP133	NW_007674957.1	126717	126850	88
LOC111775370	CDKL3	NW_007673145.1	282905	282995	61
LOC111768814	RHPN1	NW_007676868.1	137597	137740	95
LOC111768814	URB2	NW_007674957.1	18892	18993	63
LOC111768814	PAX3	NW_007673217.1	351128	351249	78
LOC111768814	DNAH9	NW_007674547.1	345188	345345	94
LOC111767733	KIT	NW_007674069.1	19991	20116	86
LOC111767733	PAX3	NW_007673217.1	351132	351294	111
LOC111767733	SOX9	NW_007673232.1	361090	361197	76
LOC111767733	NIPBL	NW_007673448.1	25332	25465	83
LOC111767733	BRAF	NW_007674147.1	544171	544283	70
LOC111767733	MSI2	NW_007673165.1	296669	296758	61
LOC111767733	URB2	NW_007674957.1	18864	18966	62
LOC111767733	STXBP6	NW_007674644.1	281936	282032	64
LOC111767733	NT5DC2	NW_007673172.1	622482	622577	65
LOC111767733	FGF8	NW_007673611.1	349836	349942	71
LOC111767733	KLHDC4	NW_007673140.1	634019	634111	65
LOC111767733	NTM	NW_007673920.1	413424	413524	69
LOC111772398	MSI2	NW_007673165.1	296660	296759	64
LOC111772398	PRMT3	NW_007678565.1	32535	32653	74
LOC111772398	SEC24A	NW_007673145.1	491336	491445	68
LOC111772398	TCOF1	NW_007673371.1	793858	793978	78
LOC111772398	TCOF1	NW_007673371.1	793998	794155	97
LOC111772398	BRAF	NW_007674147.1	542578	542673	61
LOC111772398	BRAF	NW_007674147.1	544190	544285	62
LOC111772398	RET	NW_007673527.1	353984	354086	63
LOC111772398	RET	NW_007673527.1	354900	355071	111
LOC111772398	NID2	NW_007676949.1	57954	58128	116
LOC111772398	COMMD1	NW_007674498.1	363164	363266	65
LOC111772398	NUP133	NW_007674957.1	126800	126913	72
LOC111772398	AKAP1	NW_007673165.1	159734	159940	131
LOC111772398	AKAP1	NW_007673165.1	160596	160690	62
LOC111772398	NR3C2	NW_007673192.1	868227	868326	63
LOC111772398	PPM1D	NW_007675084.1	127304	127416	69
LOC111772398	DNAH9	NW_007674547.1	345172	345390	139
LOC111772398	DNAH9	NW_007674547.1	347364	347469	66
LOC111772398	WASF3	NW_007675375.1	199532	199670	86
LOC111772398	LMF1	NW_007676426.1	135496	135594	64
LOC111772398	LMF1	NW_007676426.1	136781	136918	89
LOC111772398	LCLAT1	NW_007673241.1	383139	383244	65
LOC111772398	ACSF3	NW_007675487.1	88680	88855	112
LOC111772398	ACSF3	NW_007675487.1	88957	89050	61
LOC111772398	ASAP1	NW_007673898.1	334705	334812	69
LOC111772398	PAX3	NW_007673217.1	351151	351318	104
LOC111772398	PAX3	NW_007673217.1	351631	351757	78
LOC111772398	TCTN1	NW_007673139.1	1444154	1444292	86
LOC111772398	TCTN1	NW_007673139.1	1444362	1444474	69
LOC111772398	FANCA	NW_007675255.1	288688	288795	69
LOC111772398	NCAPD3	NW_007673833.1	626867	626984	73
LOC111772398	MAP3K4	NW_007674262.1	211592	211744	96
LOC111772398	ANKDD1A	NW_007675298.1	171695	171921	140
LOC111772398	CDKL3	NW_007673145.1	282897	282992	63
LOC111772398	THYN1	NW_007673833.1	657415	657513	65
LOC111772398	ALK	NW_007673380.1	73970	74095	82
LOC111772398	ALDH1L2	NW_007673763.1	640755	640897	92
LOC111772398	JAM3	NW_007673833.1	495003	495110	69
LOC111772398	JAM3	NW_007673833.1	495363	495458	62
LOC111772398	SLC43A1	NW_007674642.1	330939	331042	64
LOC111772398	ACTA1	NW_007674957.1	182223	182329	67
LOC111772398	RHPN1	NW_007676868.1	137302	137466	103
LOC111772398	SEC63	NW_007673045.1	1658354	1658494	85
LOC111772398	SEC63	NW_007673045.1	1659896	1660127	149
LOC111772398	ACAD8	NW_007673833.1	642839	642952	72
LOC111772398	ACAD8	NW_007673833.1	643249	643347	62
LOC111772398	KIT	NW_007674069.1	20548	20691	90
LOC111772398	POP1	NW_007674221.1	510604	510901	183
LOC111772398	ARL6IP1	NW_007674002.1	428940	429038	63
LOC111772398	EEA1	NW_007673096.1	1463455	1463559	65
LOC111772398	NT5DC2	NW_007673172.1	625018	625246	147
LOC111772398	FGF8	NW_007673611.1	350586	350698	73
LOC111772398	STXBP6	NW_007674644.1	281738	282004	167
LOC111772398	IGSF9B	NW_007673833.1	391037	391262	140
LOC111772398	NINJ1	NW_007677967.1	95313	95476	104
LOC111772398	NINJ1	NW_007677967.1	97279	97398	74
LOC111772398	NINJ1	NW_007677967.1	97531	97709	117
LOC111772398	NINJ1	NW_007677967.1	98785	98884	64
LOC111772398	FOXJ3	NW_007673953.1	485482	485599	72
LOC111772398	MITF	NW_007673043.1	1099210	1099350	89
LOC111772398	KLHDC4	NW_007673140.1	635204	635407	129
LOC111772398	URB2	NW_007674957.1	18889	19027	85
LOC111772398	NIPBL	NW_007673448.1	25338	25494	95
LOC111772398	NIPBL	NW_007673448.1	25803	25958	98
LOC111775741	FANCA	NW_007675255.1	290645	290736	61
LOC111775741	ALK	NW_007673380.1	73667	73766	66
LOC111775741	ALK	NW_007673380.1	73980	74090	80
LOC111775741	STAB1	NW_007673172.1	588780	588882	68
LOC111775741	ASTN1	NW_007673048.1	1926659	1926753	62
LOC111775741	FOXJ3	NW_007673953.1	481425	481547	88
LOC111775741	MATN2	NW_007676383.1	185765	185860	63
LOC111775741	TRIO	NW_007673016.1	1450646	1450739	64
LOC111775741	PAX3	NW_007673217.1	351107	351391	192
LOC111775741	NR3C2	NW_007673192.1	865516	865656	91
LOC111775741	AKAP1	NW_007673165.1	156959	157057	64
LOC111775741	RET	NW_007673527.1	352505	352610	69
LOC111775741	JPH3	NW_007673140.1	566528	566639	74
LOC111775741	MSI2	NW_007673165.1	296662	296759	67
LOC111775741	ALDH1L2	NW_007673763.1	640169	640273	76
LOC111767928	IGSF3	NW_007674446.1	300238	300336	63
LOC111767928	NR3C2	NW_007673192.1	868228	868326	61
LOC111767928	FANCA	NW_007675255.1	288824	288928	65
LOC111767928	RET	NW_007673527.1	354969	355077	69
LOC102148103	URB2	NW_007674957.1	17900	18024	79
LOC102148103	URB2	NW_007674957.1	18856	19028	110
LOC102148103	SEC63	NW_007673045.1	1659171	1659308	88
LOC102148103	SEC63	NW_007673045.1	1659875	1660229	223
LOC102148103	SEC63	NW_007673045.1	1660301	1660482	114
LOC102148103	RHPN1	NW_007676868.1	136902	137049	94
LOC102148103	RHPN1	NW_007676868.1	137107	137452	214
LOC102148103	RHPN1	NW_007676868.1	137602	137804	127
LOC102148103	STXBP6	NW_007674644.1	281143	281256	71
LOC102148103	STXBP6	NW_007674644.1	281422	282022	373
LOC102148103	STXBP6	NW_007674644.1	282185	282334	95
LOC102148103	IGSF9B	NW_007673833.1	391011	391263	155
LOC102148103	MITF	NW_007673043.1	1099161	1099347	116
LOC102148103	MITF	NW_007673043.1	1099728	1099892	103
LOC102148103	MITF	NW_007673043.1	1100040	1100150	74
LOC102148103	MITF	NW_007673043.1	1100575	1100695	77
LOC102148103	ABCB10	NW_007674957.1	51389	51518	83
LOC102148103	NT5DC2	NW_007673172.1	624787	624920	86
LOC102148103	NT5DC2	NW_007673172.1	625053	625249	123
LOC102148103	NT5DC2	NW_007673172.1	625605	625744	87
LOC102148103	ACTA1	NW_007674957.1	181319	181529	132
LOC102148103	ACTA1	NW_007674957.1	182213	182371	98
LOC102148103	GDNF	NW_007673448.1	694460	694575	77
LOC102148103	GDNF	NW_007673448.1	694685	694817	84
LOC102148103	GDNF	NW_007673448.1	695308	695521	134
LOC102148103	GDNF	NW_007673448.1	695527	695626	64
LOC102148103	THYN1	NW_007673833.1	654087	654375	179
LOC102148103	THYN1	NW_007673833.1	654388	654580	123
LOC102148103	THYN1	NW_007673833.1	654619	654764	92
LOC102148103	FGF8	NW_007673611.1	349090	349245	97
LOC102148103	FGF8	NW_007673611.1	349730	349953	139
LOC102148103	FGF8	NW_007673611.1	350588	350767	111
LOC102148103	KCNK10	NW_007673642.1	627290	627512	139
LOC102148103	KCNK10	NW_007673642.1	628308	628534	143
LOC102148103	FANCA	NW_007675255.1	287550	287710	109
LOC102148103	FANCA	NW_007675255.1	288708	289017	195
LOC102148103	FBXO31	NW_007673140.1	291196	291349	100
LOC102148103	FBXO31	NW_007673140.1	291804	291987	115
LOC102148103	KLHDC4	NW_007673140.1	635189	635410	143
LOC102148103	POP1	NW_007674221.1	510445	510898	284
LOC102148103	CDKL3	NW_007673145.1	279320	279446	82
LOC102148103	CDKL3	NW_007673145.1	282851	282996	92
LOC102148103	PSMB7	NW_007674673.1	385509	385736	145
LOC102148103	PSMB7	NW_007674673.1	386003	386110	69
LOC102148103	NTM	NW_007673920.1	412648	412801	96
LOC102148103	NTM	NW_007673920.1	413395	413537	90
LOC102148103	NTM	NW_007673920.1	414399	414506	71
LOC102148103	ANKDD1A	NW_007675298.1	170731	170954	139
LOC102148103	ANKDD1A	NW_007675298.1	170986	171314	208
LOC102148103	ANKDD1A	NW_007675298.1	171333	171455	77
LOC102148103	ANKDD1A	NW_007675298.1	171662	171919	165
LOC102148103	NIPBL	NW_007673448.1	25335	25472	89
LOC102148103	ALDH1L2	NW_007673763.1	640508	640902	247
LOC102148103	ALDH1L2	NW_007673763.1	642113	642208	61
LOC102148103	NCAPD3	NW_007673833.1	625123	625517	248
LOC102148103	NCAPD3	NW_007673833.1	626531	626680	94
LOC102148103	NCAPD3	NW_007673833.1	626861	627000	89
LOC102148103	MATN2	NW_007676383.1	184720	184936	134
LOC102148103	MAP3K4	NW_007674262.1	210527	210681	101
LOC102148103	MAP3K4	NW_007674262.1	210868	210980	72
LOC102148103	MAP3K4	NW_007674262.1	211563	211730	103
LOC102148103	MAP3K4	NW_007674262.1	212725	212847	80
LOC102148103	JAM3	NW_007673833.1	494996	495113	76
LOC102148103	SLC43A1	NW_007674642.1	330072	330175	69
LOC102148103	SLC43A1	NW_007674642.1	330651	330768	72
LOC102148103	SLC43A1	NW_007674642.1	330940	331059	77
LOC102148103	ASTN1	NW_007673048.1	1922880	1923097	139
LOC102148103	STAB1	NW_007673172.1	588164	588347	119
LOC102148103	NINJ1	NW_007677967.1	97540	97843	192
LOC102148103	NINJ1	NW_007677967.1	98584	98743	99
LOC102148103	NINJ1	NW_007677967.1	98785	98884	63
LOC102148103	RET	NW_007673527.1	352967	353241	175
LOC102148103	RET	NW_007673527.1	354141	354329	119
LOC102148103	RET	NW_007673527.1	354902	355120	137
LOC102148103	GRID1	NW_007673652.1	744937	745128	119
LOC102148103	GRID1	NW_007673652.1	746612	746777	101
LOC102148103	GRID1	NW_007673652.1	747598	747729	83
LOC102148103	ZC3H3	NW_007675342.1	181763	181995	146
LOC102148103	ZC3H3	NW_007675342.1	182131	182269	85
LOC102148103	PDRG1	NW_007674819.1	24068	24484	259
LOC102148103	PAX3	NW_007673217.1	351118	351316	128
LOC102148103	AKAP1	NW_007673165.1	159733	159917	115
LOC102148103	AKAP1	NW_007673165.1	159963	160083	74
LOC102148103	AKAP1	NW_007673165.1	160270	160466	123
LOC102148103	NR3C2	NW_007673192.1	865439	865686	155
LOC102148103	NR3C2	NW_007673192.1	867332	867503	110
LOC102148103	NR3C2	NW_007673192.1	868182	868326	93
LOC102148103	MAGOH	NW_007674714.1	152340	152568	147
LOC102148103	MAGOH	NW_007674714.1	153045	153200	95
LOC102148103	LMF1	NW_007676426.1	135901	136171	166
LOC102148103	LMF1	NW_007676426.1	137212	137345	84
LOC102148103	LMF1	NW_007676426.1	140245	140364	78
LOC102148103	IGSF3	NW_007674446.1	299075	299208	85
LOC102148103	IGSF3	NW_007674446.1	300193	300359	105
LOC102148103	KIT	NW_007674069.1	19642	19984	220
LOC102148103	KIT	NW_007674069.1	20002	20146	94
LOC102148103	KIT	NW_007674069.1	20227	20396	106
LOC102148103	KIT	NW_007674069.1	20771	20971	126
LOC102148103	KIT	NW_007674069.1	21148	21285	87
LOC102148103	PRMT3	NW_007678565.1	30035	30182	95
LOC102148103	PRMT3	NW_007678565.1	31795	31983	118
LOC102148103	LCLAT1	NW_007673241.1	382604	382786	111
LOC102148103	LCLAT1	NW_007673241.1	383097	383243	94
LOC102148103	LCLAT1	NW_007673241.1	383356	383456	66
LOC102148103	SOX9	NW_007673232.1	361791	361968	108
LOC102148103	SOX9	NW_007673232.1	362637	363018	242
LOC102148103	TCOF1	NW_007673371.1	793494	793611	72
LOC102148103	TCOF1	NW_007673371.1	793813	793965	96
LOC102148103	TCOF1	NW_007673371.1	793993	794155	103
LOC102148103	TCOF1	NW_007673371.1	794776	794942	101
LOC102148103	ACSF3	NW_007675487.1	88700	88936	154
LOC102148103	ACSF3	NW_007675487.1	88958	89091	88
LOC102148103	ACSF3	NW_007675487.1	89094	89223	85
LOC102148103	ACSF3	NW_007675487.1	89316	89560	154
LOC102148103	TCTN1	NW_007673139.1	1444133	1444310	112
LOC102148103	TCTN1	NW_007673139.1	1444349	1444685	209
LOC102148103	ASAP1	NW_007673898.1	334280	334411	85
LOC102148103	ASAP1	NW_007673898.1	334484	334602	77
LOC102148103	ASAP1	NW_007673898.1	334634	334818	117
LOC102148103	PDE5A	NW_007674889.1	344527	344667	90
LOC102148103	PDE5A	NW_007674889.1	346074	346237	103
LOC102148103	WASF3	NW_007675375.1	199531	199661	82
LOC102148103	SEC24A	NW_007673145.1	488383	488520	84
LOC102148103	SEC24A	NW_007673145.1	491302	491493	121
LOC102148103	SEC24A	NW_007673145.1	491501	491695	122
LOC102148103	SEC24A	NW_007673145.1	491727	491863	85
LOC102148103	SEC24A	NW_007673145.1	491895	492009	75
LOC102148103	SEC24A	NW_007673145.1	492144	492268	79
LOC102148103	NID2	NW_007676949.1	58068	58281	137
LOC102148103	PPM1D	NW_007675084.1	127235	127461	145
LOC102148103	PPM1D	NW_007675084.1	127980	128078	64
LOC102148103	JPH3	NW_007673140.1	563748	563907	101
LOC102148103	JPH3	NW_007673140.1	564111	564274	104
LOC102148103	JPH3	NW_007673140.1	566507	566690	116
LOC102148103	NUP133	NW_007674957.1	126613	126895	176
LOC102148103	SMG6	NW_007674074.1	209434	209632	125
LOC102148103	SMG6	NW_007674074.1	209637	209758	77
LOC102148103	DNAH9	NW_007674547.1	345059	345438	238
LOC102148103	DNAH9	NW_007674547.1	347363	347494	82
LOC102148103	SKP1	NW_007673145.1	135201	135555	220
LOC102148103	BRAF	NW_007674147.1	542171	542301	83
LOC102148103	ALK	NW_007673380.1	76138	76355	135
LOC102148103	ALK	NW_007673380.1	77156	77567	258
LOC111767874	SMG6	NW_007674074.1	209506	209632	85
LOC111767874	BRAF	NW_007674147.1	544171	544276	68
LOC111767874	SEC63	NW_007673045.1	1660041	1660212	115
LOC111767874	RHPN1	NW_007676868.1	137638	137779	94
LOC111767874	ALK	NW_007673380.1	77732	77904	114
LOC111767874	CHD7	NW_007673246.1	1094637	1094742	71
LOC111767874	THYN1	NW_007673833.1	654628	654753	84
LOC111767874	THYN1	NW_007673833.1	657410	657528	78
LOC111767874	ANKDD1A	NW_007675298.1	170513	170619	71
LOC111767874	FOXJ3	NW_007673953.1	485481	485599	76
LOC111767874	MATN2	NW_007676383.1	185767	185876	73
LOC111767874	MATN2	NW_007676383.1	185946	186060	76
LOC111767874	KIT	NW_007674069.1	17649	17753	67
LOC111767874	KIT	NW_007674069.1	20003	20114	72
LOC111767874	SOX9	NW_007673232.1	361502	361602	67
LOC111767874	SEC24A	NW_007673145.1	488201	488304	70
LOC111767874	SEC24A	NW_007673145.1	491562	491698	93
LOC111767874	PSMB7	NW_007674673.1	388601	388701	68
LOC111767874	TRIO	NW_007673016.1	1450644	1450751	70
LOC111767874	NUP133	NW_007674957.1	125859	125958	68
LOC111767874	GRID1	NW_007673652.1	747609	747709	69
LOC111767874	PDRG1	NW_007674819.1	24367	24479	77
LOC111767874	PAX3	NW_007673217.1	351092	351394	200
LOC111767874	LMF1	NW_007676426.1	135679	135782	68
LOC111767874	LMF1	NW_007676426.1	135859	136014	100
LOC111767874	LMF1	NW_007676426.1	138236	138380	98
LOC111767874	ASTN1	NW_007673048.1	1922909	1923027	77
LOC111767874	STAB1	NW_007673172.1	586444	586552	73
LOC111767874	STAB1	NW_007673172.1	587593	587762	113
LOC111767874	NINJ1	NW_007677967.1	97527	97628	70
LOC111767874	IGSF9B	NW_007673833.1	391012	391163	101
LOC111767874	STXBP6	NW_007674644.1	281486	281580	63
LOC111767874	STXBP6	NW_007674644.1	282181	282294	77
LOC111767874	AKAP1	NW_007673165.1	156938	157066	84
LOC111767874	AKAP1	NW_007673165.1	157455	157580	83
LOC111767874	AKAP1	NW_007673165.1	157608	157698	61
LOC111767874	AKAP1	NW_007673165.1	159969	160092	82
LOC111767874	AKAP1	NW_007673165.1	160273	160358	61
LOC111767874	NR3C2	NW_007673192.1	865493	865596	67
LOC111767874	NT5DC2	NW_007673172.1	622446	622572	84
LOC111767874	NT5DC2	NW_007673172.1	625070	625229	107
LOC111767874	RET	NW_007673527.1	353990	354086	63
LOC111767874	RET	NW_007673527.1	354194	354289	61
LOC111767874	PRMT3	NW_007678565.1	32556	32664	68
LOC111767874	PRMT3	NW_007678565.1	34240	34348	71
LOC111767874	TCOF1	NW_007673371.1	793864	793978	78
LOC111767874	TCOF1	NW_007673371.1	793995	794153	105
LOC111767874	TCOF1	NW_007673371.1	796734	796838	71
LOC111767874	FBXO31	NW_007673140.1	291191	291340	104
LOC111767874	KLHDC4	NW_007673140.1	634023	634111	62
LOC111767874	KLHDC4	NW_007673140.1	635276	635398	83
LOC111767874	WASF3	NW_007675375.1	199537	199653	79
LOC111767874	WASF3	NW_007675375.1	199685	199775	61
LOC111767874	WASF3	NW_007675375.1	200889	200978	61
LOC111767874	FGF8	NW_007673611.1	349799	349953	102
LOC111767874	POP1	NW_007674221.1	510469	510643	117
LOC111767874	POP1	NW_007674221.1	511512	511614	71
LOC111767874	ACSF3	NW_007675487.1	88789	88928	91
LOC111767874	ACSF3	NW_007675487.1	90555	90647	61
LOC111767874	MAP3K4	NW_007674262.1	210533	210684	102
LOC111767874	TCTN1	NW_007673139.1	1444126	1444307	119
LOC111767874	ASAP1	NW_007673898.1	334289	334405	75
LOC111767874	PDE5A	NW_007674889.1	346096	346220	80
LOC111767874	GDNF	NW_007673448.1	694458	694586	85
LOC111767874	MITF	NW_007673043.1	1096755	1096897	95
LOC111767874	MITF	NW_007673043.1	1100597	1100694	66
LOC111775621	ALDH1L2	NW_007673763.1	640767	640870	65
LOC111775621	ANKDD1A	NW_007675298.1	171710	171838	79
LOC111775621	SOX9	NW_007673232.1	362756	362911	99
LOC111775621	SOX9	NW_007673232.1	362917	363018	67
LOC111775621	PDRG1	NW_007674819.1	24150	24277	85
LOC111775621	TCOF1	NW_007673371.1	793503	793607	65
LOC111775621	ABCB10	NW_007674957.1	48481	48584	65
LOC111775621	DNAH9	NW_007674547.1	345280	345384	67
LOC111768099	NIPBL	NW_007673448.1	25358	25474	77
LOC111768099	PAX3	NW_007673217.1	351132	351285	100
LOC111768099	SEC63	NW_007673045.1	1659917	1660202	182
LOC111768099	FANCA	NW_007675255.1	287461	287613	92
LOC111768099	STXBP6	NW_007674644.1	281901	282024	78
LOC111768099	POP1	NW_007674221.1	510472	510653	118
LOC111768099	IGSF9B	NW_007673833.1	391012	391121	72
LOC111768099	KLHDC4	NW_007673140.1	635212	635326	74
LOC111768099	DNAH9	NW_007674547.1	345252	345414	106
LOC111768099	GDNF	NW_007673448.1	694444	694556	69
LOC111768099	NR3C2	NW_007673192.1	865475	865635	99
LOC111768099	NR3C2	NW_007673192.1	867363	867503	87
LOC111768099	NR3C2	NW_007673192.1	868199	868325	82
LOC111773217	ACTA1	NW_007674957.1	181373	181475	63
LOC111773217	SOX9	NW_007673232.1	362783	362928	90
LOC111773217	SEC63	NW_007673045.1	1659963	1660188	137
LOC111773217	FANCA	NW_007675255.1	287577	287706	79
LOC111773217	ANKDD1A	NW_007675298.1	171138	171256	73
LOC111773217	BRAF	NW_007674147.1	542583	542684	65
LOC111773217	RET	NW_007673527.1	354958	355077	74
LOC111773217	NTM	NW_007673920.1	415224	415336	70
LOC111773217	POP1	NW_007674221.1	510518	510744	140
LOC111773217	GDNF	NW_007673448.1	695349	695525	109
LOC111773217	TCOF1	NW_007673371.1	793995	794156	99
LOC111773217	DNAH9	NW_007674547.1	345265	345390	76
LOC111770051	NR3C2	NW_007673192.1	868227	868325	63
LOC111770051	PAX3	NW_007673217.1	351155	351318	100
LOC111770051	STXBP6	NW_007674644.1	281486	281641	97
LOC111770051	STXBP6	NW_007674644.1	281642	281771	79
LOC111770051	ABCB10	NW_007674957.1	51410	51529	73
LOC111770051	ANKDD1A	NW_007675298.1	171066	171221	94
LOC111770051	ALK	NW_007673380.1	77151	77319	106
LOC111770051	POP1	NW_007674221.1	510609	510738	80
LOC111770051	THYN1	NW_007673833.1	654441	654578	89
LOC111770051	NINJ1	NW_007677967.1	98786	98879	61
LOC111769232	PPM1D	NW_007675084.1	127686	127788	66
LOC111769232	BRAF	NW_007674147.1	542574	542677	64
LOC111769232	RET	NW_007673527.1	354176	354288	70
LOC111769232	TRIO	NW_007673016.1	1447995	1448098	64
LOC111769232	TCOF1	NW_007673371.1	794750	794847	62
LOC111769232	PAX3	NW_007673217.1	351101	351289	116
LOC111769232	ASTN1	NW_007673048.1	1922984	1923092	68
LOC111769232	LCLAT1	NW_007673241.1	383353	383457	67
LOC111769232	ZC3H3	NW_007675342.1	181823	181945	75
LOC111769232	RHPN1	NW_007676868.1	137169	137294	78
LOC106783099	TCOF1	NW_007673371.1	794021	794153	86
LOC106783099	TCOF1	NW_007673371.1	796740	796833	62
LOC106783099	LCLAT1	NW_007673241.1	381321	381419	66
LOC106783099	FGF8	NW_007673611.1	349744	349936	123
LOC106783099	POP1	NW_007674221.1	510554	510661	72
LOC106783099	NR3C2	NW_007673192.1	865476	865660	120
LOC106783099	AKAP1	NW_007673165.1	157452	157557	69
LOC106783099	AKAP1	NW_007673165.1	160573	160721	106
LOC106783099	NUP133	NW_007674957.1	125873	126032	106
LOC106783099	KIT	NW_007674069.1	19638	19735	62
LOC106783099	KIT	NW_007674069.1	19992	20109	78
LOC106783099	ASAP1	NW_007673898.1	334317	334423	69
LOC106783099	TCTN1	NW_007673139.1	1444153	1444299	96
LOC106783099	SEC24A	NW_007673145.1	488395	488523	89
LOC106783099	SEC24A	NW_007673145.1	491555	491685	86
LOC106783099	PAX3	NW_007673217.1	351108	351405	192
LOC106783099	CDKL3	NW_007673145.1	281379	281496	83
LOC106783099	KLHDC4	NW_007673140.1	635259	635391	83
LOC106783099	LMF1	NW_007676426.1	137420	137532	74
LOC106783099	FBXO31	NW_007673140.1	291195	291298	64
LOC106783099	STXBP6	NW_007674644.1	281902	282021	76
LOC106783099	ACTA1	NW_007674957.1	181372	181462	62
LOC106783099	NT5DC2	NW_007673172.1	625082	625242	106
LOC106783099	TRIO	NW_007673016.1	1450648	1450742	63
LOC106783099	RHPN1	NW_007676868.1	137664	137781	77
LOC106783099	SEC63	NW_007673045.1	1660057	1660223	107
LOC106783099	SEC63	NW_007673045.1	1660324	1660482	102
LOC106783099	CHD7	NW_007673246.1	1094645	1094740	62
LOC106783099	FOXJ3	NW_007673953.1	485489	485600	73
LOC106783099	COIL	NW_007673165.1	61121	61226	69
LOC106783454	STXBP6	NW_007674644.1	281545	281667	76
LOC106783454	RET	NW_007673527.1	353942	354044	66
LOC106783454	URB2	NW_007674957.1	17916	18032	71
LOC106783454	JPH3	NW_007673140.1	563973	564075	64
LOC106783454	PRMT3	NW_007678565.1	31823	31941	72
LOC106783454	AKAP1	NW_007673165.1	160201	160300	61
LOC106782630	NR3C2	NW_007673192.1	865484	865633	94
LOC106782630	NR3C2	NW_007673192.1	868189	868318	80
LOC106782630	SOX9	NW_007673232.1	361793	361971	112
LOC106782630	NT5DC2	NW_007673172.1	625129	625253	79
LOC106782630	STXBP6	NW_007674644.1	281856	282011	97
LOC106782630	TCTN1	NW_007673139.1	1444368	1444480	70
LOC106782630	KCNK10	NW_007673642.1	627391	627510	73
LOC106782630	COIL	NW_007673165.1	61114	61228	70
LOC106782630	DNAH9	NW_007674547.1	345193	345408	134
LOC106782630	MITF	NW_007673043.1	1096748	1096849	64
LOC106782630	SEC63	NW_007673045.1	1659916	1660053	84
LOC106782630	FANCA	NW_007675255.1	288717	288867	95
LOC106782630	CDKL3	NW_007673145.1	282873	282994	77
LOC106782630	ALDH1L2	NW_007673763.1	640556	640732	111
LOC102150115	GDNF	NW_007673448.1	694455	694558	66
LOC102150115	MATN2	NW_007676383.1	184786	184931	92
LOC111771282	BRAF	NW_007674147.1	544158	544269	68
LOC111771282	SMG6	NW_007674074.1	209631	209751	75
LOC111771282	KIT	NW_007674069.1	19795	19900	64
LOC111771282	KIT	NW_007674069.1	20808	20958	93
LOC111771282	TCTN1	NW_007673139.1	1444141	1444257	71
LOC111771282	CDKL3	NW_007673145.1	282853	282996	88
LOC111771282	FOXJ3	NW_007673953.1	485482	485595	70
LOC111771282	POP1	NW_007674221.1	510728	510871	90
LOC111770184	RET	NW_007673527.1	354144	354315	108
LOC111770184	RET	NW_007673527.1	354897	355016	74
LOC111770184	POP1	NW_007674221.1	510757	510866	69
LOC111770184	THYN1	NW_007673833.1	654251	654363	71
LOC111770184	THYN1	NW_007673833.1	654617	654765	93
LOC111770184	GDNF	NW_007673448.1	695353	695453	61
LOC111770184	RHPN1	NW_007676868.1	137125	137255	80
LOC111770184	SEC63	NW_007673045.1	1659842	1660209	230
LOC111770184	LCLAT1	NW_007673241.1	383156	383255	62
LOC111770184	PDRG1	NW_007674819.1	24066	24206	89
LOC111770184	ASTN1	NW_007673048.1	1922938	1923092	97
LOC111770184	ANKDD1A	NW_007675298.1	171074	171195	76
LOC111770184	ALDH1L2	NW_007673763.1	640527	640651	78
LOC111770184	ALDH1L2	NW_007673763.1	640659	640892	147
LOC111770184	IGSF9B	NW_007673833.1	391057	391196	88
LOC111770184	SOX9	NW_007673232.1	362438	362606	108
LOC111770184	SOX9	NW_007673232.1	362764	363031	168
LOC111770184	PRMT3	NW_007678565.1	31816	31950	85
LOC111770184	NR3C2	NW_007673192.1	865483	865643	102
LOC111770184	PAX3	NW_007673217.1	351163	351294	82
LOC111770184	AKAP1	NW_007673165.1	159787	159900	70
LOC111770184	KIT	NW_007674069.1	20070	20172	65
LOC111770184	KIT	NW_007674069.1	20580	20695	73
LOC111770184	KIT	NW_007674069.1	20821	20959	86
LOC111770184	DNAH9	NW_007674547.1	345195	345396	125
LOC111770184	NCAPD3	NW_007673833.1	625224	625399	112
LOC111770184	NCAPD3	NW_007673833.1	625411	625515	69
LOC111770184	SMG6	NW_007674074.1	209336	209532	125
LOC111770184	PPM1D	NW_007675084.1	127652	127780	80
LOC111770184	TCTN1	NW_007673139.1	1444364	1444468	66
LOC111768327	NINJ1	NW_007677967.1	95194	95321	79
LOC111768327	NIPBL	NW_007673448.1	25339	25445	68
LOC111768327	KCNK10	NW_007673642.1	627330	627469	85
LOC111768327	PAX3	NW_007673217.1	351119	351289	108
LOC111773470	ASTN1	NW_007673048.1	1922911	1923071	111
LOC111773470	STAB1	NW_007673172.1	586441	586552	75
LOC111773470	NINJ1	NW_007677967.1	95327	95447	80
LOC111773470	NINJ1	NW_007677967.1	97223	97438	145
LOC111773470	NINJ1	NW_007677967.1	97526	97660	90
LOC111773470	NINJ1	NW_007677967.1	97992	98103	74
LOC111773470	TRIO	NW_007673016.1	1450629	1450734	68
LOC111773470	SOX9	NW_007673232.1	361499	361598	67
LOC111773470	SOX9	NW_007673232.1	361791	361945	102
LOC111773470	GRID1	NW_007673652.1	745675	745785	74
LOC111773470	GRID1	NW_007673652.1	746636	746748	71
LOC111773470	GRID1	NW_007673652.1	747929	748021	62
LOC111773470	ZC3H3	NW_007675342.1	181813	181977	108
LOC111773470	ZC3H3	NW_007675342.1	182133	182248	76
LOC111773470	PDRG1	NW_007674819.1	20615	20747	83
LOC111773470	PSMB7	NW_007674673.1	389257	389382	80
LOC111773470	PAX3	NW_007673217.1	350945	351046	67
LOC111773470	PAX3	NW_007673217.1	351102	351322	142
LOC111773470	NIPBL	NW_007673448.1	25327	25482	102
LOC111773470	FOXJ3	NW_007673953.1	483482	483593	75
LOC111773470	FOXJ3	NW_007673953.1	485483	485599	75
LOC111773470	LMF1	NW_007676426.1	135491	135597	74
LOC111773470	LMF1	NW_007676426.1	136770	136898	81
LOC111773470	MATN2	NW_007676383.1	185753	185856	68
LOC111773470	NID2	NW_007676949.1	54886	55050	112
LOC111773470	SMG6	NW_007674074.1	206549	206665	77
LOC111773470	SMG6	NW_007674074.1	209003	209107	68
LOC111773470	THYN1	NW_007673833.1	657414	657541	81
LOC111773470	SKP1	NW_007673145.1	135273	135443	116
LOC111773470	RET	NW_007673527.1	354165	354293	84
LOC111773470	RET	NW_007673527.1	354899	355072	116
LOC111773470	BRAF	NW_007674147.1	542178	542293	82
LOC111773470	BRAF	NW_007674147.1	542578	542685	71
LOC111773470	BRAF	NW_007674147.1	544177	544272	63
LOC111773470	CDKL3	NW_007673145.1	282878	282995	78
LOC111773470	SEC24A	NW_007673145.1	491566	491885	214
LOC111773470	FANCA	NW_007675255.1	288723	288874	101
LOC111773470	FANCA	NW_007675255.1	288878	289012	88
LOC111773470	FANCA	NW_007675255.1	291525	291637	73
LOC111773470	COIL	NW_007673165.1	61107	61227	77
LOC111773470	MSI2	NW_007673165.1	297443	297558	78
LOC111773470	SEC63	NW_007673045.1	1658340	1658440	70
LOC111773470	SEC63	NW_007673045.1	1659882	1660220	223
LOC111773470	SEC63	NW_007673045.1	1660300	1660475	117
LOC111773470	ACAD8	NW_007673833.1	642844	642949	69
LOC111773470	ACAD8	NW_007673833.1	643259	643373	74
LOC111773470	NUP133	NW_007674957.1	125862	125966	67
LOC111773470	NUP133	NW_007674957.1	126121	126214	61
LOC111773470	ACTA1	NW_007674957.1	183488	183591	67
LOC111773470	DNAH9	NW_007674547.1	345194	345313	80
LOC111773470	DNAH9	NW_007674547.1	345320	345439	79
LOC111773470	DNAH9	NW_007674547.1	347361	347494	85
LOC111773470	STXBP6	NW_007674644.1	281916	282030	75
LOC111773470	STXBP6	NW_007674644.1	283020	283113	62
LOC111773470	FGF8	NW_007673611.1	346457	346558	67
LOC111773470	FGF8	NW_007673611.1	349772	349947	114
LOC111773470	FGF8	NW_007673611.1	350582	350686	70
LOC111773470	PPM1D	NW_007675084.1	127651	127761	73
LOC111773470	ANKDD1A	NW_007675298.1	170658	170797	89
LOC111773470	ANKDD1A	NW_007675298.1	171816	171930	74
LOC111773470	NT5DC2	NW_007673172.1	622049	622157	70
LOC111773470	NT5DC2	NW_007673172.1	622467	622564	65
LOC111773470	NT5DC2	NW_007673172.1	625090	625257	110
LOC111773470	ALDH1L2	NW_007673763.1	640553	640697	96
LOC111773470	ALDH1L2	NW_007673763.1	642116	642210	62
LOC111773470	POP1	NW_007674221.1	510485	510712	149
LOC111773470	KIT	NW_007674069.1	17644	17774	81
LOC111773470	KIT	NW_007674069.1	19645	19753	70
LOC111773470	KIT	NW_007674069.1	20549	20664	75
LOC111773470	EEA1	NW_007673096.1	1463462	1463568	72
LOC111773470	SCPEP1	NW_007673165.1	76327	76417	61
LOC111773470	TCTN1	NW_007673139.1	1444114	1444313	131
LOC111773470	TCTN1	NW_007673139.1	1444367	1444484	79
LOC111773470	ASAP1	NW_007673898.1	334279	334412	89
LOC111773470	ASAP1	NW_007673898.1	334700	334807	71
LOC111773470	URB2	NW_007674957.1	18098	18193	63
LOC111773470	URB2	NW_007674957.1	18887	19009	79
LOC111773470	KCNK10	NW_007673642.1	626491	626580	62
LOC111773470	PDE5A	NW_007674889.1	346118	346228	73
LOC111773470	ACSF3	NW_007675487.1	88990	89084	63
LOC111773470	ACSF3	NW_007675487.1	90548	90646	64
LOC111773470	MITF	NW_007673043.1	1096773	1096898	78
LOC111773470	MITF	NW_007673043.1	1099178	1099287	71
LOC111773470	MITF	NW_007673043.1	1099742	1099861	78
LOC111773470	MITF	NW_007673043.1	1100592	1100733	89
LOC111773470	WASF3	NW_007675375.1	199530	199646	77
LOC111773470	WASF3	NW_007675375.1	199673	199768	63
LOC111773470	GDNF	NW_007673448.1	694438	694586	99
LOC111773470	GDNF	NW_007673448.1	697533	697666	88
LOC111773470	JAM3	NW_007673833.1	494992	495096	70
LOC111773470	ARL6IP1	NW_007674002.1	428931	429035	68
LOC111773470	IGSF3	NW_007674446.1	302217	302313	64
LOC111773470	ALK	NW_007673380.1	73973	74087	74
LOC111773470	TCOF1	NW_007673371.1	792952	793045	61
LOC111773470	TCOF1	NW_007673371.1	793820	793970	104
LOC111773470	TCOF1	NW_007673371.1	794023	794124	68
LOC111773470	TCOF1	NW_007673371.1	795893	796011	75
LOC111773470	TCOF1	NW_007673371.1	796732	796845	77
LOC111773470	MAP3K4	NW_007674262.1	212740	212858	79
LOC111773470	NCAPD3	NW_007673833.1	625220	625323	76
LOC111773470	NCAPD3	NW_007673833.1	625325	625461	93
LOC111773470	NCAPD3	NW_007673833.1	626544	626685	96
LOC111773470	NCAPD3	NW_007673833.1	627087	627207	83
LOC111773470	PRMT3	NW_007678565.1	31891	31989	66
LOC111773470	PRMT3	NW_007678565.1	32556	32657	67
LOC111773470	PRMT3	NW_007678565.1	34252	34347	62
LOC111773470	AKAP1	NW_007673165.1	156911	157069	103
LOC111773470	AKAP1	NW_007673165.1	157458	157575	79
LOC111773470	AKAP1	NW_007673165.1	160319	160439	82
LOC111773470	AKAP1	NW_007673165.1	160560	160702	92
LOC111773470	NR3C2	NW_007673192.1	865459	865645	124
LOC111773470	NR3C2	NW_007673192.1	867398	867493	64
LOC111773470	NR3C2	NW_007673192.1	868231	868324	61
LOC111773470	MAGOH	NW_007674714.1	153131	153260	82
LOC102149128	NTM	NW_007673920.1	412648	412792	93
LOC102149128	SEC63	NW_007673045.1	1660079	1660221	92
LOC102149128	RET	NW_007673527.1	354934	355126	120
LOC102149128	NIPBL	NW_007673448.1	25342	25478	88
LOC102149128	FOXJ3	NW_007673953.1	481432	481547	73
LOC102149128	PAX3	NW_007673217.1	351208	351317	68
LOC102149128	IGSF3	NW_007674446.1	300199	300304	66
LOC102149128	NR3C2	NW_007673192.1	865490	865612	80
LOC102149128	STXBP6	NW_007674644.1	281842	281957	76
LOC102149128	SOX9	NW_007673232.1	362857	363035	114
LOC102149128	COIL	NW_007673165.1	61120	61221	65
LOC111775742	SOX9	NW_007673232.1	360165	360304	90
LOC111775742	SOX9	NW_007673232.1	361056	361199	97
LOC111775742	SOX9	NW_007673232.1	362708	363010	191
LOC111775742	NCAPD3	NW_007673833.1	625241	625406	103
LOC111775742	NCAPD3	NW_007673833.1	626535	626683	92
LOC111775742	NCAPD3	NW_007673833.1	626863	626990	78
LOC111775742	NCAPD3	NW_007673833.1	627263	627394	84
LOC111775742	DNAH9	NW_007674547.1	345168	345376	130
LOC111775742	DNAH9	NW_007674547.1	347362	347492	81
LOC111775742	RET	NW_007673527.1	354148	354324	114
LOC111775742	RET	NW_007673527.1	354625	354718	61
LOC111775742	RET	NW_007673527.1	354896	355092	124
LOC111775742	LMF1	NW_007676426.1	135882	136023	90
LOC111775742	LMF1	NW_007676426.1	136786	136914	79
LOC111775742	TCTN1	NW_007673139.1	1444157	1444309	97
LOC111775742	TCTN1	NW_007673139.1	1444374	1444496	78
LOC111775742	TCTN1	NW_007673139.1	1444513	1444661	93
LOC111775742	ASAP1	NW_007673898.1	334314	334420	67
LOC111775742	ASAP1	NW_007673898.1	334704	334813	69
LOC111775742	PDE5A	NW_007674889.1	346088	346210	76
LOC111775742	PAX3	NW_007673217.1	350949	351047	64
LOC111775742	PAX3	NW_007673217.1	351100	351479	238
LOC111775742	PAX3	NW_007673217.1	351609	351745	87
LOC111775742	ACSF3	NW_007675487.1	88706	88869	103
LOC111775742	ACSF3	NW_007675487.1	89450	89576	85
LOC111775742	NT5DC2	NW_007673172.1	625081	625250	106
LOC111775742	NT5DC2	NW_007673172.1	625586	625736	98
LOC111775742	TCOF1	NW_007673371.1	793825	793939	73
LOC111775742	TCOF1	NW_007673371.1	793994	794136	90
LOC111775742	TCOF1	NW_007673371.1	794760	794950	121
LOC111775742	PRMT3	NW_007678565.1	31814	31930	76
LOC111775742	SKP1	NW_007673145.1	135425	135558	89
LOC111775742	BRAF	NW_007674147.1	542176	542277	63
LOC111775742	IGSF9B	NW_007673833.1	390791	390891	67
LOC111775742	IGSF9B	NW_007673833.1	391050	391213	102
LOC111775742	STXBP6	NW_007674644.1	281131	281253	80
LOC111775742	STXBP6	NW_007674644.1	281441	281625	115
LOC111775742	STXBP6	NW_007674644.1	281770	282014	153
LOC111775742	NID2	NW_007676949.1	58023	58177	99
LOC111775742	IGSF3	NW_007674446.1	300224	300342	77
LOC111775742	JPH3	NW_007673140.1	563979	564111	87
LOC111775742	JPH3	NW_007673140.1	564139	564261	77
LOC111775742	JPH3	NW_007673140.1	566518	566691	113
LOC111775742	KLHDC4	NW_007673140.1	635290	635489	128
LOC111775742	SLC22A15	NW_007673252.1	820393	820516	82
LOC111775742	FBXO31	NW_007673140.1	291188	291341	94
LOC111775742	AKAP1	NW_007673165.1	156889	157068	113
LOC111775742	AKAP1	NW_007673165.1	159727	159926	124
LOC111775742	AKAP1	NW_007673165.1	160274	160468	126
LOC111775742	AKAP1	NW_007673165.1	160583	160724	90
LOC111775742	NR3C2	NW_007673192.1	865489	865687	128
LOC111775742	NR3C2	NW_007673192.1	868213	868326	74
LOC111775742	KCNK10	NW_007673642.1	627368	627515	94
LOC111775742	MAGOH	NW_007674714.1	152325	152440	72
LOC111775742	POP1	NW_007674221.1	510461	510799	210
LOC111775742	EEA1	NW_007673096.1	1462363	1462491	80
LOC111775742	SEC24A	NW_007673145.1	491315	491414	63
LOC111775742	SEC24A	NW_007673145.1	491577	491697	75
LOC111775742	SEC24A	NW_007673145.1	491763	491892	81
LOC111775742	GRID1	NW_007673652.1	745029	745131	65
LOC111775742	GRID1	NW_007673652.1	745621	745793	109
LOC111775742	ZC3H3	NW_007675342.1	181819	181963	92
LOC111775742	STAB1	NW_007673172.1	587618	587740	79
LOC111775742	FGF8	NW_007673611.1	349075	349284	136
LOC111775742	FGF8	NW_007673611.1	349752	349948	122
LOC111775742	FGF8	NW_007673611.1	350606	350750	89
LOC111775742	NINJ1	NW_007677967.1	94705	94874	110
LOC111775742	NINJ1	NW_007677967.1	95217	95357	90
LOC111775742	NINJ1	NW_007677967.1	97520	97715	125
LOC111775742	NINJ1	NW_007677967.1	98785	98884	61
LOC111775742	ALK	NW_007673380.1	77371	77565	122
LOC111775742	GDNF	NW_007673448.1	694696	694813	79
LOC111775742	MATN2	NW_007676383.1	184749	184889	89
LOC111775742	MITF	NW_007673043.1	1096752	1096890	86
LOC111775742	MITF	NW_007673043.1	1099182	1099307	76
LOC111775742	COMMD1	NW_007674498.1	363164	363267	65
LOC111775742	PSMB7	NW_007674673.1	388761	388889	79
LOC111775742	NIPBL	NW_007673448.1	25330	25464	85
LOC111775742	FCHSD2	NW_007673389.1	19619	19726	67
LOC111775742	URB2	NW_007674957.1	18118	18248	84
LOC111775742	URB2	NW_007674957.1	18883	19029	91
LOC111775742	NUP133	NW_007674957.1	124051	124219	106
LOC111775742	NUP133	NW_007674957.1	126736	126875	88
LOC111775742	CDKL3	NW_007673145.1	282899	282995	61
LOC111775742	KIT	NW_007674069.1	19817	19934	75
LOC111775742	KIT	NW_007674069.1	20026	20178	96
LOC111775742	KIT	NW_007674069.1	20241	20384	91
LOC111775742	KIT	NW_007674069.1	20574	20700	80
LOC111775742	KIT	NW_007674069.1	20777	20960	117
LOC111775742	THYN1	NW_007673833.1	657414	657517	66
LOC111775742	JAM3	NW_007673833.1	494997	495116	75
LOC111775742	JAM3	NW_007673833.1	495364	495458	61
LOC111775742	ACTA1	NW_007674957.1	181341	181524	116
LOC111775742	ACTA1	NW_007674957.1	181583	181717	89
LOC111775742	ACTA1	NW_007674957.1	181843	181949	68
LOC111775742	ACTA1	NW_007674957.1	183488	183589	63
LOC111775742	ANKDD1A	NW_007675298.1	171066	171297	146
LOC111775742	SEC63	NW_007673045.1	1659168	1659309	95
LOC111775742	SEC63	NW_007673045.1	1659890	1660216	203
LOC111775742	SEC63	NW_007673045.1	1660304	1660462	98
LOC111775742	RHPN1	NW_007676868.1	136941	137045	70
LOC111775742	RHPN1	NW_007676868.1	137142	137277	84
LOC111775742	RHPN1	NW_007676868.1	137591	137726	87
LOC111775742	ALDH1L2	NW_007673763.1	640514	640789	174
LOC111775742	ACAD8	NW_007673833.1	644912	645073	102
LOC106782175	PRMT3	NW_007678565.1	31801	31921	76
LOC106782175	IGSF3	NW_007674446.1	300198	300323	78
LOC106782175	LCLAT1	NW_007673241.1	383092	383245	94
LOC106782175	NR3C2	NW_007673192.1	867336	867452	73
LOC106782175	NR3C2	NW_007673192.1	868211	868326	73
LOC106782175	SOX9	NW_007673232.1	362673	362933	169
LOC106782175	PPM1D	NW_007675084.1	127301	127458	99
LOC106782175	DNAH9	NW_007674547.1	345099	345286	114
LOC106782175	LMF1	NW_007676426.1	135957	136199	151
LOC106782175	ASAP1	NW_007673898.1	334665	334792	81
LOC106782175	FANCA	NW_007675255.1	288693	288930	151
LOC106782175	CDKL3	NW_007673145.1	282897	282995	61
LOC106782175	ANKDD1A	NW_007675298.1	171076	171287	133
LOC106782175	STXBP6	NW_007674644.1	281427	281567	87
LOC106782175	THYN1	NW_007673833.1	654373	654515	93
LOC106782175	ALDH1L2	NW_007673763.1	640548	640790	152
LOC106782175	NCAPD3	NW_007673833.1	625242	625384	89
LOC106782175	URB2	NW_007674957.1	18882	18997	75
LOC111772562	RET	NW_007673527.1	354178	354292	70
LOC111772562	STAB1	NW_007673172.1	586423	586526	66
LOC111772562	STAB1	NW_007673172.1	588175	588272	61
LOC111772562	STAB1	NW_007673172.1	589547	589664	78
LOC111772562	NINJ1	NW_007677967.1	98031	98126	61
LOC111772562	ASTN1	NW_007673048.1	1926638	1926757	81
LOC111772562	FGF8	NW_007673611.1	349833	349946	70
LOC111772562	MITF	NW_007673043.1	1096748	1096858	69
LOC111772562	GDNF	NW_007673448.1	694458	694579	78
LOC111772562	BRAF	NW_007674147.1	544177	544283	72
LOC111772562	TCOF1	NW_007673371.1	793999	794130	83
LOC111772562	MSI2	NW_007673165.1	296661	296759	64
LOC111772562	AKAP1	NW_007673165.1	156941	157063	78
LOC111772562	AKAP1	NW_007673165.1	157458	157580	77
LOC111772562	AKAP1	NW_007673165.1	157607	157753	94
LOC111772562	PPM1D	NW_007675084.1	127654	127761	69
LOC111772562	TCTN1	NW_007673139.1	1444179	1444279	63
LOC111772562	PAX3	NW_007673217.1	351142	351322	116
LOC111772562	ACSF3	NW_007675487.1	90772	90876	72
LOC111772562	LMF1	NW_007676426.1	138235	138337	66
LOC106782755	SKP1	NW_007673145.1	135230	135363	81
LOC106782755	ZC3H3	NW_007675342.1	181836	181990	94
LOC106782755	KIT	NW_007674069.1	20812	20931	74
LOC106782755	COIL	NW_007673165.1	61115	61223	67
LOC106782755	NIPBL	NW_007673448.1	25333	25478	90
LOC106782755	ALK	NW_007673380.1	73999	74110	71
LOC106782755	FANCA	NW_007675255.1	287482	287617	86
LOC106782755	SOX9	NW_007673232.1	361822	361987	102
LOC106782755	THYN1	NW_007673833.1	654135	654368	144
LOC106782755	THYN1	NW_007673833.1	654651	654764	71
LOC106782755	LMF1	NW_007676426.1	135502	135641	88
LOC106782755	SEC63	NW_007673045.1	1659852	1660022	105
LOC106782755	SEC24A	NW_007673145.1	491581	491684	66
LOC106782755	KCNK10	NW_007673642.1	627287	627487	122
LOC106782755	DNAH9	NW_007674547.1	345139	345253	70
LOC106782755	PPM1D	NW_007675084.1	127252	127396	89
LOC106782755	STXBP6	NW_007674644.1	281524	281668	89
LOC106782755	STXBP6	NW_007674644.1	281761	282024	166
LOC106782755	ANKDD1A	NW_007675298.1	171069	171203	82
LOC106782755	WASF3	NW_007675375.1	199547	199645	61
LOC106782755	ASAP1	NW_007673898.1	334645	334813	103
LOC106782755	TCTN1	NW_007673139.1	1444131	1444264	81
LOC106782755	NT5DC2	NW_007673172.1	625067	625258	117
LOC106782755	ALDH1L2	NW_007673763.1	640517	640685	103
LOC106782755	ALDH1L2	NW_007673763.1	640708	640884	108
LOC106782755	FGF8	NW_007673611.1	350593	350746	95
LOC106782755	RET	NW_007673527.1	354141	354292	96
LOC106782755	EEA1	NW_007673096.1	1462345	1462477	83
LOC106782755	POP1	NW_007674221.1	510497	510716	136
LOC106782755	IGSF3	NW_007674446.1	300204	300346	87
LOC106782755	URB2	NW_007674957.1	18888	19020	80
LOC106782755	AKAP1	NW_007673165.1	159804	159927	76
LOC106782755	NR3C2	NW_007673192.1	865504	865619	71
LOC106782755	NCAPD3	NW_007673833.1	625216	625383	105
LOC106782755	NCAPD3	NW_007673833.1	626537	626655	73
LOC106782755	MITF	NW_007673043.1	1099166	1099341	110
LOC111773887	PAX3	NW_007673217.1	351089	351383	189
LOC111773887	ALK	NW_007673380.1	73667	73765	63
LOC111773887	FOXJ3	NW_007673953.1	481434	481542	73
LOC111773887	FOXJ3	NW_007673953.1	485498	485598	64
LOC111773887	AKAP1	NW_007673165.1	156935	157057	77
LOC111768070	NINJ1	NW_007677967.1	95221	95332	72
LOC111768070	GRID1	NW_007673652.1	747147	747324	115
LOC111768070	NIPBL	NW_007673448.1	25343	25467	83
LOC111768070	FOXJ3	NW_007673953.1	481441	481541	64
LOC111768070	EEA1	NW_007673096.1	1463461	1463551	63
LOC111768070	FBXO31	NW_007673140.1	291796	291964	109
LOC111768070	SEC63	NW_007673045.1	1659933	1660031	64
LOC111768070	KCNK10	NW_007673642.1	627330	627442	75
LOC111768070	ARL6IP1	NW_007674002.1	428932	429040	69
LOC111768070	WASF3	NW_007675375.1	199533	199632	62
LOC111768070	ALK	NW_007673380.1	73975	74088	76
LOC111768070	NR3C2	NW_007673192.1	865534	865650	76
LOC111768070	LMF1	NW_007676426.1	136784	136908	75
LOC111768070	AKAP1	NW_007673165.1	159782	159876	61
LOC111768070	AKAP1	NW_007673165.1	160332	160461	83
LOC111768070	PAX3	NW_007673217.1	351093	351384	189
LOC111772918	STAB1	NW_007673172.1	586437	586540	64
LOC111772918	PAX3	NW_007673217.1	351142	351340	123
LOC111772918	TCOF1	NW_007673371.1	793995	794141	96
LOC102148155	COMMD1	NW_007674498.1	363176	363275	67
LOC102148155	DNAH9	NW_007674547.1	345253	345429	112
LOC102148155	SKP1	NW_007673145.1	135201	135340	86
LOC102148155	TCTN1	NW_007673139.1	1444172	1444294	76
LOC102148155	TCOF1	NW_007673371.1	793835	793957	77
LOC102148155	ANKDD1A	NW_007675298.1	171137	171271	84
LOC102148155	NR3C2	NW_007673192.1	865457	865583	82
LOC102148155	NR3C2	NW_007673192.1	868227	868326	61
LOC102148155	AKAP1	NW_007673165.1	157460	157572	78
LOC102148155	ASTN1	NW_007673048.1	1922924	1923039	75
LOC102148155	NCAPD3	NW_007673833.1	625376	625514	84
LOC102148155	URB2	NW_007674957.1	18882	18990	67
LOC102148155	FANCA	NW_007675255.1	287565	287693	79
LOC102148155	CDKL3	NW_007673145.1	282898	282996	62
LOC102148155	GDNF	NW_007673448.1	694379	694558	116
LOC102148155	FGF8	NW_007673611.1	349761	349933	110
LOC102148155	POP1	NW_007674221.1	510587	510788	128
LOC102148155	RHPN1	NW_007676868.1	136897	137070	114
LOC102148155	SEC63	NW_007673045.1	1659995	1660176	113
LOC111769363	PAX3	NW_007673217.1	351147	351257	67
LOC111769363	FCHSD2	NW_007673389.1	19568	19692	78
LOC111769363	TCTN1	NW_007673139.1	1444174	1444280	65
LOC111769363	SOX9	NW_007673232.1	361783	361979	120
LOC111769363	NCAPD3	NW_007673833.1	626866	626991	79
LOC111769363	FGF8	NW_007673611.1	349749	349903	95
LOC111769363	POP1	NW_007674221.1	510493	510631	87
LOC111769363	FBXO31	NW_007673140.1	291823	291962	90
LOC111769363	NT5DC2	NW_007673172.1	622454	622572	73
LOC111769363	SEC63	NW_007673045.1	1660300	1660458	100
LOC111769363	IGSF9B	NW_007673833.1	391036	391190	96
LOC106782740	ASTN1	NW_007673048.1	1922917	1923021	67
LOC106782740	ACTA1	NW_007674957.1	181351	181463	71
LOC106782740	SLC43A1	NW_007674642.1	330099	330207	67
LOC106782740	RET	NW_007673527.1	354203	354311	70
LOC106782740	AKAP1	NW_007673165.1	157464	157570	67
LOC106781745	PDRG1	NW_007674819.1	24173	24273	68
LOC106781745	NINJ1	NW_007677967.1	98788	98884	62
LOC106781745	NUP133	NW_007674957.1	126110	126215	68
LOC106781745	SGCD	NW_007673029.1	181360	181495	89
LOC106781745	FOXJ3	NW_007673953.1	481450	481549	63
LOC106781745	NIPBL	NW_007673448.1	25322	25474	107
LOC106781745	NIPBL	NW_007673448.1	25876	25966	61
LOC106781745	PSMB7	NW_007674673.1	385664	385762	65
LOC106781745	CDKL3	NW_007673145.1	282897	282994	63
LOC106781745	FANCA	NW_007675255.1	288759	288873	71
LOC106781745	FGF8	NW_007673611.1	349725	349897	116
LOC106781745	ALK	NW_007673380.1	73969	74094	81
LOC106781745	SMG6	NW_007674074.1	209028	209120	61
LOC106781745	NCAPD3	NW_007673833.1	625186	625331	94
LOC106781745	BRAF	NW_007674147.1	542172	542290	76
LOC106781745	BRAF	NW_007674147.1	544164	544272	69
LOC106781745	NID2	NW_007676949.1	54887	55014	80
LOC106781745	COIL	NW_007673165.1	61129	61224	61
LOC106781745	PAX3	NW_007673217.1	351126	351340	136
LOC106781745	KLHDC4	NW_007673140.1	638452	638557	69
LOC106781745	KIT	NW_007674069.1	19995	20171	113
LOC106781745	LMF1	NW_007676426.1	135489	135669	120
LOC106781745	AMBRA1	NW_007673125.1	766906	767007	65
LOC106781745	KCNK10	NW_007673642.1	626455	626587	85
LOC106781745	KCNK10	NW_007673642.1	627117	627249	86
LOC106781745	ABCB10	NW_007674957.1	48452	48567	74
LOC106781745	MAGOH	NW_007674714.1	152419	152567	96
LOC106781745	AKAP1	NW_007673165.1	156899	157016	81
LOC106781745	STXBP6	NW_007674644.1	280434	280540	72
LOC106781745	STXBP6	NW_007674644.1	281133	281238	69
LOC106781745	STXBP6	NW_007674644.1	281875	282010	85
LOC111769571	TRIO	NW_007673016.1	1450643	1450744	71
LOC111769571	ALK	NW_007673380.1	73672	73766	71
LOC111769571	LMF1	NW_007676426.1	138236	138364	87
LOC111769571	TCTN1	NW_007673139.1	1444144	1444312	106
LOC111769571	PDE5A	NW_007674889.1	346103	346233	82
LOC111769571	WASF3	NW_007675375.1	199533	199665	92
LOC111769571	WASF3	NW_007675375.1	199672	199787	79
LOC111769571	PAX3	NW_007673217.1	351109	351322	135
LOC111769571	PAX3	NW_007673217.1	351327	351450	77
LOC111769571	SEC24A	NW_007673145.1	488205	488302	68
LOC111769571	SEC24A	NW_007673145.1	488405	488493	63
LOC111769571	SEC24A	NW_007673145.1	491580	491690	75
LOC111769571	MSI2	NW_007673165.1	296663	296756	66
LOC111769571	IGSF3	NW_007674446.1	297590	297711	80
LOC111769571	TCOF1	NW_007673371.1	794019	794136	76
LOC111769571	TCOF1	NW_007673371.1	796389	796494	75
LOC111769571	TCOF1	NW_007673371.1	796732	796838	73
LOC111769571	AKAP1	NW_007673165.1	157477	157579	73
LOC111769571	AKAP1	NW_007673165.1	157595	157797	141
LOC111769571	NR3C2	NW_007673192.1	864610	864701	65
LOC111769571	STAB1	NW_007673172.1	586446	586551	73
LOC111769571	STAB1	NW_007673172.1	587668	587762	63
LOC111769571	STAB1	NW_007673172.1	588163	588310	98
LOC111769571	NINJ1	NW_007677967.1	97278	97391	78
LOC111769571	NT5DC2	NW_007673172.1	622472	622579	74
LOC111769571	NT5DC2	NW_007673172.1	625078	625250	117
LOC111769571	FGF8	NW_007673611.1	349855	349954	67
LOC111769571	RET	NW_007673527.1	352048	352139	65
LOC111769571	ANKDD1A	NW_007675298.1	171654	171750	67
LOC111769571	STXBP6	NW_007674644.1	281918	282016	61
LOC111769571	PSMB7	NW_007674673.1	388556	388693	87
LOC111769571	PSMB7	NW_007674673.1	388786	388900	72
LOC111769571	MITF	NW_007673043.1	1100324	1100417	64
LOC111769571	MATN2	NW_007676383.1	184711	184817	72
LOC111769571	FOXJ3	NW_007673953.1	485481	485598	84
LOC111769571	THYN1	NW_007673833.1	657411	657529	74
LOC111769571	RHPN1	NW_007676868.1	137671	137779	74
LOC111769571	SEC63	NW_007673045.1	1660106	1660212	75
LOC111769571	ACAD8	NW_007673833.1	642840	642938	71
LOC111769571	ACTA1	NW_007674957.1	182221	182313	65
LOC106782137	KCNK10	NW_007673642.1	626706	626801	66
LOC106782137	KCNK10	NW_007673642.1	627288	627513	149
LOC106782137	KCNK10	NW_007673642.1	628314	628492	122
LOC106782137	PPM1D	NW_007675084.1	127016	127115	67
LOC106782137	PPM1D	NW_007675084.1	127251	127414	109
LOC106782137	PPM1D	NW_007675084.1	127662	127772	73
LOC106782137	AMBRA1	NW_007673125.1	768762	768900	92
LOC106782137	DNAH9	NW_007674547.1	345090	345439	231
LOC106782137	KLHDC4	NW_007673140.1	635223	635327	68
LOC106782137	KLHDC4	NW_007673140.1	635328	635488	105
LOC106782137	FBXO31	NW_007673140.1	291217	291344	88
LOC106782137	IGSF9B	NW_007673833.1	390031	390153	83
LOC106782137	IGSF9B	NW_007673833.1	391034	391263	155
LOC106782137	STXBP6	NW_007674644.1	281426	281661	158
LOC106782137	STXBP6	NW_007674644.1	281675	282016	230
LOC106782137	DCC	NW_007673962.1	574834	574950	79
LOC106782137	ACSF3	NW_007675487.1	88684	88808	85
LOC106782137	ACSF3	NW_007675487.1	88904	89072	114
LOC106782137	ACSF3	NW_007675487.1	89368	89526	106
LOC106782137	JAM3	NW_007673833.1	494985	495123	91
LOC106782137	ALK	NW_007673380.1	76177	76332	105
LOC106782137	ALK	NW_007673380.1	77189	77341	102
LOC106782137	ALK	NW_007673380.1	77373	77580	140
LOC106782137	ASAP1	NW_007673898.1	334606	334805	130
LOC106782137	TCTN1	NW_007673139.1	1444160	1444312	101
LOC106782137	TCTN1	NW_007673139.1	1444349	1444493	95
LOC106782137	TCTN1	NW_007673139.1	1444504	1444643	93
LOC106782137	WASF3	NW_007675375.1	199536	199670	90
LOC106782137	WASF3	NW_007675375.1	199678	199792	77
LOC106782137	NT5DC2	NW_007673172.1	624817	624911	63
LOC106782137	NT5DC2	NW_007673172.1	624953	625247	196
LOC106782137	IGSF3	NW_007674446.1	299062	299203	97
LOC106782137	IGSF3	NW_007674446.1	300190	300329	92
LOC106782137	IGSF3	NW_007674446.1	300974	301068	62
LOC106782137	URB2	NW_007674957.1	17882	18025	96
LOC106782137	URB2	NW_007674957.1	18048	18210	106
LOC106782137	URB2	NW_007674957.1	18885	19078	128
LOC106782137	PRMT3	NW_007678565.1	31828	31987	105
LOC106782137	PRMT3	NW_007678565.1	32564	32664	69
LOC106782137	PRMT3	NW_007678565.1	34244	34332	61
LOC106782137	GDNF	NW_007673448.1	694442	694585	95
LOC106782137	GDNF	NW_007673448.1	695343	695502	107
LOC106782137	TCOF1	NW_007673371.1	793812	793984	115
LOC106782137	TCOF1	NW_007673371.1	794001	794134	90
LOC106782137	MITF	NW_007673043.1	1096747	1096838	62
LOC106782137	MITF	NW_007673043.1	1099180	1099383	137
LOC106782137	MITF	NW_007673043.1	1099718	1099878	108
LOC106782137	MITF	NW_007673043.1	1100038	1100155	79
LOC106782137	MITF	NW_007673043.1	1100575	1100733	108
LOC106782137	FGF8	NW_007673611.1	349103	349213	76
LOC106782137	FGF8	NW_007673611.1	349739	349897	108
LOC106782137	FGF8	NW_007673611.1	350620	350740	82
LOC106782137	AKAP1	NW_007673165.1	157453	157550	66
LOC106782137	AKAP1	NW_007673165.1	159723	159947	151
LOC106782137	AKAP1	NW_007673165.1	159964	160095	88
LOC106782137	AKAP1	NW_007673165.1	160103	160264	109
LOC106782137	AKAP1	NW_007673165.1	160343	160466	84
LOC106782137	AKAP1	NW_007673165.1	161057	161152	65
LOC106782137	NR3C2	NW_007673192.1	865428	865647	146
LOC106782137	NR3C2	NW_007673192.1	866838	866931	63
LOC106782137	NR3C2	NW_007673192.1	867330	867502	115
LOC106782137	NR3C2	NW_007673192.1	868182	868325	93
LOC106782137	MAGOH	NW_007674714.1	152299	152479	120
LOC106782137	POP1	NW_007674221.1	510562	510692	88
LOC106782137	POP1	NW_007674221.1	510757	510902	98
LOC106782137	MAP3K4	NW_007674262.1	212733	212842	71
LOC106782137	NCAPD3	NW_007673833.1	625226	625509	190
LOC106782137	NCAPD3	NW_007673833.1	626539	626694	104
LOC106782137	NCAPD3	NW_007673833.1	626879	626977	66
LOC106782137	KIT	NW_007674069.1	19647	19747	64
LOC106782137	KIT	NW_007674069.1	19868	19998	88
LOC106782137	KIT	NW_007674069.1	20011	20179	111
LOC106782137	KIT	NW_007674069.1	20270	20393	82
LOC106782137	KIT	NW_007674069.1	20567	20693	84
LOC106782137	KIT	NW_007674069.1	20772	20962	129
LOC106782137	KIT	NW_007674069.1	21139	21262	82
LOC106782137	ASTN1	NW_007673048.1	1922910	1923090	120
LOC106782137	ASTN1	NW_007673048.1	1923382	1923521	92
LOC106782137	STAB1	NW_007673172.1	587578	587662	61
LOC106782137	NINJ1	NW_007677967.1	95434	95541	75
LOC106782137	NTM	NW_007673920.1	412665	412770	71
LOC106782137	GRID1	NW_007673652.1	745040	745129	61
LOC106782137	GRID1	NW_007673652.1	745684	745791	74
LOC106782137	PDRG1	NW_007674819.1	24146	24347	136
LOC106782137	ZC3H3	NW_007675342.1	181783	181988	136
LOC106782137	LCLAT1	NW_007673241.1	382603	382725	81
LOC106782137	LCLAT1	NW_007673241.1	383092	383245	101
LOC106782137	SMG6	NW_007674074.1	209447	209631	121
LOC106782137	SMG6	NW_007674074.1	209634	209752	80
LOC106782137	SKP1	NW_007673145.1	135371	135493	83
LOC106782137	ARL6IP1	NW_007674002.1	428586	428703	79
LOC106782137	RET	NW_007673527.1	353890	354050	113
LOC106782137	RET	NW_007673527.1	354143	354304	111
LOC106782137	RET	NW_007673527.1	354914	355114	136
LOC106782137	PSMB7	NW_007674673.1	385626	385766	92
LOC106782137	JPH3	NW_007673140.1	564118	564293	117
LOC106782137	NID2	NW_007676949.1	56837	56990	107
LOC106782137	NID2	NW_007676949.1	57481	57632	104
LOC106782137	NIPBL	NW_007673448.1	25340	25485	100
LOC106782137	MATN2	NW_007676383.1	184711	184890	117
LOC106782137	FOXJ3	NW_007673953.1	481441	481543	63
LOC106782137	MSI2	NW_007673165.1	293450	293536	64
LOC106782137	MSI2	NW_007673165.1	295261	295408	97
LOC106782137	COIL	NW_007673165.1	57529	57639	74
LOC106782137	COIL	NW_007673165.1	58033	58121	62
LOC106782137	COIL	NW_007673165.1	58263	58364	67
LOC106782137	THYN1	NW_007673833.1	654098	654211	77
LOC106782137	THYN1	NW_007673833.1	654254	654561	203
LOC106782137	THYN1	NW_007673833.1	654620	654713	62
LOC106782137	SLC43A1	NW_007674642.1	330655	330782	86
LOC106782137	SLC43A1	NW_007674642.1	330941	331056	78
LOC106782137	NUP133	NW_007674957.1	124081	124217	92
LOC106782137	NUP133	NW_007674957.1	126575	126678	69
LOC106782137	NUP133	NW_007674957.1	126689	126887	129
LOC106782137	PAX3	NW_007673217.1	349124	349234	75
LOC106782137	PAX3	NW_007673217.1	351098	351319	146
LOC106782137	PAX3	NW_007673217.1	351326	351447	84
LOC106782137	PAX3	NW_007673217.1	351607	351755	103
LOC106782137	PAX3	NW_007673217.1	352084	352230	101
LOC106782137	LMF1	NW_007676426.1	135919	136212	197
LOC106782137	LMF1	NW_007676426.1	136504	136604	66
LOC106782137	FANCA	NW_007675255.1	287486	287668	122
LOC106782137	FANCA	NW_007675255.1	288709	289014	202
LOC106782137	COMMD1	NW_007674498.1	363193	363292	66
LOC106782137	CDKL3	NW_007673145.1	279325	279443	78
LOC106782137	CDKL3	NW_007673145.1	282684	282823	90
LOC106782137	CDKL3	NW_007673145.1	282854	282996	95
LOC106782137	RHPN1	NW_007676868.1	134479	134602	86
LOC106782137	RHPN1	NW_007676868.1	136894	137043	101
LOC106782137	RHPN1	NW_007676868.1	137107	137404	199
LOC106782137	RHPN1	NW_007676868.1	137963	138066	71
LOC106782137	SEC63	NW_007673045.1	1658309	1658483	115
LOC106782137	SEC63	NW_007673045.1	1659831	1660223	260
LOC106782137	SEC63	NW_007673045.1	1660338	1660483	101
LOC106782137	ANKDD1A	NW_007675298.1	170808	170948	92
LOC106782137	ANKDD1A	NW_007675298.1	171073	171314	161
LOC106782137	ANKDD1A	NW_007675298.1	171317	171466	101
LOC106782137	ANKDD1A	NW_007675298.1	171677	171860	123
LOC106782137	ACAD8	NW_007673833.1	646489	646580	63
LOC106782137	SOX9	NW_007673232.1	359823	359924	68
LOC106782137	SOX9	NW_007673232.1	361780	361985	139
LOC106782137	SOX9	NW_007673232.1	362639	362936	198
LOC106782137	ALDH1L2	NW_007673763.1	640520	640883	239
LOC106782137	ACTA1	NW_007674957.1	181340	181499	110
LOC106782137	ACTA1	NW_007674957.1	181807	181911	71
LOC106782137	SEC24A	NW_007673145.1	491316	491503	124
LOC106782137	SEC24A	NW_007673145.1	491587	491700	76
LOC106782137	SEC24A	NW_007673145.1	491703	491900	130
LOC111775019	SEC63	NW_007673045.1	1659956	1660221	161
LOC111775019	COIL	NW_007673165.1	61130	61232	64
LOC111775019	THYN1	NW_007673833.1	654409	654543	81
LOC111775019	SKP1	NW_007673145.1	135282	135411	81
LOC111775019	FANCA	NW_007675255.1	288680	288902	138
LOC111775019	LMF1	NW_007676426.1	135908	136024	71
LOC111775019	NIPBL	NW_007673448.1	25322	25469	90
LOC111775019	KCNK10	NW_007673642.1	627354	627500	89
LOC111775019	PSMB7	NW_007674673.1	388533	388699	104
LOC111775019	PAX3	NW_007673217.1	351106	351320	133
LOC111775019	STXBP6	NW_007674644.1	281430	281647	133
LOC111775019	SOX9	NW_007673232.1	361781	361986	126
LOC111775019	SOX9	NW_007673232.1	362772	362934	99
LOC111775019	NT5DC2	NW_007673172.1	621185	621310	76
LOC111775019	NT5DC2	NW_007673172.1	625067	625258	117
LOC111775019	ZC3H3	NW_007675342.1	181821	181982	99
LOC111775019	RET	NW_007673527.1	354155	354273	72
LOC111775019	RET	NW_007673527.1	354896	355093	120
LOC111775019	MAGOH	NW_007674714.1	152342	152453	72
LOC111775019	NR3C2	NW_007673192.1	865427	865643	131
LOC111775019	COMMD1	NW_007674498.1	363175	363275	64
LOC111775019	IGSF3	NW_007674446.1	300204	300325	74
LOC111775019	KIT	NW_007674069.1	20019	20180	98
LOC111775019	KIT	NW_007674069.1	20553	20677	75
LOC111775019	SEC24A	NW_007673145.1	491559	491676	72
LOC111775019	PRMT3	NW_007678565.1	32556	32661	65
LOC111775019	PDE5A	NW_007674889.1	346079	346231	92
LOC111775019	TCTN1	NW_007673139.1	1444379	1444493	73
LOC111775019	ASAP1	NW_007673898.1	334294	334421	78
LOC111775019	ASAP1	NW_007673898.1	334622	334802	111
LOC111775019	GDNF	NW_007673448.1	697530	697640	68
LOC111775019	URB2	NW_007674957.1	18888	19017	81
LOC111775019	POP1	NW_007674221.1	510487	510656	105
LOC111775019	ALDH1L2	NW_007673763.1	640607	640841	144
LOC111775019	DNAH9	NW_007674547.1	345117	345439	197
LOC111775019	FGF8	NW_007673611.1	349737	349943	125
LOC111775019	ANKDD1A	NW_007675298.1	171088	171265	107
LOC111770712	NR3C2	NW_007673192.1	865433	865571	91
LOC111770712	ASAP1	NW_007673898.1	334287	334411	78
LOC111770712	SEC63	NW_007673045.1	1660353	1660454	64
LOC111772868	AKAP1	NW_007673165.1	158359	158457	65
LOC111772868	ALK	NW_007673380.1	73668	73765	62
LOC111772868	PAX3	NW_007673217.1	351113	351392	179
LOC111775296	FOXJ3	NW_007673953.1	481432	481534	64
LOC111775296	NIPBL	NW_007673448.1	25346	25496	97
LOC111775296	ALDH1L2	NW_007673763.1	640168	640266	64
LOC111775296	POP1	NW_007674221.1	510589	510802	133
LOC111775296	PAX3	NW_007673217.1	351120	351313	118
LOC106781891	URB2	NW_007674957.1	18890	19002	73
LOC106781891	IGSF3	NW_007674446.1	300197	300313	72
LOC106781891	MITF	NW_007673043.1	1096753	1096897	89
LOC106781891	MITF	NW_007673043.1	1099161	1099294	86
LOC106781891	NR3C2	NW_007673192.1	865536	865650	75
LOC106781891	AKAP1	NW_007673165.1	156936	157066	84
LOC106781891	AKAP1	NW_007673165.1	157454	157558	66
LOC106781891	MAGOH	NW_007674714.1	152314	152425	71
LOC106781891	FGF8	NW_007673611.1	349742	349885	91
LOC106781891	NCAPD3	NW_007673833.1	625240	625373	83
LOC106781891	NCAPD3	NW_007673833.1	626536	626692	100
LOC106781891	NCAPD3	NW_007673833.1	626872	626986	75
LOC106781891	POP1	NW_007674221.1	510456	510609	96
LOC106781891	PPM1D	NW_007675084.1	127304	127420	71
LOC106781891	PPM1D	NW_007675084.1	127674	127779	67
LOC106781891	DNAH9	NW_007674547.1	345083	345215	85
LOC106781891	DNAH9	NW_007674547.1	345227	345367	89
LOC106781891	KCNK10	NW_007673642.1	627381	627500	77
LOC106781891	KLHDC4	NW_007673140.1	635292	635461	111
LOC106781891	JAM3	NW_007673833.1	494990	495102	71
LOC106781891	STXBP6	NW_007674644.1	281434	281608	111
LOC106781891	STXBP6	NW_007674644.1	281678	281849	112
LOC106781891	PDE5A	NW_007674889.1	346034	346223	120
LOC106781891	RET	NW_007673527.1	354927	355122	125
LOC106781891	NT5DC2	NW_007673172.1	624929	625090	102
LOC106781891	THYN1	NW_007673833.1	654226	654352	81
LOC106781891	PAX3	NW_007673217.1	351102	351266	106
LOC106781891	ANKDD1A	NW_007675298.1	171059	171236	115
LOC106781891	ANKDD1A	NW_007675298.1	171705	171877	114
LOC106781891	FANCA	NW_007675255.1	287466	287575	68
LOC106781891	FANCA	NW_007675255.1	288795	288927	89
LOC106781891	ALDH1L2	NW_007673763.1	640635	640879	155
LOC106781891	CDKL3	NW_007673145.1	279333	279447	74
LOC106781891	LMF1	NW_007676426.1	135895	136025	82
LOC106781891	RHPN1	NW_007676868.1	137111	137296	124
LOC106781891	SEC63	NW_007673045.1	1659852	1660083	150
LOC106781891	SEC63	NW_007673045.1	1660095	1660210	74
LOC106781891	SEC24A	NW_007673145.1	491556	491671	72
LOC106781891	SEC24A	NW_007673145.1	491716	491831	73
LOC106781891	KIT	NW_007674069.1	20072	20180	69
LOC106781891	KIT	NW_007674069.1	20237	20343	71
LOC106781891	SOX9	NW_007673232.1	362768	363024	161
LOC106781891	ACTA1	NW_007674957.1	182228	182345	72
LOC106781891	LCLAT1	NW_007673241.1	383125	383246	80
LOC106781891	PDRG1	NW_007674819.1	24202	24321	75
LOC106781891	ZC3H3	NW_007675342.1	181786	181972	119
LOC106781891	SKP1	NW_007673145.1	135237	135407	108
LOC106781891	NIPBL	NW_007673448.1	25335	25491	100
LOC106781891	COIL	NW_007673165.1	61101	61211	67
LOC106782263	FGF8	NW_007673611.1	349818	349937	74
LOC106782263	MAGOH	NW_007674714.1	153057	153172	71
LOC111770576	JAM3	NW_007673833.1	494993	495112	76
LOC111770576	JAM3	NW_007673833.1	495335	495459	80
LOC111770576	WASF3	NW_007675375.1	199535	199669	86
LOC111770576	WASF3	NW_007675375.1	199678	199791	73
LOC111770576	PDE5A	NW_007674889.1	345987	346235	161
LOC111770576	TCTN1	NW_007673139.1	1444139	1444288	98
LOC111770576	TCTN1	NW_007673139.1	1444368	1444478	70
LOC111770576	ASAP1	NW_007673898.1	334313	334420	69
LOC111770576	ASAP1	NW_007673898.1	334677	334816	91
LOC111770576	ACSF3	NW_007675487.1	88665	88854	123
LOC111770576	ACSF3	NW_007675487.1	88949	89090	92
LOC111770576	ACSF3	NW_007675487.1	89336	89552	147
LOC111770576	NCAPD3	NW_007673833.1	625123	625214	63
LOC111770576	NCAPD3	NW_007673833.1	625265	625503	156
LOC111770576	NCAPD3	NW_007673833.1	626533	626689	99
LOC111770576	NCAPD3	NW_007673833.1	626860	626999	89
LOC111770576	NCAPD3	NW_007673833.1	627130	627241	72
LOC111770576	DNAH9	NW_007674547.1	344562	344661	65
LOC111770576	DNAH9	NW_007674547.1	345127	345236	71
LOC111770576	DNAH9	NW_007674547.1	345256	345436	115
LOC111770576	DNAH9	NW_007674547.1	347400	347496	64
LOC111770576	KIT	NW_007674069.1	19646	19891	162
LOC111770576	KIT	NW_007674069.1	19900	19997	64
LOC111770576	KIT	NW_007674069.1	20006	20227	148
LOC111770576	KIT	NW_007674069.1	20779	20877	66
LOC111770576	PPM1D	NW_007675084.1	127233	127342	70
LOC111770576	PPM1D	NW_007675084.1	127532	127630	68
LOC111770576	FBXO31	NW_007673140.1	291191	291336	97
LOC111770576	FBXO31	NW_007673140.1	291795	291925	87
LOC111770576	KLHDC4	NW_007673140.1	635203	635409	134
LOC111770576	KLHDC4	NW_007673140.1	638453	638545	61
LOC111770576	FGF8	NW_007673611.1	349074	349206	87
LOC111770576	FGF8	NW_007673611.1	349736	349953	142
LOC111770576	FGF8	NW_007673611.1	350590	350756	108
LOC111770576	FGF8	NW_007673611.1	350854	350976	82
LOC111770576	MAGOH	NW_007674714.1	153058	153201	95
LOC111770576	NR3C2	NW_007673192.1	864606	864699	61
LOC111770576	NR3C2	NW_007673192.1	865491	865665	112
LOC111770576	NR3C2	NW_007673192.1	867588	867694	69
LOC111770576	NR3C2	NW_007673192.1	868213	868308	62
LOC111770576	AKAP1	NW_007673165.1	156918	157051	87
LOC111770576	AKAP1	NW_007673165.1	159537	159659	81
LOC111770576	AKAP1	NW_007673165.1	159747	159948	136
LOC111770576	AKAP1	NW_007673165.1	159985	160095	71
LOC111770576	AKAP1	NW_007673165.1	160147	160369	146
LOC111770576	AKAP1	NW_007673165.1	160574	160693	80
LOC111770576	AMBRA1	NW_007673125.1	766924	767018	61
LOC111770576	POP1	NW_007674221.1	510458	510644	123
LOC111770576	KCNK10	NW_007673642.1	626490	626587	66
LOC111770576	KCNK10	NW_007673642.1	627400	627516	75
LOC111770576	KCNK10	NW_007673642.1	628390	628505	77
LOC111770576	URB2	NW_007674957.1	17828	17981	103
LOC111770576	URB2	NW_007674957.1	18108	18233	83
LOC111770576	URB2	NW_007674957.1	18859	19067	132
LOC111770576	SCPEP1	NW_007673165.1	76332	76426	61
LOC111770576	TCOF1	NW_007673371.1	793853	793986	88
LOC111770576	TCOF1	NW_007673371.1	794011	794147	90
LOC111770576	TCOF1	NW_007673371.1	796725	796823	65
LOC111770576	NT5DC2	NW_007673172.1	622469	622572	67
LOC111770576	NT5DC2	NW_007673172.1	624162	624266	68
LOC111770576	NT5DC2	NW_007673172.1	625071	625251	117
LOC111770576	PRMT3	NW_007678565.1	31881	31987	67
LOC111770576	PRMT3	NW_007678565.1	34245	34340	61
LOC111770576	ALK	NW_007673380.1	77159	77303	97
LOC111770576	ALK	NW_007673380.1	77354	77558	132
LOC111770576	MITF	NW_007673043.1	1096748	1096851	68
LOC111770576	MITF	NW_007673043.1	1099788	1099894	68
LOC111770576	MITF	NW_007673043.1	1100062	1100158	63
LOC111770576	MITF	NW_007673043.1	1100597	1100733	90
LOC111770576	IGSF3	NW_007674446.1	299319	299426	68
LOC111770576	IGSF3	NW_007674446.1	300208	300332	81
LOC111770576	GDNF	NW_007673448.1	694440	694584	94
LOC111770576	GDNF	NW_007673448.1	695338	695469	85
LOC111770576	GDNF	NW_007673448.1	697540	697641	65
LOC111770576	STXBP6	NW_007674644.1	281445	281583	92
LOC111770576	STXBP6	NW_007674644.1	281704	281853	101
LOC111770576	STXBP6	NW_007674644.1	281868	282015	96
LOC111770576	IGSF9B	NW_007673833.1	390792	390887	63
LOC111770576	IGSF9B	NW_007673833.1	391032	391203	113
LOC111770576	NID2	NW_007676949.1	58130	58276	96
LOC111770576	JPH3	NW_007673140.1	563725	563912	126
LOC111770576	JPH3	NW_007673140.1	564127	564257	87
LOC111770576	JPH3	NW_007673140.1	566535	566687	101
LOC111770576	SKP1	NW_007673145.1	135218	135336	78
LOC111770576	SKP1	NW_007673145.1	135381	135533	101
LOC111770576	BRAF	NW_007674147.1	544161	544263	66
LOC111770576	SMG6	NW_007674074.1	208995	209098	67
LOC111770576	SMG6	NW_007674074.1	209269	209445	117
LOC111770576	SMG6	NW_007674074.1	209470	209694	144
LOC111770576	MATN2	NW_007676383.1	184728	184859	85
LOC111770576	SLC43A1	NW_007674642.1	330936	331051	73
LOC111770576	NIPBL	NW_007673448.1	25322	25472	96
LOC111770576	FCHSD2	NW_007673389.1	19598	19694	62
LOC111770576	NUP133	NW_007674957.1	126573	126680	70
LOC111770576	PSMB7	NW_007674673.1	385664	385768	68
LOC111770576	COIL	NW_007673165.1	61118	61216	63
LOC111770576	MSI2	NW_007673165.1	295028	295128	65
LOC111770576	SEC24A	NW_007673145.1	491342	491492	98
LOC111770576	SEC24A	NW_007673145.1	491563	491686	80
LOC111770576	SEC24A	NW_007673145.1	491709	491892	119
LOC111770576	ALDH1L2	NW_007673763.1	640534	640824	185
LOC111770576	ZC3H3	NW_007675342.1	181763	181995	149
LOC111770576	ZC3H3	NW_007675342.1	182130	182232	66
LOC111770576	PDRG1	NW_007674819.1	24186	24286	67
LOC111770576	PDRG1	NW_007674819.1	24369	24483	73
LOC111770576	CHD7	NW_007673246.1	1094642	1094738	61
LOC111770576	GRID1	NW_007673652.1	745679	745800	79
LOC111770576	NINJ1	NW_007677967.1	95274	95407	87
LOC111770576	NINJ1	NW_007677967.1	97541	97656	77
LOC111770576	NINJ1	NW_007677967.1	97685	97836	95
LOC111770576	STAB1	NW_007673172.1	587623	587743	78
LOC111770576	STAB1	NW_007673172.1	589374	589470	63
LOC111770576	ASTN1	NW_007673048.1	1922908	1923085	117
LOC111770576	ANKDD1A	NW_007675298.1	170838	170943	70
LOC111770576	ANKDD1A	NW_007675298.1	171065	171426	235
LOC111770576	ACTA1	NW_007674957.1	179010	179105	63
LOC111770576	ACTA1	NW_007674957.1	181333	181490	104
LOC111770576	ACTA1	NW_007674957.1	181927	182092	105
LOC111770576	ACTA1	NW_007674957.1	183157	183262	68
LOC111770576	ACTA1	NW_007674957.1	183507	183646	91
LOC111770576	LCLAT1	NW_007673241.1	383135	383232	64
LOC111770576	TRIO	NW_007673016.1	1450644	1450750	69
LOC111770576	SEC63	NW_007673045.1	1659173	1659296	81
LOC111770576	SEC63	NW_007673045.1	1659855	1660214	231
LOC111770576	SEC63	NW_007673045.1	1660270	1660477	133
LOC111770576	NTM	NW_007673920.1	413417	413544	82
LOC111770576	NTM	NW_007673920.1	414411	414506	64
LOC111770576	RHPN1	NW_007676868.1	137140	137302	106
LOC111770576	RHPN1	NW_007676868.1	137621	137764	94
LOC111770576	SOX9	NW_007673232.1	359822	359928	70
LOC111770576	SOX9	NW_007673232.1	361779	361959	114
LOC111770576	SOX9	NW_007673232.1	362764	362913	100
LOC111770576	CDKL3	NW_007673145.1	282577	282681	69
LOC111770576	CDKL3	NW_007673145.1	282684	282785	66
LOC111770576	CDKL3	NW_007673145.1	282872	282995	78
LOC111770576	PAX3	NW_007673217.1	350947	351041	61
LOC111770576	PAX3	NW_007673217.1	351095	351311	144
LOC111770576	PAX3	NW_007673217.1	351619	351761	92
LOC111770576	PAX3	NW_007673217.1	352705	352820	76
LOC111770576	FANCA	NW_007675255.1	288716	288918	129
LOC111770576	RET	NW_007673527.1	352967	353148	117
LOC111770576	RET	NW_007673527.1	353937	354056	75
LOC111770576	RET	NW_007673527.1	354088	354310	149
LOC111770576	RET	NW_007673527.1	354897	355082	123
LOC111770576	RET	NW_007673527.1	356035	356138	65
LOC111770576	THYN1	NW_007673833.1	654164	654373	139
LOC111770576	THYN1	NW_007673833.1	654413	654549	89
LOC111770576	THYN1	NW_007673833.1	654614	654753	92
LOC111770576	LMF1	NW_007676426.1	135886	136016	85
LOC111770576	LMF1	NW_007676426.1	136784	136906	80
LOC111770576	LMF1	NW_007676426.1	138241	138382	94
LOC111772413	KLHDC4	NW_007673140.1	635216	635386	110
LOC111772413	STAB1	NW_007673172.1	588772	588868	62
LOC111772413	THYN1	NW_007673833.1	654463	654678	131
LOC111772413	COIL	NW_007673165.1	61113	61225	70
LOC111772413	KIT	NW_007674069.1	19991	20113	76
LOC111772413	TCOF1	NW_007673371.1	793859	793981	76
LOC111772413	TCOF1	NW_007673371.1	793996	794147	97
LOC102150129	CDKL3	NW_007673145.1	282894	282993	64
LOC102150129	THYN1	NW_007673833.1	654376	654477	65
LOC102150129	JPH3	NW_007673140.1	566540	566649	74
LOC102150129	NT5DC2	NW_007673172.1	622502	622653	98
LOC102150129	NT5DC2	NW_007673172.1	624931	625055	87
LOC102150129	KIT	NW_007674069.1	17682	17774	63
LOC102150129	STXBP6	NW_007674644.1	281848	281976	86
LOC102150129	IGSF9B	NW_007673833.1	391049	391178	86
LOC102150129	RHPN1	NW_007676868.1	136908	137049	98
LOC102150129	SEC63	NW_007673045.1	1660120	1660221	66
LOC102150129	SEC63	NW_007673045.1	1660306	1660404	64
LOC102150129	SOX9	NW_007673232.1	362776	362899	83
LOC102150129	SOX9	NW_007673232.1	362936	363035	65
LOC102150129	PDRG1	NW_007674819.1	24211	24310	68
LOC102150129	STAB1	NW_007673172.1	585175	585295	83
LOC102150129	NINJ1	NW_007677967.1	97556	97679	83
LOC102150129	NINJ1	NW_007677967.1	98785	98884	65
LOC102150129	MATN2	NW_007676383.1	184752	184873	78
LOC102150129	NCAPD3	NW_007673833.1	626563	626683	77
LOC102150129	NIPBL	NW_007673448.1	25346	25463	78
LOC102150129	PAX3	NW_007673217.1	351659	351760	68
LOC102150129	LCLAT1	NW_007673241.1	383356	383469	75
LOC102150129	ANKDD1A	NW_007675298.1	171100	171205	74
LOC102150129	NR3C2	NW_007673192.1	865516	865645	85
LOC102150129	NR3C2	NW_007673192.1	866799	866905	72
LOC102150129	ARL6IP1	NW_007674002.1	425892	425991	65
LOC102150129	GDNF	NW_007673448.1	695331	695473	98
LOC102150129	ASAP1	NW_007673898.1	334683	334785	68
LOC102150129	TCTN1	NW_007673139.1	1444373	1444489	79
LOC111774206	PAX3	NW_007673217.1	351118	351391	172
LOC111774206	PPM1D	NW_007675084.1	127286	127389	64
LOC111774206	SEC24A	NW_007673145.1	491505	491644	89
LOC111774206	ACSF3	NW_007675487.1	88932	89030	62
LOC111774206	GDNF	NW_007673448.1	694463	694569	68
LOC111774206	MITF	NW_007673043.1	1099245	1099344	65
LOC111774206	KLHDC4	NW_007673140.1	635229	635340	71
LOC111774206	ALK	NW_007673380.1	73973	74092	76
LOC111774206	KCNK10	NW_007673642.1	627352	627457	67
LOC111774206	ACTA1	NW_007674957.1	182245	182350	66
LOC111774206	RHPN1	NW_007676868.1	136955	137053	62
LOC111774206	GRID1	NW_007673652.1	747601	747722	78
LOC111774206	JAM3	NW_007673833.1	494997	495112	71
LOC111774206	JAM3	NW_007673833.1	495335	495445	70
LOC111774206	NIPBL	NW_007673448.1	25330	25471	91
LOC106782349	SEC63	NW_007673045.1	1660079	1660213	83
LOC111771286	ARL6IP1	NW_007674002.1	428934	429027	61
LOC111771286	NR3C2	NW_007673192.1	865499	865642	89
LOC111771286	NIPBL	NW_007673448.1	25363	25496	84
LOC111771286	SOX9	NW_007673232.1	362890	363023	83
LOC111771286	CDKL3	NW_007673145.1	282878	282994	74
LOC111771286	BRAF	NW_007674147.1	543649	543760	73
LOC111771286	ACAD8	NW_007673833.1	645693	645828	85
LOC111772599	PRMT3	NW_007678565.1	34245	34344	62
LOC111772599	PAX3	NW_007673217.1	351143	351321	109
LOC111772599	DNAH9	NW_007674547.1	345169	345427	155
LOC111772599	SEC63	NW_007673045.1	1660035	1660204	102
LOC111772599	RET	NW_007673527.1	354940	355062	78
LOC111772599	NINJ1	NW_007677967.1	98789	98884	62
LOC111772599	ZC3H3	NW_007675342.1	182172	182268	65
LOC111772599	PDRG1	NW_007674819.1	24184	24421	146
LOC111772599	GRID1	NW_007673652.1	744924	745023	61
LOC111767913	FGF8	NW_007673611.1	350605	350729	83
LOC111767913	CHD7	NW_007673246.1	1094633	1094745	74
LOC111767913	PSMB7	NW_007674673.1	389265	389379	73
LOC111767913	NINJ1	NW_007677967.1	98785	98883	63
LOC106783446	STXBP6	NW_007674644.1	281424	281587	103
LOC106783446	STXBP6	NW_007674644.1	281798	282001	125
LOC106783446	IGSF9B	NW_007673833.1	391056	391164	67
LOC106783446	GDNF	NW_007673448.1	694457	694589	80
LOC106783446	DNAH9	NW_007674547.1	345146	345395	155
LOC106783446	URB2	NW_007674957.1	18881	18994	72
LOC106783446	NT5DC2	NW_007673172.1	625576	625741	103
LOC106783446	POP1	NW_007674221.1	510449	510684	145
LOC106783446	KCNK10	NW_007673642.1	627312	627503	119
LOC106783446	TCTN1	NW_007673139.1	1444173	1444312	84
LOC106783446	FGF8	NW_007673611.1	349759	349937	110
LOC106783446	KLHDC4	NW_007673140.1	635257	635376	73
LOC106783446	NCAPD3	NW_007673833.1	625250	625515	162
LOC106783446	RET	NW_007673527.1	354196	354304	68
LOC106783446	RET	NW_007673527.1	354960	355121	98
LOC106783446	IGSF3	NW_007674446.1	300204	300330	77
LOC106783446	AKAP1	NW_007673165.1	159811	159910	61
LOC106783446	KIT	NW_007674069.1	20024	20124	62
LOC106783446	GRID1	NW_007673652.1	745663	745797	82
LOC106783446	STAB1	NW_007673172.1	587584	587717	83
LOC106783446	ASTN1	NW_007673048.1	1922941	1923092	93
LOC106783446	SOX9	NW_007673232.1	361502	361601	62
LOC106783446	SOX9	NW_007673232.1	362779	363035	160
LOC106783446	MATN2	NW_007676383.1	184735	184880	89
LOC106783446	FANCA	NW_007675255.1	288729	288926	124
LOC106783446	SEC24A	NW_007673145.1	491563	491686	76
LOC106783446	THYN1	NW_007673833.1	654435	654553	73
LOC106783446	SEC63	NW_007673045.1	1659874	1659984	69
LOC106783446	SEC63	NW_007673045.1	1660007	1660192	114
LOC106783446	SEC63	NW_007673045.1	1660345	1660478	80
LOC106783446	SMG6	NW_007674074.1	209527	209632	66
LOC106783446	SKP1	NW_007673145.1	135206	135425	134
LOC111775943	PAX3	NW_007673217.1	351120	351307	121
LOC111775283	RET	NW_007673527.1	354982	355081	61
LOC111775283	ALDH1L2	NW_007673763.1	640679	640842	105
LOC111775283	FGF8	NW_007673611.1	349737	349862	79
LOC111775283	POP1	NW_007674221.1	510656	510762	65
LOC111775283	KCNK10	NW_007673642.1	627393	627516	80
LOC111775283	STXBP6	NW_007674644.1	281418	281650	143
LOC111775283	MSI2	NW_007673165.1	295280	295400	76
LOC111775283	LMF1	NW_007676426.1	135912	136051	87
LOC111775283	DNAH9	NW_007674547.1	345126	345256	82
LOC111770155	PAX3	NW_007673217.1	351164	351320	97
LOC111770155	AKAP1	NW_007673165.1	156934	157056	75
LOC111770155	ASTN1	NW_007673048.1	1922896	1923071	106
LOC111770141	NIPBL	NW_007673448.1	25361	25475	72
LOC111770141	PSMB7	NW_007674673.1	388564	388687	77
LOC111770141	ANKDD1A	NW_007675298.1	171085	171192	71
LOC111770141	NR3C2	NW_007673192.1	868187	868326	89
LOC111770141	TCOF1	NW_007673371.1	793818	793959	92
LOC111770141	KIT	NW_007674069.1	20023	20135	71
LOC111775982	ASAP1	NW_007673898.1	334683	334804	74
LOC111775982	TCOF1	NW_007673371.1	794005	794114	70
LOC111775982	GDNF	NW_007673448.1	695378	695475	63
LOC111775982	NR3C2	NW_007673192.1	866942	867047	66
LOC111775982	NR3C2	NW_007673192.1	868220	868326	66
LOC111775982	RET	NW_007673527.1	354948	355078	80
LOC111775982	COIL	NW_007673165.1	61098	61230	80
LOC111775982	KIT	NW_007674069.1	19989	20141	95
LOC111775982	THYN1	NW_007673833.1	654208	654354	94
LOC111775982	THYN1	NW_007673833.1	654464	654687	139
LOC111775982	SOX9	NW_007673232.1	361080	361199	75
LOC111775982	FANCA	NW_007675255.1	288717	288909	121
LOC111775982	SEC24A	NW_007673145.1	491415	491523	69
LOC111775982	PAX3	NW_007673217.1	351111	351321	129
LOC106783102	ACTA1	NW_007674957.1	181377	181491	79
LOC106783102	SEC63	NW_007673045.1	1660016	1660214	133
LOC106783102	FOXJ3	NW_007673953.1	485487	485599	75
LOC106783102	KLHDC4	NW_007673140.1	635217	635406	128
LOC106783102	NIPBL	NW_007673448.1	25332	25468	88
LOC106783102	PSMB7	NW_007674673.1	388596	388701	70
LOC106783102	IGSF9B	NW_007673833.1	391044	391162	77
LOC106783102	STXBP6	NW_007674644.1	281427	281527	67
LOC106783102	KIT	NW_007674069.1	20015	20117	70
LOC106783102	NINJ1	NW_007677967.1	95452	95558	67
LOC106783102	ASTN1	NW_007673048.1	1922909	1923004	63
LOC106783102	MAGOH	NW_007674714.1	153100	153191	65
LOC106783102	AKAP1	NW_007673165.1	159781	159883	69
LOC106783102	COIL	NW_007673165.1	61119	61213	65
LOC106783102	SMG6	NW_007674074.1	209532	209632	68
LOC106783102	PAX3	NW_007673217.1	351171	351374	134
LOC106783102	ACSF3	NW_007675487.1	88760	88927	115
LOC111769356	PRMT3	NW_007678565.1	34249	34345	61
LOC111769356	TCOF1	NW_007673371.1	793818	793956	93
LOC111769356	TCOF1	NW_007673371.1	794015	794153	92
LOC111769356	MSI2	NW_007673165.1	295277	295390	74
LOC111769356	JPH3	NW_007673140.1	564123	564251	89
LOC111769356	IGSF3	NW_007674446.1	300210	300337	84
LOC111769356	KCNK10	NW_007673642.1	627060	627179	76
LOC111769356	KCNK10	NW_007673642.1	627380	627499	75
LOC111769356	SMG6	NW_007674074.1	208990	209134	92
LOC111769356	BRAF	NW_007674147.1	544157	544283	79
LOC111769356	IGSF9B	NW_007673833.1	391054	391156	66
LOC111769356	AKAP1	NW_007673165.1	156950	157069	75
LOC111769356	AKAP1	NW_007673165.1	159798	159931	87
LOC111769356	AKAP1	NW_007673165.1	160562	160698	90
LOC111769356	NR3C2	NW_007673192.1	865479	865642	107
LOC111769356	NR3C2	NW_007673192.1	868192	868324	87
LOC111769356	RET	NW_007673527.1	354912	355031	77
LOC111769356	ALDH1L2	NW_007673763.1	640705	640826	80
LOC111769356	SOX9	NW_007673232.1	361507	361619	74
LOC111769356	ANKDD1A	NW_007675298.1	171089	171276	125
LOC111769356	ANKDD1A	NW_007675298.1	171313	171421	72
LOC111769356	PPM1D	NW_007675084.1	127654	127763	72
LOC111769356	LMF1	NW_007676426.1	135837	136000	110
LOC111769356	PAX3	NW_007673217.1	351095	351302	134
LOC111769356	PAX3	NW_007673217.1	351649	351754	66
LOC111769356	TCTN1	NW_007673139.1	1444359	1444483	83
LOC111769356	CDKL3	NW_007673145.1	282898	282996	61
LOC111769356	ACAD8	NW_007673833.1	643254	643380	84
LOC111769356	FGF8	NW_007673611.1	349096	349258	106
LOC111769356	FGF8	NW_007673611.1	349831	349953	79
LOC111769356	URB2	NW_007674957.1	18911	19029	77
LOC111769356	NIPBL	NW_007673448.1	25341	25478	90
LOC111770755	NR3C2	NW_007673192.1	868219	868319	66
LOC106783450	IGSF9B	NW_007673833.1	391015	391195	120
LOC106783450	PAX3	NW_007673217.1	351085	351306	140
LOC106783450	PAX3	NW_007673217.1	351311	351505	121
LOC106783450	NT5DC2	NW_007673172.1	622449	622555	68
LOC106783450	NT5DC2	NW_007673172.1	624975	625211	149
LOC106783450	LMF1	NW_007676426.1	136074	136187	70
LOC106783450	ACAD8	NW_007673833.1	642855	642956	67
LOC106783450	SEC63	NW_007673045.1	1660024	1660188	105
LOC106783450	KLHDC4	NW_007673140.1	635208	635408	126
LOC106783450	SOX9	NW_007673232.1	361077	361197	79
LOC106783450	ACTA1	NW_007674957.1	181352	181469	77
LOC106783450	TRIO	NW_007673016.1	1450645	1450742	61
LOC106783450	FBXO31	NW_007673140.1	291191	291322	85
LOC106783450	FBXO31	NW_007673140.1	291858	291989	85
LOC106783450	NINJ1	NW_007677967.1	97122	97353	144
LOC106783450	STAB1	NW_007673172.1	589537	589663	79
LOC106783450	ASTN1	NW_007673048.1	1922909	1923050	90
LOC106783450	SLC43A1	NW_007674642.1	330121	330221	67
LOC106783450	MAP3K4	NW_007674262.1	210551	210678	82
LOC106783450	KIT	NW_007674069.1	20006	20145	90
LOC106783450	GRID1	NW_007673652.1	746667	746786	76
LOC106783450	SMG6	NW_007674074.1	209482	209629	92
LOC106783450	COIL	NW_007673165.1	61112	61224	70
LOC106783450	ANKDD1A	NW_007675298.1	170516	170625	72
LOC106783450	ANKDD1A	NW_007675298.1	171151	171276	78
LOC106783450	FOXJ3	NW_007673953.1	485483	485577	61
LOC106783450	TCOF1	NW_007673371.1	794000	794153	97
LOC106783450	MITF	NW_007673043.1	1096757	1096897	93
LOC106783450	MITF	NW_007673043.1	1099783	1099886	65
LOC106783450	MITF	NW_007673043.1	1100313	1100408	62
LOC106783450	MITF	NW_007673043.1	1100576	1100690	72
LOC106783450	FGF8	NW_007673611.1	349747	349915	111
LOC106783450	AKAP1	NW_007673165.1	157454	157559	67
LOC106783450	AKAP1	NW_007673165.1	159974	160090	74
LOC106783450	POP1	NW_007674221.1	510454	510637	118
LOC106783450	TCTN1	NW_007673139.1	1444149	1444310	105
LOC106783450	ASAP1	NW_007673898.1	334285	334419	87
LOC106783450	FCHSD2	NW_007673389.1	19629	19730	63
LOC106783450	ACSF3	NW_007675487.1	90773	90873	64
LOC106783450	NUP133	NW_007674957.1	125869	125995	81
LOC111769236	ALK	NW_007673380.1	73667	73766	62
LOC106782050	SEC24A	NW_007673145.1	491438	491535	61
LOC106782050	LMF1	NW_007676426.1	136797	136897	64
LOC106782050	SOX9	NW_007673232.1	362852	363019	103
LOC111774065	SEC24A	NW_007673145.1	491332	491492	103
LOC111774065	SEC24A	NW_007673145.1	491560	491669	69
LOC111774065	STAB1	NW_007673172.1	589123	589217	61
LOC111774065	ALK	NW_007673380.1	73971	74082	73
LOC111774065	ALK	NW_007673380.1	77360	77468	70
LOC111774065	PDRG1	NW_007674819.1	24187	24304	73
LOC111774065	ZC3H3	NW_007675342.1	181810	181941	82
LOC111774065	NIPBL	NW_007673448.1	25323	25470	95
LOC111774065	NUP133	NW_007674957.1	124064	124217	98
LOC111774065	FOXJ3	NW_007673953.1	485488	485592	64
LOC111774065	FGF8	NW_007673611.1	349748	349951	133
LOC111774065	FGF8	NW_007673611.1	350589	350764	109
LOC111774065	THYN1	NW_007673833.1	654091	654356	166
LOC111774065	CDKL3	NW_007673145.1	282862	282992	83
LOC111774065	EEA1	NW_007673096.1	1463462	1463570	72
LOC111774065	POP1	NW_007674221.1	510515	510694	114
LOC111774065	POP1	NW_007674221.1	510719	510902	114
LOC111774065	KIT	NW_007674069.1	20815	20972	99
LOC111774065	FANCA	NW_007675255.1	288661	288920	163
LOC111774065	RHPN1	NW_007676868.1	136902	137043	89
LOC111774065	RHPN1	NW_007676868.1	137115	137399	179
LOC111774065	SEC63	NW_007673045.1	1659836	1660209	235
LOC111774065	SEC63	NW_007673045.1	1660301	1660466	102
LOC111774065	URB2	NW_007674957.1	18843	19029	116
LOC111774065	ACTA1	NW_007674957.1	179010	179120	70
LOC111774065	GDNF	NW_007673448.1	695527	695620	61
LOC111774065	MITF	NW_007673043.1	1099172	1099345	112
LOC111774065	SKP1	NW_007673145.1	135212	135444	146
LOC111774065	NCAPD3	NW_007673833.1	625245	625398	98
LOC111774065	NCAPD3	NW_007673833.1	626532	626689	99
LOC111774065	NCAPD3	NW_007673833.1	626866	626976	70
LOC111774065	SMG6	NW_007674074.1	208998	209109	68
LOC111774065	SMG6	NW_007674074.1	209340	209515	111
LOC111774065	DNAH9	NW_007674547.1	345088	345400	197
LOC111774065	RET	NW_007673527.1	354141	354311	108
LOC111774065	RET	NW_007673527.1	354911	355117	128
LOC111774065	PPM1D	NW_007675084.1	127259	127386	86
LOC111774065	ASAP1	NW_007673898.1	334322	334421	63
LOC111774065	ASAP1	NW_007673898.1	334694	334815	77
LOC111774065	TCTN1	NW_007673139.1	1444127	1444312	114
LOC111774065	TCTN1	NW_007673139.1	1444349	1444494	90
LOC111774065	PDE5A	NW_007674889.1	346092	346235	91
LOC111774065	WASF3	NW_007675375.1	199538	199663	78
LOC111774065	WASF3	NW_007675375.1	199674	199785	70
LOC111774065	ALDH1L2	NW_007673763.1	640507	640873	230
LOC111774065	IGSF3	NW_007674446.1	300200	300324	78
LOC111774065	TCOF1	NW_007673371.1	793794	793980	117
LOC111774065	SOX9	NW_007673232.1	362756	363020	166
LOC111774065	STXBP6	NW_007674644.1	281800	281969	106
LOC111774065	ANKDD1A	NW_007675298.1	171088	171306	142
LOC111774065	PRMT3	NW_007678565.1	31809	31987	111
LOC111774065	IGSF9B	NW_007673833.1	391009	391200	126
LOC111774065	AKAP1	NW_007673165.1	159752	159940	118
LOC111774065	NR3C2	NW_007673192.1	865544	865644	64
LOC111774065	NR3C2	NW_007673192.1	868183	868319	86
LOC111774065	KLHDC4	NW_007673140.1	635238	635379	89
LOC111774065	PAX3	NW_007673217.1	351093	351322	147
LOC111774065	KCNK10	NW_007673642.1	626491	626585	63
LOC111774065	KCNK10	NW_007673642.1	627335	627493	102
LOC106781922	PSMB7	NW_007674673.1	388568	388682	71
LOC106781922	PAX3	NW_007673217.1	351132	351274	94
LOC106781922	IGSF9B	NW_007673833.1	390042	390152	72
LOC106781922	IGSF9B	NW_007673833.1	391081	391206	82
LOC106781922	RHPN1	NW_007676868.1	136894	137050	101
LOC106781922	SEC63	NW_007673045.1	1659874	1659971	62
LOC106781922	THYN1	NW_007673833.1	654626	654753	78
LOC106781922	ANKDD1A	NW_007675298.1	171091	171188	63
LOC106781922	ANKDD1A	NW_007675298.1	171200	171299	65
LOC106781922	NCAPD3	NW_007673833.1	626552	626669	76
LOC106781922	NCAPD3	NW_007673833.1	626873	626986	74
LOC106781922	CDKL3	NW_007673145.1	282707	282821	73
LOC106781922	CDKL3	NW_007673145.1	282878	282995	76
LOC106781922	ACSF3	NW_007675487.1	88996	89089	61
LOC106781922	TCTN1	NW_007673139.1	1444126	1444245	73
LOC106781922	ALK	NW_007673380.1	77232	77325	61
LOC106781922	POP1	NW_007674221.1	510767	510872	70
LOC106781922	PPM1D	NW_007675084.1	127364	127506	93
LOC106781922	KIT	NW_007674069.1	20224	20333	73
LOC106781922	AKAP1	NW_007673165.1	159970	160078	72
LOC106781922	NR3C2	NW_007673192.1	865455	865573	77
LOC106781922	SEC24A	NW_007673145.1	491566	491678	71
LOC111769718	NIPBL	NW_007673448.1	25327	25447	77
LOC111769718	KIT	NW_007674069.1	19658	19763	67
LOC111769718	ZC3H3	NW_007675342.1	181873	181996	76
LOC111769718	SEC63	NW_007673045.1	1659881	1659989	67
LOC111769718	SEC63	NW_007673045.1	1660113	1660208	61
LOC111769718	ALDH1L2	NW_007673763.1	640537	640637	62
LOC111769718	NT5DC2	NW_007673172.1	625076	625209	83
LOC111769718	THYN1	NW_007673833.1	657419	657518	65
LOC111769718	AKAP1	NW_007673165.1	160559	160665	65
LOC111769718	COIL	NW_007673165.1	61118	61230	69
LOC111769718	RET	NW_007673527.1	354190	354303	72
LOC111769718	PRMT3	NW_007678565.1	31880	31986	68
LOC111769172	KLHDC4	NW_007673140.1	635214	635401	120
LOC111769172	URB2	NW_007674957.1	17806	17965	103
LOC111769172	URB2	NW_007674957.1	18098	18194	61
LOC111769172	URB2	NW_007674957.1	18862	19023	102
LOC111769172	ARL6IP1	NW_007674002.1	428592	428709	76
LOC111769172	FBXO31	NW_007673140.1	291251	291349	62
LOC111769172	FBXO31	NW_007673140.1	291812	291975	102
LOC111769172	WASF3	NW_007675375.1	199679	199778	62
LOC111769172	GDNF	NW_007673448.1	697529	697648	76
LOC111769172	PDE5A	NW_007674889.1	344567	344661	62
LOC111769172	PDE5A	NW_007674889.1	346050	346218	104
LOC111769172	TCTN1	NW_007673139.1	1444140	1444312	112
LOC111769172	TCTN1	NW_007673139.1	1444362	1444495	85
LOC111769172	TCTN1	NW_007673139.1	1444510	1444680	112
LOC111769172	ASAP1	NW_007673898.1	334671	334802	84
LOC111769172	KCNK10	NW_007673642.1	626451	626569	77
LOC111769172	KCNK10	NW_007673642.1	627318	627513	124
LOC111769172	KCNK10	NW_007673642.1	628403	628529	81
LOC111769172	RET	NW_007673527.1	353084	353231	92
LOC111769172	RET	NW_007673527.1	354144	354252	70
LOC111769172	RET	NW_007673527.1	354930	355088	102
LOC111769172	ACSF3	NW_007675487.1	88662	88798	87
LOC111769172	ACSF3	NW_007675487.1	89305	89442	87
LOC111769172	MITF	NW_007673043.1	1099188	1099376	124
LOC111769172	MITF	NW_007673043.1	1099783	1099890	69
LOC111769172	MITF	NW_007673043.1	1100039	1100157	73
LOC111769172	NT5DC2	NW_007673172.1	625003	625144	91
LOC111769172	NT5DC2	NW_007673172.1	625145	625259	71
LOC111769172	FGF8	NW_007673611.1	349734	349933	127
LOC111769172	FGF8	NW_007673611.1	350641	350756	74
LOC111769172	POP1	NW_007674221.1	510451	510721	172
LOC111769172	DNAH9	NW_007674547.1	345163	345442	177
LOC111769172	IGSF9B	NW_007673833.1	391015	391263	159
LOC111769172	STXBP6	NW_007674644.1	281422	281666	157
LOC111769172	STXBP6	NW_007674644.1	281676	282025	223
LOC111769172	PPM1D	NW_007675084.1	127277	127410	86
LOC111769172	ANKDD1A	NW_007675298.1	171176	171303	81
LOC111769172	ANKDD1A	NW_007675298.1	171737	171922	121
LOC111769172	MAGOH	NW_007674714.1	152302	152413	71
LOC111769172	NR3C2	NW_007673192.1	865488	865645	99
LOC111769172	NR3C2	NW_007673192.1	867333	867489	98
LOC111769172	NR3C2	NW_007673192.1	868191	868326	85
LOC111769172	AKAP1	NW_007673165.1	159726	159949	140
LOC111769172	AKAP1	NW_007673165.1	160270	160469	129
LOC111769172	AKAP1	NW_007673165.1	161009	161135	80
LOC111769172	ALDH1L2	NW_007673763.1	640499	640895	251
LOC111769172	MAP3K4	NW_007674262.1	211548	211729	112
LOC111769172	MAP3K4	NW_007674262.1	212803	212902	65
LOC111769172	TCOF1	NW_007673371.1	793819	793947	80
LOC111769172	TCOF1	NW_007673371.1	793996	794137	92
LOC111769172	NCAPD3	NW_007673833.1	625273	625491	140
LOC111769172	NCAPD3	NW_007673833.1	626532	626684	96
LOC111769172	NCAPD3	NW_007673833.1	626865	626997	84
LOC111769172	PRMT3	NW_007678565.1	31884	31989	66
LOC111769172	JAM3	NW_007673833.1	495003	495114	71
LOC111769172	IGSF3	NW_007674446.1	300193	300297	66
LOC111769172	LCLAT1	NW_007673241.1	383125	383245	75
LOC111769172	FOXJ3	NW_007673953.1	481434	481542	69
LOC111769172	PAX3	NW_007673217.1	351113	351338	145
LOC111769172	PAX3	NW_007673217.1	351346	351470	82
LOC111769172	PAX3	NW_007673217.1	352087	352219	85
LOC111769172	MATN2	NW_007676383.1	184783	184935	97
LOC111769172	NIPBL	NW_007673448.1	25358	25472	81
LOC111769172	LMF1	NW_007676426.1	135861	136042	116
LOC111769172	LMF1	NW_007676426.1	136469	136615	94
LOC111769172	LMF1	NW_007676426.1	138237	138340	66
LOC111769172	PSMB7	NW_007674673.1	388558	388696	86
LOC111769172	ALK	NW_007673380.1	77212	77328	76
LOC111769172	ALK	NW_007673380.1	77371	77483	74
LOC111769172	ZC3H3	NW_007675342.1	181810	181989	113
LOC111769172	PDRG1	NW_007674819.1	24279	24429	94
LOC111769172	GRID1	NW_007673652.1	745028	745166	90
LOC111769172	GRID1	NW_007673652.1	745676	745791	76
LOC111769172	GRID1	NW_007673652.1	747615	747722	69
LOC111769172	NINJ1	NW_007677967.1	94812	94923	68
LOC111769172	STAB1	NW_007673172.1	585161	585279	76
LOC111769172	ASTN1	NW_007673048.1	1922908	1923081	112
LOC111769172	SOX9	NW_007673232.1	361795	361980	119
LOC111769172	SOX9	NW_007673232.1	362479	362574	63
LOC111769172	ACTA1	NW_007674957.1	181313	181473	104
LOC111769172	ACTA1	NW_007674957.1	181811	181936	81
LOC111769172	ACTA1	NW_007674957.1	183173	183292	78
LOC111769172	COMMD1	NW_007674498.1	363183	363293	71
LOC111769172	KIT	NW_007674069.1	19669	19764	61
LOC111769172	KIT	NW_007674069.1	19911	20171	169
LOC111769172	KIT	NW_007674069.1	20220	20341	76
LOC111769172	KIT	NW_007674069.1	20772	20960	123
LOC111769172	SEC63	NW_007673045.1	1659873	1660216	217
LOC111769172	RHPN1	NW_007676868.1	136898	137046	93
LOC111769172	RHPN1	NW_007676868.1	137190	137330	88
LOC111769172	RHPN1	NW_007676868.1	137334	137469	85
LOC111769172	RHPN1	NW_007676868.1	137606	137800	124
LOC111769172	NUP133	NW_007674957.1	124067	124167	64
LOC111769172	NUP133	NW_007674957.1	126683	126931	161
LOC111769172	CDKL3	NW_007673145.1	282567	282673	67
LOC111769172	CDKL3	NW_007673145.1	282683	282816	85
LOC111769172	CDKL3	NW_007673145.1	282876	282996	76
LOC111769172	SMG6	NW_007674074.1	209435	209610	113
LOC111769172	SMG6	NW_007674074.1	209634	209763	83
LOC111769172	SEC24A	NW_007673145.1	491302	491467	103
LOC111769172	SEC24A	NW_007673145.1	491732	491881	95
LOC111769172	SEC24A	NW_007673145.1	491888	491999	70
LOC111769172	JPH3	NW_007673140.1	563741	563853	69
LOC111769172	JPH3	NW_007673140.1	563982	564220	152
LOC111769172	FANCA	NW_007675255.1	288768	288928	99
LOC111769172	NID2	NW_007676949.1	58868	58965	61
LOC111769172	COIL	NW_007673165.1	61112	61219	67
LOC111769172	THYN1	NW_007673833.1	654098	654315	136
LOC111769172	THYN1	NW_007673833.1	654382	654520	89
LOC111769172	THYN1	NW_007673833.1	654619	654756	86
LOC111769172	THYN1	NW_007673833.1	657405	657518	70
LOC111775323	ASAP1	NW_007673898.1	334689	334800	70
LOC111775323	DNAH9	NW_007674547.1	345258	345365	69
LOC111775323	MATN2	NW_007676383.1	184782	184894	73
LOC111775323	NIPBL	NW_007673448.1	25340	25461	79
LOC111775323	URB2	NW_007674957.1	18876	19030	97
LOC111775323	GDNF	NW_007673448.1	694444	694552	71
LOC111775323	SEC63	NW_007673045.1	1660012	1660137	82
LOC111775323	FANCA	NW_007675255.1	288717	288865	95
LOC111771408	KCNK10	NW_007673642.1	626458	626572	75
LOC111771408	KCNK10	NW_007673642.1	627382	627506	81
LOC111771408	KCNK10	NW_007673642.1	628390	628525	87
LOC111771408	AMBRA1	NW_007673125.1	768777	768902	78
LOC111771408	IGSF3	NW_007674446.1	299078	299196	75
LOC111771408	IGSF3	NW_007674446.1	300195	300310	73
LOC111771408	KIT	NW_007674069.1	19651	19793	93
LOC111771408	KIT	NW_007674069.1	19871	19984	74
LOC111771408	KIT	NW_007674069.1	19989	20172	121
LOC111771408	KIT	NW_007674069.1	20175	20349	114
LOC111771408	KIT	NW_007674069.1	20560	20677	74
LOC111771408	KIT	NW_007674069.1	20782	20968	120
LOC111771408	KIT	NW_007674069.1	21136	21235	64
LOC111771408	TCOF1	NW_007673371.1	793502	793596	61
LOC111771408	TCOF1	NW_007673371.1	793827	793966	89
LOC111771408	TCOF1	NW_007673371.1	794008	794133	82
LOC111771408	TCOF1	NW_007673371.1	794747	794843	64
LOC111771408	TCOF1	NW_007673371.1	797471	797566	62
LOC111771408	KLHDC4	NW_007673140.1	635201	635477	178
LOC111771408	KLHDC4	NW_007673140.1	636185	636290	68
LOC111771408	FBXO31	NW_007673140.1	291194	291349	101
LOC111771408	FBXO31	NW_007673140.1	291824	291964	90
LOC111771408	PRMT3	NW_007678565.1	31842	31989	93
LOC111771408	PRMT3	NW_007678565.1	32556	32658	65
LOC111771408	MAGOH	NW_007674714.1	152345	152453	71
LOC111771408	MAGOH	NW_007674714.1	153040	153190	96
LOC111771408	STXBP6	NW_007674644.1	281428	281675	162
LOC111771408	STXBP6	NW_007674644.1	281680	281841	104
LOC111771408	STXBP6	NW_007674644.1	281846	282025	114
LOC111771408	IGSF9B	NW_007673833.1	390046	390155	71
LOC111771408	IGSF9B	NW_007673833.1	390539	390664	82
LOC111771408	IGSF9B	NW_007673833.1	391029	391212	118
LOC111771408	SKP1	NW_007673145.1	135216	135351	88
LOC111771408	SKP1	NW_007673145.1	135431	135530	63
LOC111771408	NR3C2	NW_007673192.1	865430	865651	141
LOC111771408	NR3C2	NW_007673192.1	866939	867042	68
LOC111771408	NR3C2	NW_007673192.1	867330	867499	107
LOC111771408	NR3C2	NW_007673192.1	868206	868326	77
LOC111771408	AKAP1	NW_007673165.1	159525	159658	89
LOC111771408	AKAP1	NW_007673165.1	159734	159946	137
LOC111771408	AKAP1	NW_007673165.1	159973	160090	75
LOC111771408	AKAP1	NW_007673165.1	160103	160259	101
LOC111771408	AKAP1	NW_007673165.1	160286	160465	115
LOC111771408	AKAP1	NW_007673165.1	161025	161132	69
LOC111771408	SMG6	NW_007674074.1	208986	209166	117
LOC111771408	SMG6	NW_007674074.1	209310	209629	207
LOC111771408	JPH3	NW_007673140.1	563746	563906	104
LOC111771408	ARL6IP1	NW_007674002.1	428596	428694	66
LOC111771408	NID2	NW_007676949.1	56828	56966	92
LOC111771408	NID2	NW_007676949.1	58206	58303	64
LOC111771408	NID2	NW_007676949.1	58868	58996	81
LOC111771408	COIL	NW_007673165.1	57549	57646	63
LOC111771408	COIL	NW_007673165.1	58000	58155	97
LOC111771408	MSI2	NW_007673165.1	295227	295349	82
LOC111771408	NT5DC2	NW_007673172.1	622430	622568	88
LOC111771408	NT5DC2	NW_007673172.1	624988	625253	172
LOC111771408	NT5DC2	NW_007673172.1	625602	625708	71
LOC111771408	ABCB10	NW_007674957.1	48440	48539	65
LOC111771408	ALK	NW_007673380.1	76239	76354	76
LOC111771408	ALK	NW_007673380.1	77216	77567	225
LOC111771408	ALK	NW_007673380.1	77725	77827	67
LOC111771408	DNAH9	NW_007674547.1	345083	345431	223
LOC111771408	DNAH9	NW_007674547.1	346270	346377	70
LOC111771408	DNAH9	NW_007674547.1	347362	347480	74
LOC111771408	DCC	NW_007673962.1	574847	574943	61
LOC111771408	PAX3	NW_007673217.1	351321	351469	97
LOC111771408	PAX3	NW_007673217.1	351580	351735	99
LOC111771408	SLC43A1	NW_007674642.1	330940	331061	78
LOC111771408	PPM1D	NW_007675084.1	127257	127416	103
LOC111771408	LMF1	NW_007676426.1	135673	135773	66
LOC111771408	LMF1	NW_007676426.1	135866	136019	99
LOC111771408	LMF1	NW_007676426.1	136051	136198	97
LOC111771408	LMF1	NW_007676426.1	136294	136394	65
LOC111771408	LMF1	NW_007676426.1	136485	136582	63
LOC111771408	LMF1	NW_007676426.1	136791	136892	67
LOC111771408	LMF1	NW_007676426.1	137183	137330	95
LOC111771408	PDE5A	NW_007674889.1	344566	344694	83
LOC111771408	PDE5A	NW_007674889.1	346065	346240	114
LOC111771408	ASAP1	NW_007673898.1	334307	334418	71
LOC111771408	ASAP1	NW_007673898.1	334599	334816	137
LOC111771408	TCTN1	NW_007673139.1	1444131	1444313	117
LOC111771408	TCTN1	NW_007673139.1	1444349	1444497	95
LOC111771408	TCTN1	NW_007673139.1	1444502	1444671	111
LOC111771408	ANKDD1A	NW_007675298.1	171073	171305	148
LOC111771408	ANKDD1A	NW_007675298.1	171658	171867	134
LOC111771408	ACSF3	NW_007675487.1	88675	88805	84
LOC111771408	ACSF3	NW_007675487.1	88812	88933	81
LOC111771408	ACSF3	NW_007675487.1	88950	89073	79
LOC111771408	ACSF3	NW_007675487.1	90389	90497	74
LOC111771408	MAP3K4	NW_007674262.1	210531	210682	101
LOC111771408	MAP3K4	NW_007674262.1	212738	212907	109
LOC111771408	SOX9	NW_007673232.1	359823	359928	68
LOC111771408	SOX9	NW_007673232.1	361786	361977	123
LOC111771408	SOX9	NW_007673232.1	362465	362560	62
LOC111771408	SOX9	NW_007673232.1	362656	363019	234
LOC111771408	TRIO	NW_007673016.1	1450646	1450749	66
LOC111771408	TRIO	NW_007673016.1	1451595	1451709	74
LOC111771408	ALDH1L2	NW_007673763.1	640488	640889	256
LOC111771408	NCAPD3	NW_007673833.1	625131	625519	250
LOC111771408	NCAPD3	NW_007673833.1	626534	626692	101
LOC111771408	NCAPD3	NW_007673833.1	626857	626991	85
LOC111771408	NCAPD3	NW_007673833.1	627011	627104	61
LOC111771408	WASF3	NW_007675375.1	199554	199666	70
LOC111771408	WASF3	NW_007675375.1	199679	199788	68
LOC111771408	THYN1	NW_007673833.1	654089	654255	109
LOC111771408	THYN1	NW_007673833.1	654405	654545	92
LOC111771408	THYN1	NW_007673833.1	654619	654758	91
LOC111771408	THYN1	NW_007673833.1	657419	657533	73
LOC111771408	CDKL3	NW_007673145.1	279332	279461	83
LOC111771408	CDKL3	NW_007673145.1	282693	282821	83
LOC111771408	CDKL3	NW_007673145.1	282860	282988	82
LOC111771408	FANCA	NW_007675255.1	287536	287717	117
LOC111771408	FANCA	NW_007675255.1	288712	288929	141
LOC111771408	LCLAT1	NW_007673241.1	382602	382718	74
LOC111771408	LCLAT1	NW_007673241.1	383096	383247	96
LOC111771408	LCLAT1	NW_007673241.1	383362	383464	68
LOC111771408	ACAD8	NW_007673833.1	642610	642716	71
LOC111771408	ACAD8	NW_007673833.1	643827	643920	61
LOC111771408	RHPN1	NW_007676868.1	136896	137054	100
LOC111771408	RHPN1	NW_007676868.1	137103	137469	239
LOC111771408	RHPN1	NW_007676868.1	137589	137792	129
LOC111771408	RHPN1	NW_007676868.1	138203	138303	65
LOC111771408	SEC63	NW_007673045.1	1658303	1658475	109
LOC111771408	SEC63	NW_007673045.1	1659819	1660217	257
LOC111771408	SEC63	NW_007673045.1	1660302	1660477	113
LOC111771408	JAM3	NW_007673833.1	494990	495116	81
LOC111771408	ACTA1	NW_007674957.1	179006	179110	68
LOC111771408	ACTA1	NW_007674957.1	181320	181519	132
LOC111771408	ACTA1	NW_007674957.1	181558	181704	93
LOC111771408	ACTA1	NW_007674957.1	181784	181917	87
LOC111771408	ACTA1	NW_007674957.1	182206	182314	73
LOC111771408	ACTA1	NW_007674957.1	183155	183282	86
LOC111771408	RET	NW_007673527.1	353947	354076	87
LOC111771408	RET	NW_007673527.1	354146	354302	100
LOC111771408	RET	NW_007673527.1	354899	355126	146
LOC111771408	NINJ1	NW_007677967.1	97298	97419	79
LOC111771408	ASTN1	NW_007673048.1	1922918	1923090	112
LOC111771408	NUP133	NW_007674957.1	126689	126938	160
LOC111771408	URB2	NW_007674957.1	17879	18023	91
LOC111771408	URB2	NW_007674957.1	18053	18193	90
LOC111771408	URB2	NW_007674957.1	18886	19058	109
LOC111771408	FCHSD2	NW_007673389.1	19568	19670	66
LOC111771408	GDNF	NW_007673448.1	694438	694579	91
LOC111771408	GDNF	NW_007673448.1	695349	695480	84
LOC111771408	PDRG1	NW_007674819.1	23859	23974	75
LOC111771408	PDRG1	NW_007674819.1	24143	24320	117
LOC111771408	ZC3H3	NW_007675342.1	181779	181989	133
LOC111771408	COMMD1	NW_007674498.1	363174	363293	75
LOC111771408	GRID1	NW_007673652.1	745040	745202	109
LOC111771408	GRID1	NW_007673652.1	747597	747698	65
LOC111771408	MITF	NW_007673043.1	1099178	1099442	172
LOC111771408	MITF	NW_007673043.1	1099727	1099887	102
LOC111771408	MITF	NW_007673043.1	1100054	1100157	67
LOC111771408	MITF	NW_007673043.1	1100613	1100733	78
LOC111771408	NIPBL	NW_007673448.1	25334	25476	90
LOC111771408	PSMB7	NW_007674673.1	385524	385620	62
LOC111771408	PSMB7	NW_007674673.1	388585	388699	77
LOC111771408	FGF8	NW_007673611.1	349737	349941	131
LOC111771408	FGF8	NW_007673611.1	350605	350738	85
LOC111771408	FGF8	NW_007673611.1	351029	351126	63
LOC111771408	POP1	NW_007674221.1	510482	510669	118
LOC111771408	POP1	NW_007674221.1	510682	510831	96
LOC111771408	POP1	NW_007674221.1	510844	510976	83
LOC111771408	NTM	NW_007673920.1	412677	412794	80
LOC111771408	NTM	NW_007673920.1	413411	413531	78
LOC111771408	NTM	NW_007673920.1	413884	414016	88
LOC111771408	MATN2	NW_007676383.1	184713	184916	130
LOC111771408	FOXJ3	NW_007673953.1	485486	485592	67
LOC111771408	SEC24A	NW_007673145.1	491316	491495	118
LOC111771408	SEC24A	NW_007673145.1	491515	491687	111
LOC111771408	SEC24A	NW_007673145.1	491726	491999	172
LOC111771408	SEC24A	NW_007673145.1	492152	492261	69
LOC111771515	PSMB7	NW_007674673.1	388564	388700	85
LOC111771515	STAB1	NW_007673172.1	587578	587723	91
LOC111771515	RET	NW_007673527.1	354185	354321	86
LOC102149272	NR3C2	NW_007673192.1	868228	868326	61
LOC102149272	AKAP1	NW_007673165.1	159830	159939	74
LOC102149272	MITF	NW_007673043.1	1096758	1096873	72
LOC102149272	MITF	NW_007673043.1	1099160	1099332	104
LOC102149272	PRMT3	NW_007678565.1	31831	31975	89
LOC102149272	KCNK10	NW_007673642.1	627359	627472	76
LOC102149272	KLHDC4	NW_007673140.1	635289	635409	76
LOC102149272	DNAH9	NW_007674547.1	345106	345388	171
LOC102149272	ANKDD1A	NW_007675298.1	171072	171301	140
LOC102149272	PAX3	NW_007673217.1	351090	351323	144
LOC102149272	PAX3	NW_007673217.1	351601	351753	95
LOC102149272	SEC24A	NW_007673145.1	491400	491572	108
LOC102149272	NIPBL	NW_007673448.1	25332	25478	92
LOC102149272	BRAF	NW_007674147.1	544165	544282	72
LOC102149272	GRID1	NW_007673652.1	745056	745213	100
LOC102149272	PDRG1	NW_007674819.1	24175	24377	126
LOC102149272	NINJ1	NW_007677967.1	97966	98084	73
LOC106782643	STXBP6	NW_007674644.1	281510	281650	95
LOC106782643	STXBP6	NW_007674644.1	281726	281820	63
LOC106782643	STXBP6	NW_007674644.1	281887	282007	80
LOC106782643	PDE5A	NW_007674889.1	344565	344664	66
LOC106782643	PDE5A	NW_007674889.1	346130	346226	63
LOC106782643	TCTN1	NW_007673139.1	1444154	1444312	105
LOC106782643	TCTN1	NW_007673139.1	1444366	1444493	85
LOC106782643	TCTN1	NW_007673139.1	1444511	1444657	94
LOC106782643	IGSF9B	NW_007673833.1	390048	390147	67
LOC106782643	IGSF9B	NW_007673833.1	391020	391172	100
LOC106782643	PAX3	NW_007673217.1	350944	351055	76
LOC106782643	PAX3	NW_007673217.1	351095	351469	243
LOC106782643	PAX3	NW_007673217.1	351645	351761	77
LOC106782643	ACSF3	NW_007675487.1	88671	88871	136
LOC106782643	ACSF3	NW_007675487.1	88959	89083	84
LOC106782643	ACSF3	NW_007675487.1	89442	89572	83
LOC106782643	ANKDD1A	NW_007675298.1	170518	170620	67
LOC106782643	ANKDD1A	NW_007675298.1	171075	171287	142
LOC106782643	ANKDD1A	NW_007675298.1	171799	171929	83
LOC106782643	NT5DC2	NW_007673172.1	625071	625256	123
LOC106782643	NT5DC2	NW_007673172.1	625578	625722	94
LOC106782643	LMF1	NW_007676426.1	135495	135673	114
LOC106782643	LMF1	NW_007676426.1	136808	136911	66
LOC106782643	ALDH1L2	NW_007673763.1	640521	640899	251
LOC106782643	ABCB10	NW_007674957.1	48464	48575	74
LOC106782643	WASF3	NW_007675375.1	202213	202342	86
LOC106782643	AMBRA1	NW_007673125.1	766914	767012	66
LOC106782643	DNAH9	NW_007674547.1	345224	345323	66
LOC106782643	DNAH9	NW_007674547.1	345327	345442	77
LOC106782643	ALK	NW_007673380.1	73976	74085	72
LOC106782643	ALK	NW_007673380.1	77341	77534	129
LOC106782643	KCNK10	NW_007673642.1	627402	627501	65
LOC106782643	PPM1D	NW_007675084.1	127296	127399	64
LOC106782643	PPM1D	NW_007675084.1	127985	128080	64
LOC106782643	KLHDC4	NW_007673140.1	635265	635408	95
LOC106782643	KLHDC4	NW_007673140.1	638461	638566	66
LOC106782643	SOX9	NW_007673232.1	361829	361924	65
LOC106782643	SOX9	NW_007673232.1	362734	362860	85
LOC106782643	FBXO31	NW_007673140.1	291189	291347	107
LOC106782643	NR3C2	NW_007673192.1	868228	868323	61
[truncated: 9,008 more rows]
