# Supplementary material for: Analysis of ancient and modern horse genomes reveals the critical impact of lncRNA-mediated epigenetic regulation on horse domestication
Source: Front Genet. 2022 Oct 5;13:944933. doi: 10.3389/fgene.2022.944933 (PMC9579347; doi:10.3389/fgene.2022.944933)
Supplement: Supplementary file 3 [file DataSheet1.xlsx]

## Sheet: README
Supplementary Table 1: 125 genes with selection signals (Genes with positive selection signals in domesticated horse (Schuberta al. Prehistoric genomes reveal the genetic foundation and cost of horse domestication. PNAS. 2014))
Supplementary Table 2: 15 NCDS genes (Neural crest cell genes (Wilkins et al. The “Domestication Syndrome” in Mammals: A Unified Explanation Based on Neural Crest Cell Behavior and Genetics. Genetics 2014))
Supplementary Table 3: 83 domestication related genes.
Supplementary Table 4: 65 lncRNAs in ancient horses.
Supplementary Table 5: 378 lncRNAs in modern horses, modern donkeys, and Przewalski horses.
Supplementary Table 6: Genes in the CGG/Botai/BER/Modern horse group for GO analysis (Figure 3).
Supplementary Table 7: Genes with binding affinity of DBS shows "modern horses > modern donkeys > Przewalski horses".(Figure 5).
Supplementary Table 8: Genes with binding affinity of DBS shows "modern donkeys > modern horses > Przewalski horses".(Figure 5).
Supplementary Table 9: Genes for GO analysis (Figure 6A); DBS in these genes in horses have hits in both donkeys and Przewalski horses.
Supplementary Table 10: Genes for GO analysis (Figure 6B); DBS in these genes in horses have no hits in donkeys and Przewalski horses.

## Sheet: Suppl Table 1
Weight	Ensembl Gene ID	Gene Name	Description
1.855	ENSECAG00000016246	ASAP1	ArfGAP with SH3 domain, ankyrin repeat and PH domain 1
1.85	ENSECAG00000019629	-	Beta-galactosidase
1.846	ENSECAG00000014267	NINJ1	ninjurin 1
1.79	ENSECAG00000002579	MATN2	matrilin 2
1.78	ENSECAG00000011435	MSI2	musashi RNA-binding protein 2
1.691	ENSECAG00000012105	IGSF9B	immunoglobulin superfamily, member 9B
1.656	ENSECAG00000023838	-	-
1.626	ENSECAG00000020760	NUP133	nucleoporin 133kDa
1.594	ENSECAG00000007574	NTM	Neurotrimin
1.588	ENSECAG00000007880	ABCA5	ATP-binding cassette, sub-family A (ABC1), member 5
1.54	ENSECAG00000009608	B3GALTL	beta 1,3-galactosyltransferase-like
1.53	ENSECAG00000015121	ACSF3	acyl-CoA synthetase family member 3
1.491	ENSECAG00000008971	LEPREL1	leprecan-like 1
1.48	ENSECAG00000010682	GNPTAB	N-acetylglucosamine-1-phosphate transferase, alpha and beta subunits
1.46	ENSECAG00000000207	ACTA1	actin, alpha 1, skeletal muscle
1.446	ENSECAG00000000050	WASF3	WAS protein family, member 3
1.442	ENSECAG00000013957	PDE5A	phosphodiesterase 5A, cGMP-specific
1.422	ENSECAG00000006788	PCSK5	proprotein convertase subtilisin/kexin type 5
1.404	ENSECAG00000000711	COIL	coilin
1.381	ENSECAG00000023160	TCTN1	tectonic family member 1
1.371	ENSECAG00000012556	ZC3H3	zinc finger CCCH-type containing 3
1.363	ENSECAG00000011163	FCHSD2	FCH and double SH3 domains 2
1.347	ENSECAG00000021446	GRID1	glutamate receptor, ionotropic, delta 1
1.335	ENSECAG00000020117	SLC22A15	solute carrier family 22, member 15
1.333	ENSECAG00000006392	SEC63	SEC63 homolog (S. cerevisiae)
1.33	ENSECAG00000021760	DCC	deleted in colorectal carcinoma
1.326	ENSECAG00000018233	NIPBL	Nipped-B homolog (Drosophila)
1.326	ENSECAG00000021838	-	-
1.313	ENSECAG00000008625	MYBPC1	myosin binding protein C, slow type
1.306	ENSECAG00000017883	ABCB10	ATP-binding cassette, sub-family B (MDR/TAP), member 10
1.303	ENSECAG00000010657	PIK3C3	phosphatidylinositol 3-kinase, catalytic subunit type 3
1.292	ENSECAG00000016277	SGCD	sarcoglycan, delta (35kDa dystrophin-associated glycoprotein)
1.278	ENSECAG00000012338	URB2	URB2 ribosome biogenesis 2 homolog (S. cerevisiae)
1.271	ENSECAG00000003020	-	-
1.271	ENSECAG00000010509	-	Uncharacterized protein
1.27	ENSECAG00000009233	OPCML	opioid binding protein/cell adhesion molecule-like
1.268	ENSECAG00000016963	COMMD1	copper metabolism (Murr1) domain containing 1
1.25	ENSECAG00000012724	MAP3K4	mitogen-activated protein kinase kinase kinase 4
1.238	ENSECAG00000014869	PPM1D	protein phosphatase, Mg2+/Mn2+ dependent, 1D
1.238	ENSECAG00000014849	-	-
1.232	ENSECAG00000018241	C15orf60	chromosome 15 open reading frame 60
1.228	ENSECAG00000016605	NR3C2	nuclear receptor subfamily 3, group C, member 2
1.214	ENSECAG00000024236	POP1	processing of precursor 1, ribonuclease P/MRP subunit (S.cerevisiae)
1.214	ENSECAG00000009432	PDRG1	p53 and DNA-damage regulated 1
1.203	ENSECAG00000017930	PHF2	PHD finger protein 2
1.199	ENSECAG00000017207	-	-
1.199	ENSECAG00000022613	PPP2CA	protein phosphatase 2, catalytic subunit, alpha isozyme
1.199	ENSECAG00000012365	VDAC1	voltage-dependent anion channel 1
1.199	ENSECAG00000019667	KLHDC4	kelch domain containing 4
1.196	ENSECAG00000024479	LCLAT1	lysocardiolipin acyltransferase 1
1.193	ENSECAG00000009841	AKAP1	A kinase (PRKA) anchor protein 1
1.19	ENSECAG00000002769	-	-
1.184	ENSECAG00000023361	RHPN1	rhophilin, Rho GTPase binding protein 1
1.183	ENSECAG00000021124	PRMT3	protein arginine methyltransferase 3
1.181	ENSECAG00000007481	ASTN1	astrotactin 1
1.178	ENSECAG00000023493	VPS26B	vacuolar protein sorting 26 homolog B (S. pombe)
1.168	ENSECAG00000024214	FANCA	Fanconi anemia, complementation group A
1.167	ENSECAG00000023888	ALDH1L2	aldehyde dehydrogenase 1 family, member L2
1.167	ENSECAG00000008427	SLC43A1	solute carrier family 43, member 1
1.166	ENSECAG00000015892	CACNA1D	calcium channel, voltage-dependent, L type, alpha 1D subunit
1.165	ENSECAG00000007080	ALK	anaplastic lymphoma receptor tyrosine kinase
1.161	ENSECAG00000000323	ABCA10	ATP-binding cassette, sub-family A (ABC1), member 10
1.159	ENSECAG00000025396	-	-
1.159	ENSECAG00000005781	SCPEP1	serine carboxypeptidase 1
1.156	ENSECAG00000019990	WNK2	WNK lysine deficient protein kinase 2
1.156	ENSECAG00000008495	FAF1	Fas (TNFRSF6) associated factor 1
1.15	ENSECAG00000018811	ARL6IP1	ADP-ribosylation factor-like 6 interacting protein 1
1.15	ENSECAG00000022891	PDE4DIP	phosphodiesterase 4D interacting protein
1.149	ENSECAG00000015369	NID2	nidogen 2 (osteonidogen)
1.141	ENSECAG00000000705	10-Mar	membrane-associated ring finger (C3HC4) 10, E3 ubiquitin protein ligase
1.138	ENSECAG00000023360	KCNK10	potassium channel, subfamily K, member 10
1.138	ENSECAG00000020012	KIAA0556	KIAA0556
1.133	ENSECAG00000017280	MAPK10	mitogen-activated protein kinase 10
1.132	ENSECAG00000015975	CNTN6	contactin 6
1.13	ENSECAG00000002321	SEC24A	SEC24 family, member A (S. cerevisiae)
1.13	ENSECAG00000027254	-	-
1.13	ENSECAG00000018013	CDKL3	cyclin-dependent kinase-like 3
1.13	ENSECAG00000016419	UBE2B	ubiquitin-conjugating enzyme E2B
1.121	ENSECAG00000016313	PTPN4	protein tyrosine phosphatase, non-receptor type 4(megakaryocyte)
1.118	ENSECAG00000024475	CRTC3	CREB regulated transcription coactivator 3
1.114	ENSECAG00000013739	DLGAP1	discs, large (Drosophila) homolog-associated protein 1
1.104	ENSECAG00000003504	-	-
1.104	ENSECAG00000011286	-	-
1.101	ENSECAG00000016684	NUMB	numb homolog (Drosophila)
1.098	ENSECAG00000007889	-	Uncharacterized protein
1.096	ENSECAG00000023832	GAK	cyclin G associated kinase
1.096	ENSECAG00000018382	COL22A1	collagen, type XXII, alpha 1
1.094	ENSECAG00000019890	VRK1	vaccinia related kinase 1
1.086	ENSECAG00000011570	-	Uncharacterized protein
1.081	ENSECAG00000018366	JPH3	junctophilin 3
1.08	ENSECAG00000007262	EEA1	early endosome antigen 1
1.075	ENSECAG00000015151	-	-
1.075	ENSECAG00000015522	-	-
1.075	ENSECAG00000026144	-	-
1.067	ENSECAG00000019952	TRIO	trio Rho guanine nucleotide exchange factor
1.063	ENSECAG00000017222	LMF1	lipase maturation factor 1
1.051	ENSECAG00000012543	C-SKI	ski oncogene
1.047	ENSECAG00000004789	-	-
1.047	ENSECAG00000001970	-	-
1.047	ENSECAG00000001912	-	-
1.047	ENSECAG00000008665	FOXJ3	forkhead box J3
1.046	ENSECAG00000001926	FBXO31	F-box protein 31
1.043	ENSECAG00000016835	STXBP6	syntaxin binding protein 6 (amisyn)
1.042	ENSECAG00000023789	AMBRA1	autophagy/beclin-1 regulator 1
1.038	ENSECAG00000025159	DNAH9	dynein, axonemal, heavy chain 9
1.038	ENSECAG00000009860	STAB1	stabilin 1
1.038	ENSECAG00000015835	NT5DC2	5'-nucleotidase domain containing 2
1.034	ENSECAG00000011659	KIAA1549	KIAA1549
1.034	ENSECAG00000022937	-	-
1.032	ENSECAG00000003931	SKP1	S-phase kinase-associated protein 1
1.032	ENSECAG00000027356	-	-
1.029	ENSECAG00000022378	IGSF3	immunoglobulin superfamily, member 3
1.028	ENSECAG00000024820	PHF20	PHD finger protein 20
1.027	ENSECAG00000023415	PSMB7	proteasome (prosome, macropain) subunit, beta type, 7
1.026	ENSECAG00000017284	ANKDD1A	ankyrin repeat and death domain containing 1A
1.022	ENSECAG00000006519	SMG6	smg-6 homolog, nonsense mediated mRNA decay factor (C.elegans)
1.019	ENSECAG00000010370	CDK5RAP1	CDK5 regulatory subunit associated protein 1
1.014	ENSECAG00000002746	BRAF	v-raf murine sarcoma viral oncogene homolog B1
1.013	ENSECAG00000014312	PRKCZ	protein kinase C, zeta
1.011	ENSECAG00000019584	-	-
1.011	ENSECAG00000018370	NCAPD3	non-SMC condensin II complex, subunit D3
1.011	ENSECAG00000011007	ACAD8	acyl-CoA dehydrogenase family, member 8
1.011	ENSECAG00000001596	THYN1	thymocyte nuclear protein 1
1.011	ENSECAG00000026872	-	-
1.011	ENSECAG00000015550	JAM3	junctional adhesion molecule 3

## Sheet: Suppl Table 2
Gene	Biochemical-molecular function	Description
Sox 10	Transcription factor	SRY (sex determining region Y)-box 10
Sox 9	Transcription factor	SRY (sex determining region Y)-box 9
Mitf	Transcription factor	melanocyte inducing transcription factor
Tcof1	Nucleophosphoprotein	treacle ribosome biogenesis factor 1
FoxD3	Transcription factor	forkhead box D3
Pax3	Transcription factor	paired box 3
Sox2	HMG-transcription factor	SRY-box transcription factor 2
Chd7	ATP-requiring chromatin remodeller protein	chromodomain helicase DNA binding protein 7
Kit	Receptor protein tyrosine kinase	KIT proto-oncogene, receptor tyrosine kinase
Magoh	Exon junction complex component	mago homolog, exon junction complex subunit
WSTF（BAZ1B）	Transcription factor	bromodomain adjacent to zinc finger domain 1B
Fgf8	Growth factor/signal transduction ligand	fibroblast growth factor 8
piebald	Endothelin-3 (ET-3), Endothelin-receptor
Ret	Receptor tyrosine kinase	ret proto-oncogene
GDNF	Glial-derived neurotrophic factor	glial cell derived neurotrophic factor

## Sheet: Suppl Table 3
Gene name	Sources	Regulatory lncRNAs in modern horses	Regulatory lncRNAs in modern donkeys	Regulatory lncRNAsin Przewalski horses
WASF3	Schuberta al. 2014	55	89	76
ACTA1	Schuberta al. 2014	140	141	90
COIL	Schuberta al. 2014	175	179	65
THYN1	Schuberta al. 2014	180	175	108
FBXO31	Schuberta al. 2014	227	241	72
SEC24A	Schuberta al. 2014	162	158	112
SKP1	Schuberta al. 2014	221	219	62
SCPEP1	Schuberta al. 2014	177	219	12
SEC63	Schuberta al. 2014	247	254	187
SMG6	Schuberta al. 2014	153	155	102
ALK	Schuberta al. 2014	187	92	128
NUMB	Schuberta al. 2014	228	9	4
EEA1	Schuberta al. 2014	221	201	38
ASTN1	Schuberta al. 2014	141	125	77
MATN2	Schuberta al. 2014	170	243	71
DCC	Schuberta al. 2014	172	3	15
SLC43A1	Schuberta al. 2014	164	186	45
FAF1	Schuberta al. 2014	251	243	8
MYBPC1	Schuberta al. 2014	/	6	/
FOXJ3	Schuberta al. 2014	203	209	81
PDRG1	Schuberta al. 2014	115	114	85
AKAP1	Schuberta al. 2014	243	185	167
STAB1	Schuberta al. 2014	160	108	76
BRAF	Schuberta al. 2014	251	254	67
ACAD8	Schuberta al. 2014	246	163	54
FANCA	Schuberta al. 2014	240	231	122
FCHSD2	Schuberta al. 2014	48	201	30
MSI2	Schuberta al. 2014	238	175	35
IGSF9B	Schuberta al. 2014	153	153	120
URB2	Schuberta al. 2014	244	242	105
ZC3H3	Schuberta al. 2014	115	122	103
MAP3K4	Schuberta al. 2014	99	115	49
PDE5A	Schuberta al. 2014	246	66	49
NINJ1	Schuberta al. 2014	253	221	103
NTM	Schuberta al. 2014	187	88	39
PPM1D	Schuberta al. 2014	151	140	88
ACSF3	Schuberta al. 2014	147	101	85
NID2	Schuberta al. 2014	271	69	58
JAM3	Schuberta al. 2014	191	213	60
NT5DC2	Schuberta al. 2014	218	227	112
CNTN6	Schuberta al. 2014	/	46	1
ASAP1	Schuberta al. 2014	59	71	99
SGCD	Schuberta al. 2014	16	17	9
NR3C2	Schuberta al. 2014	14	10	152
STXBP6	Schuberta al. 2014	217	221	156
COMMD1	Schuberta al. 2014	67	64	33
LMF1	Schuberta al. 2014	202	170	103
MAPK10	Schuberta al. 2014	39	11	4
ANKDD1A	Schuberta al. 2014	193	67	123
ABCB10	Schuberta al. 2014	272	285	39
CDKL3	Schuberta al. 2014	71	62	109
NIPBL	Schuberta al. 2014	175	175	129
JPH3	Schuberta al. 2014	268	190	72
NCAPD3	Schuberta al. 2014	231	235	115
ARL6IP1	Schuberta al. 2014	97	96	43
KLHDC4	Schuberta al. 2014	146	153	99
VRK1	Schuberta al. 2014	183	10	3
TRIO	Schuberta al. 2014	264	53	51
SLC22A15	Schuberta al. 2014	286	296	2
NUP133	Schuberta al. 2014	131	119	82
PRMT3	Schuberta al. 2014	183	257	101
GRID1	Schuberta al. 2014	276	40	64
IGSF3	Schuberta al. 2014	262	263	78
TCTN1	Schuberta al. 2014	194	199	139
KCNK10	Schuberta al. 2014	51	61	110
RHPN1	Schuberta al. 2014	161	138	104
PSMB7	Schuberta al. 2014	81	81	67
AMBRA1	Schuberta al. 2014	43	45	28
ALDH1L2	Schuberta al. 2014	220	160	139
POP1	Schuberta al. 2014	169	164	128
CRTC3	Schuberta al. 2014	264	269	27
LCLAT1	Schuberta al. 2014	200	1	59
DNAH9	Schuberta al. 2014	210	207	143
Sox 9	Wilkins et al 2014	221	219	147
Mitf	Wilkins et al 2014	173	164	106
Tcof1	Wilkins et al 2014	168	174	112
Pax3	Wilkins et al 2014	292	292	193
Chd7	Wilkins et al 2014	255	138	14
Kit	Wilkins et al 2014	199	210	141
Magoh	Wilkins et al 2014	104	105	63
Fgf8	Wilkins et al 2014	234	238	123
Ret	Wilkins et al 2014	206	259	147
GDNF	Wilkins et al 2014	88	96	117

## Sheet: Suppl Table 4
chromosome	LncRNA
chr1	LOC102147904
chr1	LOC102148543
chr1	LOC102150535
chr1	LOC106782056
chr1	LOC111771106
chr1	LOC111771644
chr1	LOC111773515
chr1	LOC111775780
chr2	LOC106782866
chr3	LOC106782951
chr4	LOC111773094
chr4	LOC111773204
chr5	LOC102150819
chr5	LOC111773473
chr6	LOC106783270
chr6	LOC111773789
chr6	LOC111773801
chr6	LOC111774005
chr6	LOC111774025
chr7	LOC106783351
chr7	LOC111774103
chr7	LOC111774121
chr8	LOC111774563
chr8	LOC111774711
chr9	LOC102148057
chr9	LOC111774989
chr9	LOC111774995
chr10	LOC106781601
chr10	LOC106782172
chr10	LOC111775242
chr11	LOC102147981
chr11	LOC111775657
chr11	LOC111775772
chr12	LOC106781507
chr13	LOC111767509
chr13	LOC111776204
chr14	LOC111767853
chr15	LOC102147381
chr15	LOC102148349
chr15	LOC111768102
chr15	LOC111768231
chr17	LOC111768630
chr18	LOC102150482
chr18	LOC106781912
chr18	LOC106781916
chr19	LOC111768989
chr20	LOC111769208
chr20	LOC111769225
chr20	LOC111769226
chr20	LOC111769228
chr21	LOC111769640
chr21	LOC111769852
chr22	LOC111769976
chr22	LOC111770047
chr23	LOC111770094
chr24	LOC102149789
chr24	LOC111770317
chr24	LOC111770376
chr24	LOC111770466
chr24	LOC111770467
chr26	LOC111770792
chr26	LOC111770831
chr26	LOC111770849
chr28	LOC111771023
chr29	LOC111771192

## Sheet: Suppl Table 5
chromosome	LncRNA
chr1	LOC102148005
chr1	LOC111769314
chr1	LOC111774630
chr1	LOC102149374
chr1	LOC111775185
chr1	LOC111769172
chr1	LOC111773887
chr1	LOC111774927
chr1	LOC106782227
chr1	LOC111775493
chr1	LOC111774972
chr1	LOC111773143
chr1	LOC106782031
chr1	LOC111775271
chr1	LOC100052742
chr1	LOC111767527
chr1	LOC102147728
chr1	LOC111769363
chr1	LOC111774018
chr1	LOC106782187
chr1	LOC106782189
chr1	LOC102149759
chr1	LOC111772734
chr1	LOC106782196
chr1	LOC111775370
chr1	LOC106782137
chr1	LOC111769571
chr1	LOC111773011
chr1	LOC111774142
chr1	LOC111772823
chr1	LOC111776026
chr1	LOC102151026
chr1	LOC111775025
chr1	LOC106782050
chr1	LOC111771280
chr1	LOC111774739
chr1	LOC102147384
chr1	LOC106782060
chr1	LOC111770755
chr1	LOC106782201
chr1	LOC111768358
chr1	LOC111769152
chr1	LOC111773238
chr1	LOC111767691
chr2	LOC111771927
chr2	LOC111772398
chr2	LOC111772568
chr2	LOC111772413
chr2	LOC111770576
chr2	LOC111772441
chr2	LOC111772424
chr2	LOC111770357
chr2	LOC111772528
chr2	LOC102149361
chr2	LOC111772581
chr2	LOC111772520
chr2	LOC111772574
chr2	LOC111772599
chr2	LOC111771186
chr2	LOC111770605
chr2	LOC111772562
chr2	LOC111772591
chr2	LOC111772457
chr2	LOC111772435
chr2	LOC111771286
chr2	PGRMC2
chr2	LOC106782775
chr2	LOC111772515
chr2	LOC102150623
chr3	LOC111772797
chr3	LOC111772737
chr3	LOC111772753
chr3	LOC102149910
chr3	LOC111772791
chr3	LOC102148326
chr3	LOC111772872
chr3	LOC111772868
chr3	LOC102148562
chr3	LOC111772913
chr3	LOC111772735
chr3	LOC111772956
chr3	LOC111772795
chr3	LOC111772684
chr3	LOC111772697
chr3	LOC111772775
chr3	LOC111772786
chr3	LOC111772918
chr3	LOC111772789
chr3	LOC111772988
chr4	LOC111773226
chr4	LOC111773219
chr4	LOC111773217
chr4	LOC102148639
chr4	LOC111773193
chr4	LOC106783102
chr4	LOC111773151
chr4	LOC111773156
chr4	LOC102147921
chr4	LOC106783037
chr4	LOC106783099
chr4	LOC102150275
chr4	LOC111773283
chr4	LOC111773147
chr4	LOC111773146
chr4	LOC111773237
chr4	LOC106783067
chr4	LOC111773083
chr5	LOC111773477
chr5	LOC111773470
chr5	LOC111773415
chr5	LOC102150260
chr5	LOC106783218
chr5	LOC111773592
chr5	LOC111773557
chr5	LOC102150970
chr5	LOC111773593
chr5	LOC102148155
chr5	LOC111773589
chr5	LOC106783129
chr5	LOC111773581
chr5	LOC111773436
chr5	LOC111773498
chr5	LOC111773497
chr5	LOC111773614
chr5	LOC102149128
chr5	LOC111773509
chr5	LOC111773508
chr5	LOC102148315
chr5	LOC111773583
chr5	LOC111773524
chr5	LOC111773547
chr5	LOC111773468
chr5	LOC111773434
chr6	LOC111773828
chr6	LOC106783274
chr6	LOC106783308
chr6	LOC111773952
chr6	LOC106783331
chr6	LOC106783324
chr6	LOC102150193
chr6	LOC111773858
chr6	LOC111774065
chr6	LOC111773847
chr6	LOC106783270
chr6	LOC106783246
chr6	LOC111773988
chr6	LOC111774023
chr6	LOC111774014
chr6	LOC111773891
chr6	LOC111773854
chr7	LOC111774467
chr7	LOC106783446
chr7	LOC111774206
chr7	LOC111774328
chr7	LOC111774343
chr7	LOC111774394
chr7	LOC111774367
chr7	LOC111774393
chr7	LOC106783346
chr7	LOC106783454
chr7	LOC111774472
chr7	LOC102149735
chr7	LOC102150582
chr7	LOC102147347
chr7	LOC102148103
chr7	LOC102149611
chr7	LOC111774229
chr7	LOC106783450
chr7	LOC111774245
chr7	LOC111774281
chr8	LOC111774636
chr8	LOC111774751
chr8	LOC111774658
chr8	LOC111774635
chr8	LOC111774668
chr8	LOC111774574
chr9	LOC111774898
chr9	LOC102150129
chr9	LOC111774973
chr9	LOC111775019
chr9	LOC106781130
chr9	LOC111774971
chr9	LOC111774962
chr10	LOC102148495
chr10	LOC111775299
chr10	LOC102149864
chr10	LOC106782228
chr10	LOC111775262
chr10	LOC111775296
chr10	LOC111775427
chr10	LOC111775283
chr10	LOC111775426
chr10	LOC111775212
chr10	LOC111775302
chr10	LOC111775395
chr10	LOC106782175
chr10	LOC111775349
chr10	LOC111775186
chr10	LOC111775180
chr10	LOC111775323
chr10	LOC102150524
chr10	LOC111775160
chr10	LOC111775364
chr11	LOC111775742
chr11	LOC111775716
chr11	LOC111775727
chr11	LOC111775775
chr11	LOC102151052
chr11	LOC111775612
chr11	LOC111775646
chr11	LOC106783097
chr11	LOC102150611
chr11	LOC111775760
chr11	LOC111775590
chr11	LOC111775712
chr11	LOC111775741
chr11	LOC102148660
chr11	LOC111775669
chr11	LOC111775673
chr11	LOC111775616
chr11	LOC102149228
chr11	LOC111775686
chr11	LOC111775621
chr11	LOC106783262
chr12	LOC111775943
chr12	LOC111775982
chr12	LOC111775983
chr12	LOC111776002
chr13	LOC106781546
chr13	LOC111767567
chr13	LOC111776174
chr13	LOC111776206
chr13	LOC111767577
chr14	LOC111767874
chr14	LOC111767811
chr14	LOC111767827
chr14	LOC111767954
chr14	LOC111767799
chr14	LOC111767952
chr14	LOC111767765
chr14	LOC102150391
chr14	LOC106781614
chr14	LOC111767913
chr14	LOC111767922
chr14	LOC111767835
chr14	LOC102150079
chr14	LOC111767851
chr14	LOC111767813
chr14	LOC111767733
chr14	LOC111767768
chr14	LOC111767928
chr15	LOC102150437
chr15	LOC111768091
chr15	LOC106781716
chr15	LOC111768099
chr15	LOC106781745
chr15	LOC111768120
chr15	LOC111768180
chr15	LOC111768144
chr15	LOC111768160
chr15	LOC106781670
chr15	LOC111768070
chr15	LOC111768123
chr15	LOC102148872
chr15	LOC111768021
chr15	LOC111768131
chr16	LOC106781781
chr16	LOC111768409
chr16	LOC111768407
chr16	LOC111768370
chr16	LOC111768365
chr16	LOC111768338
chr16	LOC111768363
chr16	LOC102149587
chr16	LOC111768327
chr16	LOC111768316
chr16	LOC102149272
chr16	LOC111768284
chr17	LOC111768602
chr17	LOC102148265
chr17	LOC106781891
chr17	LOC111768559
chr17	LOC111768600
chr18	LOC102148665
chr18	LOC111768770
chr18	LOC111768874
chr18	LOC111768886
chr18	LOC106781922
chr18	LOC111768911
chr18	LOC111768814
chr18	LOC111768847
chr19	LOC111769091
chr19	LOC111769025
chr19	LOC111769010
chr19	LOC102149024
chr19	LOC111769027
chr19	LOC111769089
chr20	LOC111769267
chr20	LOC111769232
chr20	LOC111769319
chr20	LOC111769327
chr20	LOC102150115
chr20	LOC111769236
chr20	LOC111769278
chr20	LOC106782238
chr20	LOC106782263
chr20	LOC111769283
chr20	LOC111769356
chr21	LOC111769770
chr21	LOC102147475
chr21	LOC111769844
chr21	LOC106782349
chr21	LOC111769718
chr21	LOC102150981
chr22	LOC111770034
chr22	LOC111770051
chr22	LOC102148148
chr22	LOC102148368
chr22	LOC102151012
chr22	LOC106782400
chr22	LOC100071217
chr22	LOC111770014
chr22	LOC111769960
chr22	LOC111769959
chr23	LOC102148033
chr23	LOC111770184
chr23	LOC111770141
chr23	LOC111770155
chr23	LOC102147582
chr23	LOC111770205
chr23	LOC102148834
chr23	LOC102148520
chr24	LOC111770433
chr24	LOC111770326
chr24	LOC111770351
chr24	LOC102150272
chr24	LOC102150253
chr24	LOC111770465
chr24	LOC106782522
chr24	LOC111770412
chr25	LOC111770699
chr25	LOC111770690
chr25	LOC111770630
chr25	LOC111770719
chr25	LOC111770623
chr25	LOC111770712
chr25	LOC111770714
chr25	LOC111770621
chr26	LOC102149344
chr26	LOC106782630
chr26	LOC111770798
chr26	LOC111770818
chr27	LOC111770896
chr27	LOC111770921
chr27	LOC111770944
chr27	LOC106782643
chr27	LOC111770883
chr28	LOC111770993
chr28	LOC111771031
chr28	LOC111770991
chr28	LOC106782711
chr29	LOC106782755
chr29	LOC106782740
chr29	LOC106782743
chr30	LOC111771329
chr30	LOC106782900
chr30	LOC111771282
chr30	LOC111771322
chr30	LOC102150522
chr30	LOC111771354
chr31	LOC111771429
chr31	LOC102150056
chr31	LOC111771408
chrX	LOC106781344
chrX	LOC111771515
chrX	LOC111771493
chrX	LOC111771615
chrX	LOC111771490

## Sheet: SuppTable 6
Gene name
LOC102147419
LOC111775593
RUBCN
LOC111774077
CCDC43
CD226
LOC111774073
LOC106782672
SPX
HKDC1
NR0B2
SLC28A1
PRNP
LOC106782561
ZC3H14
SPN
LOC100062893
TMEM56
TMEM54
LOC111770163
DIMT1
C2CD6
TRIM26
CRB1
RIC3
LOC111775419
LOC111769119
LOC111770309
LOC111770602
LOC100630317
MIR8953
TRAPPC9
MIR128-1
LOC111769062
LOC111769060
LOC111771365
CD1A5
LOC111773584
MTMR2
LOC111771363
EVL
MIR9159
MIR9156
PNISR
ITGA3
LOC111768404
MIR9151
MGST2
EDC3
LOC111771413
PDCD11
APOA5
LOC111770944
SEMA4B
UFSP2
LOC111770788
LOC111775302
LOC111774259
LOC111770784
BACH2
LOC111774254
H1T
LOC111768156
GRAP2
LOC111774773
LOC111771093
KSR1
LOC111771097
LOC111771095
TMEM269
PRSS55
CNOT10
THSD4
PPIH
MOGAT3
HMCN1
PLEKHS1
LOC111776038
ZEB2
RD3L
PSMD14
LOC102150062
LOC111768428
UTP20
LOC111768420
LOC111768421
LOC100069923
LOC111774326
ITGAE
LOC111768883
LOC111768886
TRERF1
LOC111772958
LOC111772957
LOC111772956
LOC111772952
NDUFAF7
NDUFAF2
LOC111773705
LOC106782995
LOC111772797
LOC111773804
SERPIND1
LOC111773800
LOC111775101
ERICH5
ERICH3
SCN11A
MYLK4
LOC106782562
LOC100067042
LOC102149014
PRKAR1B
LOC111773799
MOB2
SRPK2
BDKRB1
RAB11FIP1
BDKRB2
LOC102148677
FGL2
ATP1A1
IFIH1
DPT
FYCO1
LOC100056446
LOC111773572
LOC102150935
FRRS1
LOC111773574
C8H22orf31
SCP2D1
LOC111772558
DPYS
RIT2
CLIP1
MIR874
LOC111773976
C14H5orf58
LOC111773973
UTS2
LOC100068332
CA12
MIR763
SASH1
SNW1
GPT2
ANKFY1
WASF3
DZIP1L
ALKBH3
LOC102148322
LOC102148327
TAC1
LOC100071438
LOC100629841
FAP
WDR77
SYTL3
SIDT1
SPRED2
KRT76
NOSTRIN
EQUCABV1R931
MAPKAP1
LOC100072040
LOC111773208
LOC111773209
ASB4
ASB5
LOC111775107
LOC111769276
LOC106783372
LOC111775030
C18H2orf80
LOC106783374
SLC47A2
LOC111769264
LOC102148251
LOC111775100
LOC111770770
LOC111770773
LOC111769728
LOC111770777
LOC111769054
LOC111769055
LOC100053832
LOC102147957
LOC111770576
FAM69A
LOC111774062
TBL2
LOC111774064
KLK7
LOC100062409
THOC7
LOC102150522
LOC111770579
RAB27B
LOC100062794
LOC100629264
RGS8
NRXN3
RABGAP1L
LOC106782513
GPHB5
LSAMP
TMEM44
LOC111768306
UQCRC2
PAK1
LOC111770174
FAM122A
GGCX
LOC111771220
MYRIP
DBF4B
LOC111771228
NUBPL
LOC111770313
NLRP12
ZNF597
LOC111775420
MIR26A-2
LOC111769123
LOC100062243
LOC111770318
CBX5
MIR1302B-2
ZNF608
DEFB119
LOC100063034
LOC111768846
TRAF3IP3
LOC111771311
PIRT
LOC111771314
FAM135B
GCA
LOC100071971
DLD
LOC111773671
SPRR4
MIR9127
PMEPA1
LOC111771424
LOC111771425
LOC111770407
LOC102150190
EPS8L3
LOC111770401
LOC111774249
STK32A
LOC100069318
GJA8
LOC102149512
LOC111774242
CALML5
COX18
LOC106782731
NXPH1
ZNF112
GAS7
PIGU
MIR9097
LOC111768097
PKIG
LOC111768720
TEX14
LOC111768098
LOC100071772
CSMD3
CSMD1
PPA2
LOC111771046
QPRT
MECOM
LOC111768976
TPM3
SNRPA1
PRPF40A
FAM177B
LOC111774337
LOC111774331
MYT1L
FBXW2
LOC111768437
CDCP1
PHACTR4
TGFBR1
CLIC5
LOC111772783
LOC100147494
MTMR10
PKD1L3
LOC111772961
LOC111767602
ASGR2
TMEM140
METAP1D
TMEM52B
RNF180
MFN2
LOC111773813
LOC102149310
RAB17
LOC111772818
LOC111775113
SH3PXD2A
LOC100066894
LOC111772811
FER1L6
FER1L5
ST6GAL1
LOC111767460
LOC111773146
NFYC
LOC111772493
LOC111772491
LOC106782990
LOC102148133
LOC102148131
LOC111773785
RABL3
MIR181A
PLPBP
POR
LOC100060656
LOC111768898
LOC100050915
LOC106780932
OSTN
CSTA
ST3GAL6
LOC111774880
NLE1
LOC100062056
CYTH1
CYTH3
LOC106783420
LOC111773568
LOC111767865
DPH5
SPAST
LOC111772765
SCGB3A2
NSUN6
LOC111773969
ARHGAP31
LOC111774257
WIPF1
PTCH1
CMKLR1
LCTL
KMT5B
LOC102148796
PTGS1
CD36
LOC100056182
LOC100058262
LOC111774399
S100PBP
LOC106782055
GPAM
GSDMA
THRB
PRICKLE2
PSD3
DLGAP1
INIP
MBNL1
DCT
PRMT8
LOC111768935
HMGCL
CLCN1
CDH23
PRMT6
LOC111775680
LOC111775681
EQUCABV1R923
LOC111771092
SLC15A1
EQUCABV1R929
PXYLP1
ORMDL2
LOC111774539
RBM47
KCNIP3
LOC106783345
MASP1
LOC111773210
LOC106782125
LOC100053645
KCNIP1
TTC12
LOC102150209
CD3E
LOC111769918
MRPL27
EPGN
LOC102147347
LOC111769738
LOC111769737
LVRN
LOC111772815
GAB1
LOC111770090
LOC111770540
LAIR1
LOC100061692
LOC111769289
CD200
NDRG3
LOC102150856
LOC111769280
FAM196B
FAM196A
USP45
C4BPA
LOC111768324
PPM1K
PPARGC1A
MSMB
LOC102147329
ANXA13
LOC106782508
LOC100058280
LOC111770898
LOC111771230
LOC111770890
LOC111770894
TRMT12
LOC111771238
HEMGN
ZNF582
LOC100053913
ZFAT
LOC106783004
GINS3
TNP1
DDR2
ZNF618
LOC100068820
UEVLD
CYP2E1
ANAPC15
LOC111771309
LOC111771308
LOC111769223
LOC111773689
LOC111771300
MS4A14
C26H21orf62
MYO1H
LOC111771437
MYO1B
LOC111771433
LOC111771123
RPS6
ADAMTS15
ARRB1
LOC111770432
LOC111770431
LOC100072385
ADPRM
LOC111773994
LOC102149524
LOC106782303
ZNF385B
LY6G6D
GPNMB
LY6G6F
ZNF385D
GTF2A1L
PSMA6
TMEM206
C2
SLC6A17
PDHA2
KIF16B
TSSK4
CEP55
FBXO40
ZNF322
LGALS8
ERCC6
ADIG
CP
RAP1GAP2
LOC111768394
LOC111768393
SFRP4
G2E3
LOC102150003
DLEU7
LOC102149789
LOC102150006
LOC102150004
LOC100069277
NECAB1
CRYZ
MYO16
TRNT1
ASAP1
ASAP2
NMI
LOC111772791
CAMK1D
CAMK1G
LOC102150224
LOC111772799
LOC111768375
LOC102147967
ECM1
LOC111768373
TMEM154
SORBS1
LOX
ANGEL1
LRRC28
EIF1B
PRICKLE1
NXN
DEFB4B
SOX6
ZNF263
SEMA6C
RGS4
LOC106781635
RGS6
RGS7
LOC102150645
LOC102150644
RGS3
LOC102149306
SIRPB2
LOC111772802
LOC102149650
EYA3
LOC102149301
CALHM5
PIGB
LOC106780854
LOC102149605
PIGF
MIR1302C-5
LOC102150827
PIGR
COG5
LOC111768972
FABP7
LOC111768977
CCDC179
LOC100072616
LOC106781982
LOC106780929
RDH11
LOC111768577
LOC111768575
LOC102150731
LOC106780926
FXYD4
MTBP
SRP9
SERPINA14
SOAT1
FAM71B
CREBL2
DRB
PLIN1
RNF25
CEP128
LOC111773683
LOC111772959
TGFBRAP1
NALCN
LOC100064817
SLC34A1
SLC34A2
SMAD5
ZSCAN20
MAB21L3
LOC102148781
IFI35
VPS45
RBP3
LOC111774438
MIR708
LOC111767754
ABHD6
GPR6
CALN1
ACYP1
BMP1
MBOAT2
ACSL1
LOC102148305
LOC111773191
WDR59
ACSL5
FAT2
UQCC1
RASSF8
TRIM38
OLFML3
TRIM36
TRIM34
FEN1
C5H1orf146
NCKAP5
LOC100629880
NEK11
PTN
CHD2
LOC111773222
CHD8
LOC111773220
LOC111773221
LOC111774506
MIR145
LOC111773225
NPC1
LOC111769921
GPRC5C
LOC100064629
LOC102147550
MRPL13
MRPL14
PIKFYVE
TMPRSS12
RHOJ
RHOH
DAG1
ITPR1
TPRKB
IL1RN
ABCG2
PLSCR5
LRIG2
LOC111775749
MIR218-2
MPL
HNF4A
KRT128
LOC111775740
LOC111769639
ASCC2
RNF125
2022-03-01
AGO1
AGO3
LOC100630144
LOC111771202
LOC111771203
LOC111770888
LOC111770883
ABCA1
LOC111770336
MAPK10
SACS
P2RY13
LOC111775040
SCAPER
LOC100069290
SOSTDC1
NEURL3
LOC111771333
HELLS
FAM49A
SIAH3
LYZL4
LOC102149041
PLCD4
LOC111770426
LOC111775692
LOC111770429
MOBP
PDZRN3
ZNF488
LOC111768636
EMILIN3
NUP210L
LOC102149820
LOC111775597
VIPAS39
LOC111775592
RETREG1
LOC111775591
STAMBPL1
TMEM236
MIR9034
HIVEP2
PLA2G2C
LOC100054348
KALRN
CHRM3
LOC100070491
C15H2orf71
C15H2orf70
LOC111771069
GNAT2
P2RX7
LOC111768381
LOC111768384
BCL2L13
LOC111768386
NEK10
LOC106781531
LOC106781530
CRY1
HIGD1C
IL1R2
LOC111774353
LOC111768146
STPG1
LOC111768412
C1H10orf71
ZNF550
STPG4
VPS13D
LOC111774358
MIR8983
LOC111772902
LOC111773153
LOC111772904
LOC100050112
LOC111772907
NKAIN3
LOC100067694
LOC111768360
LRRC52
LOC100069198
RTF2
LRRC55
ABCC12
FOXN1
COX7A2L
DBX1
LOC106781622
LOC106783350
LOC111768704
LOC102149313
LOC111773267
LOC102149314
C24H14orf37
WISP1
LOC111773165
TMCO2
LOC100057053
LOC100057054
LOC111773796
ABHD12
LOC100057699
LOC100068630
LOC111771927
KIAA0319
EEF2K
BLOC1S6
BLOC1S5
DLG2
BLOC1S2
LOC106781994
KIAA1257
LOC100072626
LOC111769920
PPP4R4
TOR3A
LOC111768561
METTL16
LOC100066618
LOC111768566
SLC38A4
ZMYM1
IFNK
SRFBP1
SLC45A4
GRAMD4
SLC45A1
CAMK2A
BCAT1
SLC45A2
MTUS1
STK4
CSF3R
LMNTD1
TMEM184C
LOC111772588
OSBPL5
LOC111767803
AKAP7
LOC111767806
AKAP3
LOC111772743
TRMT9B
PHTF1
AKAP9
ZBTB34
C7H11orf54
MTREX
ARHGAP18
LOC111773988
ENOX1
SOX5
CD1C
TMEM91
LRIT3
NRSN2
LOC106782030
KRR1
PTGDR
RAB3GAP2
LOC111773434
LOC106783296
LOC111769841
LOC111769840
OVGP1
LOC111769842
WDR48
LOC111767930
ANKS3
TNFRSF8
TNFRSF9
DIO2
JAK1
GRM7
GRM1
CCL26
ALPK1
LOC100068071
MED31
LOC100053593
DSP
PPARD
MIR190B
BRF2
LOC111770594
FSIP1
POC1A
ANKRD27
WFDC8
CAMSAP2
DNAJC6
SPDEF
TTC32
ZNF821
GFPT1
LOC100068670
LOC100064480
ECHDC1
LOC102147450
CEP85L
LOC102147453
ZNF831
LOC111774639
DYRK4
LOC111775123
LOC100629257
NCOA4
LOC111773385
LOC100630171
LOC102148846
LIMD1
LOC106782251
LOC100630352
LOC100070902
LOC111770188
LOC100069078
LOC100062565
LOC100065223
LOC111769159
HMGB4
ZPBP
PDE10A
LOC111770184
TMEM62
LOC111774746
LOC102149569
ACPP
LMO3
SLC17A1
SLC17A2
TAS2R1
LOC111771322
CMTR2
CDIP1
PRKD1
FMO2
MYF5
LOC111771101
LOC111771100
ERC2
CHMP4C
LOC111770451
ERG
HAND1
EPS8
NOXRED1
LOC111775346
PARM1
SLC37A2
MYOD1
LPIN1
LOC111775580
GJB5
LOC111775586
ARFIP2
LOC111767972
NCR3
SLC24A3
NCR1
HEATR9
JADE2
TPH1
MRO
RGS20
P2RY2
MAPK8IP3
MMP26
P2RY6
LOC111771078
HOXB13
LOC111771584
LOC100630140
LOC102150029
BTRC
NUP35
LOC111774363
LOC102149256
LOC106783453
LOC100069212
HDC
MAP3K13
LOC102149496
LOC111770017
SFTPD
LOC102149072
LOC100068510
LOC111768601
LOC102149076
SCN7A
C28H22orf23
CFAP70
LOC111768609
LOC102150597
OSBPL1A
LOC100072741
TMEM174
UBXN10
FNDC9
B3GNT2
LOC102150115
DHRS4
PIGBOS1
LOC111770331
LOC106781610
LOC111768771
LOC111768772
LOC111768773
LOC111768775
LOC111768776
MYT1
LOC102150374
JAKMIP1
HTR1E
TPO
DAAM1
DAAM2
DOCK4
IZUMO1R
EDEM2
EDEM3
LOC111768917
LOC100067869
LOC100051526
OSBPL11
C2H4orf3
LOC111768205
LOC111768594
LOC111768596
LOC111768591
LOC111775014
LOC102150754
CCL3
MIA
C23H9orf72
LOC111772915
COLQ
LOC111772593
LOC111768829
LOC111774988
LOC111774987
LOC111767830
LOC111768823
GTF2E1
LOC102151084
HPF1
LOC111774095
LOC100629327
LOC102151117
LOC111773403
LOC111773404
LOC100057265
LOC106783112
LOC111767900
LOC111767906
LOC111767904
TBC1D31
PCDH10
OMD
ATP6V0A1
LOC106782148
EEF1E1
SERPINA10
LOC102147624
LOC100053560
PSMB11
C7H11orf42
KRT79
GPR75
TIGD4
SMPD3
STXBP6
LOC111774560
LOC111773241
SET
DNAJB3
LOC106782887
LOC106780960
TMEM200A
MIR365-2
AFG1L
LOC102148215
LOC111769093
LOC111769763
LOC100065342
F2RL2
NPY2R
GTSCR1
LOC111774623
LOC111774622
FRY
FRS2
MC5R
COL17A1
LOC111775767
AGTRAP
CFI
GRIK4
SLC22A13
LOC111770321
C2H1orf94
HOXA1
CDK8
LPAR3
MAD2L1
LOC111773075
LPAR5
AMOTL1
PTK2
RABGAP1
PNPT1
LOC100062286
LIMS2
MIR1307
ITGB3BP
LOC111770191
LOC111770622
LOC111769364
SORBS2
LOC111769361
RERE
LOC111774754
SMKR1
LOC100072910
C5H1orf54
LOC111774758
SCN2B
LOC106782391
NFKBIL1
COPA
DHH
ATP10A
ATP10B
FAR2
TANC1
GJA10
UCP3
SCML4
GGA1
IFI44
ZPLD1
GULP1
EDRF1
GLDN
ACKR3
LOC100069440
VTI1A
TWISTNB
GPR132
LOC111771260
WWP2
ACTG2
FKBP11
LOC100059180
LOC100071738
FAM3B
TACO1
DAPL1
LOC111774025
SPIDR
KCNJ5
PC
LOC102149242
LOC111768167
LOC111768161
PPP1R8
LOC102149244
LOC111775481
ZNF573
LOC111775486
TRPV5
LOC111775489
TRPV6
TRPV1
MAP3K20
LOC111768345
FMO3
CTSK
ZNF202
LOC111767644
LOC111768611
CTSE
ANKZF1
LOC111776112
MCMDC2
FGFR4
SETD5
LRRC72
LOC100054258
PCYT1A
CXCL2
INPP5D
VSIG10L2
NPPB
NME9
LOC100067275
LOC111774106
FREM1
LOC111768763
TRPM3
LOC111768767
MIR1291B
LOC106781865
HELQ
LOC111767735
JDP2
LOC100067877
DUOX2
LOC100054783
LOC111767732
LSM6
LOC100066878
LOC111768900
LOC111768904
LOC100058635
LOC100057679
PDE4DIP
LOC106781461
LOC106781462
VPS37A
LOC111768587
TIAM2
LOC111775029
LOC111768580
LOC111772925
LOC100146741
THRSP
ARHGAP11A
IGSF9B
ID3
LOC111773521
LOC111773524
LOC100067701
CCM2
ATG10
UBA5
GBP5
LOC111767823
LOC111767825
LOC111767824
GALNT2
LOC100068878
NAA15
FAM162B
MED13L
PTCD3
FGGY
LOC100064006
RASSF6
LOC100061233
LOC100061896
LOC102150863
KRT3
KRT1
LOC111773416
PTAFR
KRT5
NSMAF
LOC100146258
LOC106783126
PHTF2
BORCS5
APTX
RBM8A
LOC106783120
PNO1
TMCC3
SDR42E1
TSEN2
NMNAT2
NMNAT3
GPR85
EPB41L1
LOC100053576
EPB41L2
PIFO
NDUFA8
GPR65
LOC111770814
SALL2
CD180
LOC111774362
GPR68
CYP1A1
LOC106783380
LOC111769958
LOC106783386
RBFOX1
LOC111773255
RBSN
IL10
LOC102148991
LRRN4
LRRN2
LOC111769909
LOC102147506
IL7
LOC111770815
C2H4orf46
INSC
LOC111770050
LOC111769776
LOC106782054
LOC111769778
LOC111769195
LOC111774614
LOC111774612
IL23R
LOC111774610
SPTBN2
ANKRD11
PAN2
LOC106782093
LOC111775715
TLN2
C16H3orf18
LOC106783373
PI16
SUOX
BCL2L15
ANXA4
LOC100053409
TPST1
MSI2
TEX44
MCM6
LOC111770616
LOC111770618
HPGDS
LOC111774763
LOC111774766
LOC111774765
LOC111775621
RNF212B
LOC111770296
LOC111770294
RINT1
COQ9
C1S
LOC102147477
LOC102147474
LOC111769081
LOC102149227
AOC1
APCDD1L
EPX
ELOF1
LOC111770570
LOC111770473
CHMP2B
C1H15orf53
ATP9B
LOC111775367
MS4A5
MS4A3
LOC102148137
NHLRC2
LOC111775565
DENND2A
LGSN
LOC111775561
ZNF146
RXFP1
WWC2
CCDC88B
DSC1
KIFC3
MIR9106
LOC100067151
THOC5
MFAP3L
RNASEK
LOC106782272
C1H10orf128
LOC102149583
RNASE4
C1H10orf120
AP1G1
GRXCR1
SH2D4B
FCGBP
QTRT2
LOC111771015
SMIM20
BRINP3
IP6K1
LOC111774384
LOC111774385
LOC111770878
LOC102149271
ROBO2
LOC111768114
LOC111768115
LOC111768117
RFX4
LOC102149477
TLR4
TLR5
ZNF567
GPALPP1
ZNF565
LOC111774147
SCN3B
LOC111768622
ZNF214
CCDC66
CCDC61
CCR6
ZNF212
SLC7A6
TRAK1
PHF21A
OTOL1
NOX4
CLTC
PSTPIP2
LOC100071697
DPEP1
NAGS
MRPL43
KCNJ15
LOC106781670
DOCK10
HAUS5
ADGRG5
SLC5A12
LOC111775389
LOC111768751
LOC111768759
LOC102149128
LOC102150317
SH2D6
LOC111768939
LOC100067801
FAF2
LOC106783124
LOC111768362
LOC111772606
LOC111767916
LOC111772600
FGF1
MINDY4B
LOC111773355
TAF5L
TNFAIP8
SDC2
XPNPEP1
LOC111772939
LOC111775034
PDZD2
IPO8
ELOVL1
BEST3
LOC102149720
CYP3A94
CYP3A97
TMX3
FBF1
LOC100056428
FOXP1
LOC111773640
LOC102150795
LOC100070893
LOC100070891
TNPO3
LOC111772737
C22H20orf173
SGCB
PPP1R12B
STOX1
CUZD1
ICAM2
LRRC8D
ICOS
SERINC1
ANKRD34C
LOC111773460
LOC111773465
LOC111773466
ABI3BP
THNSL1
LOC106783130
LOC102148458
SPERT
LOC111772421
LOC102148452
LOC102148181
LOC102148185
PITPNM2
LOC111770317
LOC102148188
TBC1D16
CFAP57
ETFRF1
MED7
LOC100062539
KCTD4
ALS2CR12
BMP10
LOC111775812
ADAM19
LOC111773263
LOC100056753
DGKZ
LOC106782717
LOC106782866
MEPE
SERPINA5
SERPINA9
LOC111773060
LOC111773061
ZNF594
LAMB4
SLC38A11
FOXRED1
ATP5MG
USP6NL
ATP5MD
DGKG
DGKD
LOC111770047
OPALIN
LOC102147592
LOC111770041
PGPEP1
ADGRF3
ADGRF4
ADGRF5
MIR302D
LOC100061178
MIR302A
MIR302B
LOC111775179
SNRPB
SNRPC
ANKRD61
SHANK2
INPP1
RHCE
PLAC8L1
AMTN
NEDD4L
LOC102148520
LOC106782665
ALOX15B
LOC100068042
LOC100051500
DUS4L
TLCD2
SCFD2
MIR30C
LOC111773609
LOC111770605
CTC1
FAM222B
LOC106782046
LOC111770600
PCSK5
JPH2
P4HA3
LOC111769348
LOC106781963
EME1
C28H12orf45
SEMA4D
LOC111774770
LEMD1
DUSP27
QARS
IFT22
SUPT5H
SLC12A3
CCNY
LOC102147468
LOC111770282
SLC43A1
LOC111770287
PRIM2
SLC9C2
LOC111769747
ZNF555
LOC111770469
LOC106781844
ARHGEF15
LARP6
SLITRK1
LOC111770465
SCMH1
LOC111773605
LOC111771391
DHX29
TRAF3IP2
LOC111771398
LOC111771399
CYP4X1
LOC100052391
LOC111770261
LOC111770260
COL15A1
LOC111775551
MIR9078
TTI1
TMEM45A
LOC100069426
LMLN
ANGPTL7
GPA33
LOC111771243
COLEC10
RHBDD1
ATMIN
MFAP3
LOC106782289
ACTA2
RASGRP3
CYP2C113
LOC111771022
LOC111771020
LOC100059326
TSTD3
STX11
DNAI2
CHCHD4
GSX2
PSMB4
APOH
DEFA5L
LOC100069737
LOC102150829
ISX
KYAT1
LOC111768179
LOC111768322
TECTB
TSPYL1
KIF9
RPH3AL
LOC102149286
KCNQ5
PAXIP1
ALDH8A1
LOC106781399
LOC100072063
BLK
PDE4B
XIRP2
LOC106781660
CABP1
GZMK
FBXO36
LOC111768742
LOC111768033
LOC100069556
LOC111768746
FBXO38
LOC111773898
MYH13
LOC102149131
LOC111768259
CLCC1
SYS1
LOC111768923
LOC100070403
LOC111768252
SRGAP3
PELP1
LOC111772633
AKAP12
AKAP13
LOC111772634
AKAP11
CCDC181
PIK3AP1
ZSCAN5B
P2RY14
UNC79
DTX3
P2RY12
SMC6
IFI44L
GARNL3
LOC111768635
LOC102149042
S100A1
AREL1
S100A2
LOC111773091
LOC111773090
LOC111773092
LNPK
LOC100067722
LOC102150432
SPIC
LTA
LOC111768813
SUPT6H
LOC111772702
LOC100066068
RIOK2
C1H10orf82
C8B
ATP5F1E
LOC102150892
LOC102150323
LOC100067037
EFHB
DDX25
MORC1
LAPTM4A
C11H17orf78
LOC111773384
LOC111773387
LOC111773473
MYRFL
ACTBL2
ATP5MC1
LOC100059537
LOC100051131
PDE1B
DYNC1I2
LOC106782911
LOC111772414
FANCA
COL28A1
CXCR4
LOC111768197
RABGEF1
VEPH1
COA7
COA6
LOC111775822
IL34
CRYBB1
PTGR2
LOC111774550
LOC100056743
LOC111774554
EXOC2
E2F6
CA9
LOC106782873
LOC106782872
LOC111773079
LOC111769976
EXOC8
CA6
ARSJ
ANK2
FBXL22
TRIM6
MIR1905B
LOC111770072
GHR
RLBP1
LOC111769992
VTCN1
TNRC6B
TNRC6A
USP28
DAB1
FAM234A
LOC111775731
DDX39B
LOC106782678
LOC106782675
OSBPL6
ARHGEF3
GNG12
STRAP
PXT1
LOC100065083
MKLN1
CDH3
MIR147B
LIPA
MIR1839
DPP10
RAB5A
LOC111769191
STRA6
LOC106782059
LOC111769198
PEX11A
LOC102147811
SSH2
TMEM229B
LOC111769352
PDGFRL
PAFAH1B1
LOC111774705
HOGA1
LOC106782454
LOC111775604
CSF3
ADGRG7
PLEKHA5
PLEKHA6
PLEKHA7
ADGRG3
GRB10
TRPC7
ZNF699
POM121C
ZNF697
LOC111770705
CNTN6
LOC111771385
LAMB2
ARHGEF10L
ATP7B
COPZ1
LOC111774015
LOC111774011
ARHGAP17
DENR
CSRNP1
CSRNP2
MIR335
LOC111771257
LOC111769170
LOC111770380
ZNF180
GREB1
SGIP1
TEP1
ASTN1
LOC111770761
BLVRA
KLRG1
EYA4
MGA
DNAH1
DNAH6
LOC111768133
LOC111768130
PCNP
KIAA0319L
DNAH9
MGP
LOC111774124
STARD4
LOC111768488
HSD17B13
C20H6orf89
TMEM139
LOC111768482
CCDC42
LOC111768480
LOC106781741
TREM1
SMAP1
SAMD4A
NRG4
WDHD1
TTPAL
LOC102150152
LOC100063056
GAS2L3
LOC111774379
LOC111770595
CDKL2
AZI2
TBX15
MIR9040
TBX18
TBX19
DIS3L2
ANO6
LOC111773866
XRRA1
CCDC192
CCDC190
LOC111772625
AMBRA1
CEP250
LOC111773868
LOC111773869
LOC111767768
AIM2
NUDT12
LOC111767567
LOC100066808
FAM149B1
TM6SF2
HHLA2
PIP5K1B
PIP5K1A
SDS
MUCL1
LOC111774231
BASP1
RPS3A
SLAMF7
LOC111768317
LOC111768642
LOC100054193
LOC111768313
LOC102150553
MTERF2
LOC111773662
LOC106783290
LOC111774940
CDADC1
LOC111773664
SLC5A7
LOC111772714
MIR7177B
PNLIPRP3
MIR7177A
CASQ1
ARHGAP40
CASQ2
LOC111770372
LOC111773347
LOC111772963
AQP11
YWHAE
MAP3K7CL
KIAA1614
FCRLA
CHRM5
LOC102151066
LOC111773911
HTR1D
MGAT5
C1R
LOC100068937
LOC100067285
TMEM167A
LOC102148620
VAMP1
LOC111772401
FEZ1
ABI3
TBC1D22A
LOC111772409
LOC106782900
ACTR3B
MMP8
MMP7
MMP1
LAPTM5
WASHC3
SLC6A9
LOC111775830
KRT36
IL22
CAPRIN2
IL24
ADGRV1
GPR33
SEC61B
AXL
KIF2B
EQTN
FMNL2
LOC111773040
ZC3HAV1
CLINT1
MAPRE3
AQP4
LOC111769211
LOC111769212
LOC111769213
LOC111775728
SNX33
LOC111775726
MORN5
PLD5
RBBP9
TOR1AIP1
LOC111768232
SECTM1
PPFIBP2
RAB44
RNF219
APOBEC4
LOC111769108
LOC102148549
LOC100060152
MROH8
LOC100062825
LOC100630470
ATP9A
DDI1
MIR146A
DOCK2
SCEL
LOC100053989
KIF26B
ACSBG1
LOC102147805
XRCC4
PITPNB
LOC111775615
MIR432
LOC111775616
ZNF133
NARS
LOC106782116
SYT16
SCNN1B
DST
LOC102147489
ARHGEF37
PRTFDC1
PARP2
LOC100059239
BTNL9
LOC111770714
LOC111770712
TP53INP2
FAM240A
BTNL2
LOC111769032
SCUBE2
LOC111774005
ANG
ESR2
CCDC102B
AAMDC
MRPS23
CDC14A
LOC111774008
MIR1461
PPP2R5E
RXFP3
LOC111770395
LOC111770394
MYOM2
RPP30
C1H10orf99
TCHH
ZNF32
SNX1
TBX5
C1H10orf90
LOC106781007
LOC111768125
LOC111768124
SLC10A5
ZHX2
ZHX3
LOC111770809
LOC100051802
SS18L2
NAV2
ERN2
[truncated: 989 more rows]

## Sheet: Suppl Table 7
	LOC111768559	LOC111772791	LOC111775262	LOC111771280	LOC102148103	LOC102149272	LOC111770621	LOC111774739	LOC102149024	LOC111774472	LOC111773524	LOC111770623	LOC111772753	LOC106782228	LOC106783331	LOC111769319	LOC111773508	LOC111769314	LOC111776206	LOC111773219	LOC102148148	LOC111772424	LOC111773156	LOC111773854	LOC100071217	LOC106782263	LOC106782349	LOC111769236	LOC102148033	LOC102148639	LOC111768316	LOC111767577	LOC111774927	LOC102151012	LOC111775299	LOC111775982	LOC102148368	LOC111775727	LOC111768144	LOC106781130	LOC111775741	LOC106783218	LOC111769960	LOC111774630	LOC111770465	LOC106782775	LOC111768180	LOC102149374	LOC111767913
average of bingding affinity_horse	197	193	191	176	158	158	154	151	149	146	146	146	145	145	144	143	142	140	139	138	137	136	135	135	135	134	134	134	134	134	134	133	132	132	130	130	129	129	129	128	127	127	126	126	124	124	124	124	123
average of bingding affinity_donkey	146	166	163	147	151	135	147	146	137	136	134	140	128	142	133	137	131	129	121	132	129	93	125	122	130	127	133	134	120	104	128	126	124	129	88	127	121	127	121	101	124	116	122	120	118	118	114	120	102
average of bingding affinity_PH	76	126	124	79	120	98	116	118	114	103	77	134	102	86	112	111	109	83	72	108	100	82	107	107	84	72	83	62	101	96	91	85	71	81	73	87	103	105	103	89	79	105	65	98	83	102	113	79	73
[truncated: 91 more columns]

## Sheet: Suppl Table 8
	LOC102149864	LOC102149611	LOC111774962	LOC111771186	LOC111771286	LOC111769327	LOC111774065	LOC111774023	LOC111774898	LOC111769232	LOC111773468	LOC111772457	LOC111768358	LOC102151052	LOC111775025	LOC111773434	LOC102149910	LOC111773217	LOC106783308	LOC106782900	LOC111767922	LOC111769267	LOC111772789	LOC106783037	LOC106781891	LOC106783097	LOC111772795	LOC111768327	LOC111772398	LOC111772775	LOC111774245	LOC111770184	LOC111773858	LOC106783346	LOC106781781	LOC111768099	LOC111770576	LOC111774206	LOC106782755	LOC111770034	LOC106783246	LOC111773497	LOC111773887	LOC111770719	LOC111772735	LOC111775395	LOC106783099	LOC111774343	LOC111767733
average of bingding affinity_horse	144	142	137	136	131	126	125	123	122	121	120	117	116	114	114	114	112	112	110	106	106	106	105	103	103	103	103	103	101	101	99	99	99	98	98	97	96	96	96	95	95	94	93	91	91	91	91	91	90
average of bingding affinity_donkey	157	146	145	143	135	134	128	125	130	122	124	119	120	115	116	117	116	114	115	112	110	122	111	105	106	108	131	104	105	107	102	110	108	106	138	102	106	101	103	96	96	95	100	102	96	107	95	99	99
average of bingding affinity_PH	93	68	110	104	78	100	106	86	112	73	96	95	86	75	98	102	94	90	97	96	97	83	66	71	92	88	94	85	88	88	94	95	78	84	74	95	92	78	93	85	92	82	93	88	84	78	86	75	74
[truncated: 44 more columns]

## Sheet: SuppTable 9
Gene name
ACAD8
SMG6
POP1
TCTN1
CRTC3
FGF8
ARL6IP1
ABCB10
NINJ1
MAGOH
PRMT3
KLHDC4
NUP133
FANCA
SEC63
DNAH9
ACSF3
PAX3
NCAPD3
MITF
MAP3K4
AKAP1
SOX9
ACTA1
CDKL3
ALK
PDRG1
NIPBL
KIT
STXBP6
THYN1
COIL
EEA1
FBXO31
SKP1
SCPEP1
KCNK10
SLC43A1
WASF3
TCOF1
NID2
SLC22A15
JAM3
COMMD1
SEC24A
PPM1D
STAB1
URB2
NT5DC2
LMF1
ASTN1
VRK1
AMBRA1
ANKDD1A
GDNF
PSMB7
ZC3H3
MSI2
ALDH1L2
IGSF3
ASAP1
IGSF9B
NR3C2
RET
SGCD

[truncated: 1 more sheets: SuppTable 10]
